# Supplementary material for: Multicellular immune dynamics implicate PIM1 as a potential therapeutic target for uveitis
Source: Nat Commun. 2022 Oct 4;13:5866. doi: 10.1038/s41467-022-33502-7 (PMC9532430; doi:10.1038/s41467-022-33502-7)
Supplement: Supplementary file 3 — Supplementary Data 1 [file 41467_2022_33502_MOESM3_ESM.xlsx]

## Sheet: figure 1E
DEGs in D7-D7c comparison group							DEGs in D14-D14c comparison group							DEGs in D21-D21c comparison group
	p_val	avg_log2FC	pct.1	pct.2	p_val_adj			p_val	avg_log2FC	pct.1	pct.2	p_val_adj			p_val	avg_log2FC	pct.1	pct.2	p_val_adj
Smap1	0	0.411611	0.24	0.076	0		Cxcr4	0	0.946953	0.403	0.192	0		Rps21	0	-0.300505	0.98	0.992	0
Stk17b	0	0.515847	0.73	0.492	0		B2m	0	0.35224	0.982	0.965	0		Pcbp1	0	-0.887655	0.26	0.606	0
Bpifa2	0	2.79226	0.359	0.053	0		Jun	0	1.2132	0.462	0.224	0		Hspa8	0	-0.468097	0.862	0.952	0
Gnas	0	0.528411	0.703	0.449	0		Igkv16-104	0	-0.606794	0.014	0.113	0		Lars2	0	-1.43897	0.75	0.964	0
Rps27	0	0.305318	0.985	0.99	0		Cd69	0	0.999383	0.643	0.438	0		Pfn1	0	0.389291	0.99	0.99	0
Amy1	0	1.31913	0.174	0.015	0		Fosb	0	1.0861	0.293	0.076	0		Rpl37	0	-0.340806	0.988	0.995	0
Gm11808	0	1.13327	0.65	0.203	0		Jund	0	0.853301	0.868	0.733	0		H2-K1	0	-0.397007	0.964	0.984	0
Rps6	0	0.363155	0.963	0.946	0		Junb	0	0.734202	0.822	0.745	0		Gm42418	0	-1.34856	0.975	1	0
Tmem243	0	0.512334	0.263	0.083	0		Hspa8	0	0.43576	0.966	0.94	0		Rpl36	0	-0.353781	0.975	0.989	0
Smr3a	0	1.38497	0.192	0.029	0		Lars2	0	-1.75986	0.776	0.967	0		Zfp36l2	0	-0.763089	0.343	0.622	0
Rac1	0	0.698859	0.598	0.296	0		Eef2	0	-0.342001	0.932	0.961	0		Rpl9-ps6	0	-0.461391	0.096	0.28	0
Pcbp1	0	0.471136	0.398	0.178	0		Btg1	0	0.509213	0.924	0.888	0		Tmsb4x	0	0.393789	0.996	0.995	0
Rpl13a	0	0.300852	0.986	0.991	0		Fos	0	1.46412	0.689	0.369	0		mt-Nd1	0	1.42307	0.958	0.835	0
Ppp1r15a	0	0.845623	0.366	0.096	0		Hsp90aa1	0	0.732465	0.66	0.516	0		mt-Nd2	0	0.908683	0.921	0.809	0
Hbb-bs	0	-1.37565	0.005	0.132	0		Myh9	0	-0.613481	0.657	0.806	0		mt-Co1	0	1.10355	0.993	0.969	0
Junb	0	1.82827	0.811	0.425	0		Dusp1	0	1.20174	0.536	0.276	0		mt-Co2	0	1.03528	0.987	0.954	0
Lars2	0	-1.03614	0.88	0.951	0		Gm42418	0	-1.83217	1	1	0		mt-Atp8	0	1.38543	0.887	0.644	0
Ddit4	0	-1.12117	0.219	0.442	0		AY036118	0	-1.97847	0.504	0.823	0		mt-Atp6	0	1.51087	0.984	0.93	0
Eif1	0	0.364506	0.963	0.921	0		Hsp90ab1	0	0.495402	0.957	0.935	0		mt-Co3	0	1.21807	0.988	0.96	0
Srsf5	0	0.609458	0.682	0.389	0		mt-Nd1	0	0.863597	0.972	0.89	0		mt-Nd3	0	0.969188	0.581	0.337	0
Fos	0	1.47107	0.4	0.062	0		mt-Co1	0	0.711973	0.996	0.983	0		mt-Nd4l	0	1.37347	0.971	0.888	0
Myh9	0	-0.86372	0.687	0.767	0		mt-Co2	0	0.478181	0.994	0.971	0		mt-Nd4	0	0.6873	0.828	0.701	0
Dusp1	0	0.849186	0.32	0.087	0		mt-Atp6	0	0.976907	0.992	0.953	0		mt-Nd5	0	1.08751	0.832	0.613	0
Gm42418	0	-0.994875	0.999	1	0		mt-Co3	0	0.533949	0.995	0.975	0		mt-Nd6	0	0.811783	0.269	0.08	0
AY036118	0	-1.28775	0.703	0.788	0		mt-Nd4l	0	0.685281	0.98	0.931	0		mt-Cytb	0	1.05172	0.984	0.953	0
Rbm3	0	0.661766	0.888	0.706	0		mt-Nd4	0	0.470489	0.881	0.8	0		Rps20	1.97104e-305	-0.254419	0.986	0.996	6.36351e-301
Xist	0	0.622239	0.724	0.528	0		mt-Cytb	0	0.398314	0.991	0.969	0		Junb	9.6844e-305	-0.615457	0.581	0.776	3.12661e-300
Tmsb4x	0	0.439643	0.995	0.997	0		Rpl9-ps6	1.01772e-303	-0.442486	0.14	0.314	3.28572e-299		Jund	4.29481e-298	0.754952	0.738	0.635	1.38658e-293
mt-Nd1	0	1.00803	0.965	0.849	0		Xist	3.36393e-266	0.643259	0.719	0.626	1.08604e-261		Rpl38	2.41777e-294	-0.297629	0.961	0.984	7.80578e-290
mt-Nd2	0	0.821047	0.949	0.816	0		Hspa1a	2.04306e-264	0.794641	0.102	0.002	6.59602e-260		Dnaja1	1.7319e-285	-0.57668	0.365	0.586	5.59143e-281
mt-Co1	0	0.726195	0.992	0.981	0		Klf2	2.34213e-261	0.654594	0.806	0.746	7.56157e-257		Rps5	1.38186e-272	-0.229552	0.984	0.995	4.46134e-268
mt-Co2	0	0.900078	0.989	0.969	0		mt-Nd5	3.78425e-259	0.490803	0.832	0.753	1.22174e-254		Ubc	5.95387e-255	-0.472081	0.529	0.74	1.92221e-250
mt-Atp8	0	1.19083	0.94	0.703	0		Klf6	1.06061e-252	0.735703	0.416	0.259	3.42419e-248		Rpl19	2.41247e-254	-0.217516	0.989	0.997	7.78865e-250
mt-Atp6	0	1.19565	0.984	0.93	0		Ppp1r15a	3.63143e-252	0.70567	0.388	0.228	1.17241e-247		Rpl13	1.85187e-248	-0.204531	0.99	0.997	5.97876e-244
mt-Co3	0	0.677385	0.99	0.977	0		Rps21	1.10766e-244	-0.237547	0.985	0.985	3.57609e-240		Rap1b	4.64498e-241	0.61915	0.637	0.532	1.49963e-236
mt-Nd3	0	0.676862	0.578	0.285	0		Slfn2	5.25917e-243	-0.508915	0.476	0.655	1.69792e-238		Rpl18a	4.79668e-238	-0.205789	0.992	0.997	1.54861e-233
mt-Nd4l	0	0.921138	0.974	0.899	0		H2-D1	1.62436e-233	0.278365	0.979	0.962	5.24424e-229		Xist	3.17843e-234	0.702538	0.69	0.601	1.02615e-229
mt-Cytb	0	0.439818	0.986	0.974	0		Stk17b	3.5022e-233	0.568149	0.742	0.661	1.13068e-228		Rpl18	1.58224e-232	-0.242233	0.985	0.993	5.10826e-228
Rpl26	7.07693e-307	0.250903	0.982	0.981	2.28479e-302		H2-T23	4.7259e-232	0.551249	0.661	0.563	1.52576e-227		Pak2	7.5407e-218	-0.444766	0.323	0.528	2.43451e-213
Cirbp	1.3777e-304	0.424089	0.46	0.231	4.4479e-300		Rpl13a	4.23283e-230	0.226497	0.99	0.984	1.36657e-225		Smap1	6.3199e-216	-0.424344	0.142	0.305	2.04038e-211
Eif4a2	7.1997e-296	0.42683	0.532	0.294	2.32442e-291		H3f3b	4.64991e-230	0.382533	0.965	0.948	1.50122e-225		Rplp2	7.67953e-211	-0.230516	0.979	0.99	2.47933e-206
Rpl27a	3.34507e-294	0.211238	0.993	0.996	1.07996e-289		Tmem243	1.84897e-225	0.657509	0.316	0.169	5.9694e-221		Rpl7a	1.45808e-210	-0.269046	0.934	0.973	4.7074e-206
Jun	3.10276e-293	0.605098	0.256	0.095	1.00173e-288		Rpl39	2.78754e-224	0.224125	0.992	0.987	8.99957e-220		Rpl39	2.59927e-205	0.222436	0.986	0.992	8.39174e-201
Dazap2	7.66497e-293	0.434324	0.636	0.391	2.47463e-288		Pfn1	1.83211e-215	0.268388	0.988	0.984	5.91498e-211		H2-Q7	1.65593e-203	-0.41529	0.586	0.767	5.34616e-199
Snhg1	2.67897e-290	0.45591	0.434	0.225	8.64905e-286		Ifi27l2a	6.16484e-211	-0.53782	0.748	0.85	1.99032e-206		Ifi27l2a	2.25464e-197	-0.593405	0.567	0.744	7.2791e-193
Ier2	7.0439e-277	0.516651	0.532	0.314	2.27412e-272		Eif4a2	1.3095e-209	0.54187	0.59	0.477	4.22772e-205		Rpl22l1	6.33459e-196	0.438949	0.852	0.839	2.04512e-191
Rps8	2.94271e-270	-0.216353	0.994	0.999	9.50053e-266		Serinc3	3.72591e-208	0.622828	0.585	0.47	1.20291e-203		Rps2	2.09769e-192	-0.235652	0.982	0.994	6.7724e-188
Slc38a2	9.18224e-270	0.416865	0.348	0.161	2.96448e-265		Dnajb1	6.73393e-199	0.644385	0.372	0.241	2.17405e-194		Rpl41	1.33603e-191	-0.183621	0.994	0.999	4.31337e-187
Rps27rt	7.2917e-265	0.337362	0.286	0.117	2.35413e-260		Tsc22d3	3.81084e-196	0.583746	0.692	0.608	1.23033e-191		Eif3c	2.1843e-189	-0.394901	0.332	0.529	7.052e-185
Pcbp2	5.04261e-261	-0.490979	0.728	0.745	1.62801e-256		Limd2	3.52168e-191	-0.359411	0.793	0.862	1.13698e-186		Btg1	5.14589e-188	0.452623	0.897	0.885	1.66135e-183
Pnrc1	4.73373e-259	0.450886	0.715	0.491	1.52828e-254		Cebpb	7.30899e-190	0.803596	0.305	0.169	2.35971e-185		Rack1	1.46516e-183	-0.265359	0.927	0.966	4.73026e-179
mt-Nd4	1.76115e-256	0.432989	0.873	0.701	5.68589e-252		Gm26917	4.68164e-187	0.434009	0.544	0.423	1.51147e-182		Rpl6	5.26254e-180	-0.204036	0.976	0.992	1.69901e-175
Hsp90ab1	2.00627e-256	-0.391671	0.917	0.934	6.47725e-252		Gm11808	2.79062e-183	-0.355811	0.281	0.447	9.00951e-179		Hnrnpl	3.33461e-175	0.582578	0.553	0.456	1.07658e-170
Dnajb9	8.71481e-256	0.372092	0.158	0.04	2.81358e-251		mt-Atp8	2.37983e-164	0.396333	0.869	0.81	7.68327e-160		Tpr	2.98606e-168	-0.382613	0.422	0.608	9.64048e-164
Atf4	4.14215e-249	0.355335	0.318	0.145	1.33729e-244		Srgn	4.8236e-164	0.400409	0.811	0.771	1.5573e-159		Fau	3.65266e-165	-0.167699	0.996	0.999	1.17926e-160
mt-Nd5	1.34614e-242	0.410185	0.867	0.69	4.34602e-238		Rhob	1.91702e-163	0.56675	0.177	0.072	6.18909e-159		Rps28	6.00481e-162	-0.232481	0.952	0.978	1.93865e-157
Srsf3	1.15253e-236	0.391875	0.635	0.409	3.72093e-232		Gm28901	1.1315e-160	-0.243703	0.031	0.101	3.65306e-156		Malat1	1.49156e-159	0.343633	0.975	0.974	4.81551e-155
Gm2000	1.36509e-234	0.270735	0.172	0.051	4.40719e-230		Hnrnph1	1.40495e-160	0.496454	0.405	0.284	4.53589e-156		Hsp90ab1	7.35121e-155	-0.339982	0.88	0.942	2.37334e-150
Pim1	5.07861e-230	0.49972	0.316	0.155	1.63963e-225		Hspe1	1.36207e-158	0.417648	0.73	0.675	4.39743e-154		Cirbp	8.87095e-154	0.603984	0.412	0.285	2.86399e-149
Cotl1	5.55291e-229	0.412018	0.632	0.425	1.79276e-224		S100a9	1.39809e-157	-1.75217	0.129	0.243	4.51373e-153		Tln1	1.44941e-151	-0.362078	0.357	0.532	4.67943e-147
Dusp5	9.18256e-228	0.360989	0.143	0.037	2.96459e-223		Rpl23a	7.68916e-156	0.28222	0.898	0.872	2.48245e-151		Ly6a	7.43862e-148	-0.484964	0.626	0.768	2.40156e-143
Rbm39	4.79996e-227	0.369995	0.871	0.71	1.54967e-222		Usp18	1.32948e-154	-0.398136	0.092	0.194	4.29221e-150		Slfn2	9.7123e-148	-0.393799	0.473	0.648	3.13562e-143
Rpl12	2.82243e-226	0.270083	0.966	0.967	9.11222e-222		Ighg1	1.6334e-154	1.18968	0.115	0.03	5.27343e-150		Rpl34	2.18239e-146	-0.158598	0.986	0.996	7.04586e-142
Hmgn2	1.22669e-225	0.520863	0.513	0.31	3.96038e-221		Tmsb4x	3.08937e-152	0.196823	0.996	0.996	9.97404e-148		Gm10076	6.13472e-146	-0.295555	0.196	0.345	1.98059e-141
Pdcd4	1.53746e-224	-0.766373	0.304	0.417	4.96369e-220		Pcbp1	8.5518e-152	0.481613	0.41	0.3	2.76095e-147		Ifi47	3.91329e-145	-0.416125	0.299	0.458	1.2634e-140
H3f3b	5.6327e-221	0.303926	0.958	0.903	1.81852e-216		Dynll1	7.99963e-150	0.39469	0.685	0.625	2.58268e-145		Rpsa	2.30127e-144	-0.171213	0.986	0.995	7.42966e-140
Cebpb	5.24201e-219	0.399849	0.187	0.065	1.69238e-214		Gm10076	1.10889e-147	-0.31506	0.232	0.371	3.58005e-143		Rpl10a	1.2423e-141	-0.196866	0.967	0.983	4.01078e-137
Gnb1	4.81142e-218	0.292821	0.247	0.104	1.55337e-213		Atf4	1.78059e-147	0.487241	0.339	0.222	5.74862e-143		Son	4.07218e-140	-0.32857	0.512	0.689	1.3147e-135
Rpl4	1.23805e-217	0.274787	0.937	0.893	3.99706e-213		Il16	2.13425e-147	-0.343847	0.301	0.45	6.89043e-143		Rpl8	4.82818e-139	-0.17204	0.981	0.992	1.55878e-134
Sf3b2	1.28813e-214	-0.638909	0.424	0.508	4.15872e-210		Snhg1	2.21231e-143	0.512271	0.407	0.303	7.14244e-139		Rps10	2.53572e-136	-0.162578	0.991	0.997	8.18656e-132
Rgs2	1.23018e-212	0.34432	0.132	0.034	3.97164e-208		9930111J21Rik2	1.29555e-139	-0.305072	0.164	0.285	4.18267e-135		Wasf2	4.8714e-135	-0.311386	0.236	0.391	1.57273e-130
Klf6	1.26025e-212	0.357545	0.281	0.13	4.06872e-208		Tnfaip3	6.71155e-130	0.534282	0.233	0.13	2.16683e-125		Rpl24	6.83701e-135	-0.195212	0.969	0.988	2.20733e-130
Gimap6	1.44911e-210	0.41513	0.71	0.513	4.67844e-206		Gimap6	1.08103e-127	0.444498	0.681	0.619	3.49009e-123		Ddit4	5.13583e-131	-0.38176	0.286	0.441	1.6581e-126
Slc3a2	6.09031e-210	0.312762	0.316	0.155	1.96626e-205		Alyref	2.31237e-127	0.41432	0.209	0.112	7.46548e-123		Gnai2	4.92121e-127	0.425947	0.693	0.657	1.58881e-122
Alyref	4.97894e-208	0.305422	0.172	0.059	1.60745e-203		Irf7	4.14249e-127	-0.450948	0.245	0.372	1.3374e-122		H2afy	1.82507e-123	0.502185	0.484	0.395	5.89224e-119
Snhg8	5.13434e-206	0.316103	0.403	0.22	1.65762e-201		Id3	5.84953e-126	-0.410602	0.155	0.261	1.88852e-121		Ubb	1.91884e-123	-0.201111	0.972	0.986	6.19496e-119
Tpt1	2.11618e-205	0.227628	0.993	0.999	6.83209e-201		Slfn8	2.39282e-123	-0.288717	0.126	0.229	7.72521e-119		Cd53	2.62959e-123	0.433988	0.688	0.644	8.48963e-119
H2-Q4	1.30646e-204	0.363655	0.601	0.387	4.21791e-200		Ptma	2.11683e-120	0.2806	0.954	0.943	6.83418e-116		Ccnd3	8.32948e-120	-0.318241	0.347	0.505	2.68917e-115
H2-Ab1	1.84478e-202	0.895679	0.571	0.504	5.95588e-198		Mid1	5.03046e-120	-0.196925	0.039	0.102	1.62408e-115		Dusp2	1.60849e-119	-0.406935	0.448	0.603	5.193e-115
Rps23	3.01338e-202	0.21648	0.982	0.985	9.72868e-198		Gas5	2.0114e-119	0.310481	0.807	0.772	6.49381e-115		Smim19	9.79625e-119	-0.222085	0.055	0.139	3.16272e-114
H2-Q6	1.09637e-200	0.366162	0.46	0.27	3.53965e-196		mt-Nd6	3.97438e-118	0.435513	0.27	0.167	1.28313e-113		Stat1	6.52101e-118	-0.389219	0.378	0.53	2.10531e-113
Rps5	8.17347e-199	-0.199089	0.99	0.998	2.6388e-194		Dnaja1	9.79202e-118	0.407224	0.615	0.556	3.16135e-113		Gimap6	6.58723e-118	0.500141	0.706	0.674	2.12669e-113
Pde4b	1.94217e-196	0.413077	0.498	0.309	6.27029e-192		Apbb1ip	3.58168e-115	-0.293018	0.351	0.493	1.15635e-110		Hsph1	8.61591e-118	-0.263577	0.072	0.164	2.78165e-113
Mcl1	2.60074e-196	0.307944	0.419	0.236	8.39649e-192		Jak1	3.96041e-115	-0.31033	0.561	0.686	1.27862e-110		Ywhaz	1.57499e-117	0.348058	0.792	0.78	5.08486e-113
Lamp1	7.92475e-196	0.342618	0.344	0.179	2.55851e-191		Ltb	2.45385e-110	-0.295667	0.762	0.83	7.92224e-106		Actb	4.09379e-117	-0.200714	0.997	0.999	1.32168e-112
Snhg12	4.10333e-195	0.298456	0.273	0.128	1.32476e-190		Rpl41	4.48782e-110	-0.124782	0.997	0.998	1.44889e-105		Calm1	1.63195e-116	-0.274239	0.787	0.888	5.26874e-112
Fam43a	4.12351e-195	0.420303	0.165	0.056	1.33128e-190		Actn1	8.49836e-109	-0.332107	0.183	0.289	2.7437e-104		Acp5	1.17178e-115	-0.326755	0.334	0.489	3.78309e-111
Il7r	1.3229e-191	-0.894848	0.248	0.364	4.27097e-187		Rap1b	1.96351e-108	0.359494	0.632	0.58	6.33919e-104		Cd52	3.58898e-114	0.228455	0.982	0.984	1.1587e-109
H3f3a	6.97209e-191	0.334693	0.948	0.893	2.25094e-186		Bhlhe40	2.74001e-108	0.438441	0.132	0.056	8.84611e-104		Pnrc1	2.26524e-113	-0.299292	0.521	0.682	7.31332e-109
Plaur	5.82974e-190	0.424512	0.179	0.067	1.88213e-185		Hsph1	1.96325e-107	0.440795	0.258	0.165	6.33834e-103		Nop53	1.0167e-111	-0.273807	0.368	0.528	3.28242e-107
Rplp1	8.91349e-187	0.212022	0.993	0.997	2.87772e-182		Rflnb	1.39238e-106	-0.316607	0.217	0.332	4.49529e-102		Fkbp4	2.48827e-111	-0.259485	0.199	0.331	8.03339e-107
Gem	2.29171e-186	0.333276	0.121	0.032	7.39879e-182		AI467606	1.51046e-106	-0.243389	0.163	0.268	4.87652e-102		Fos	2.76922e-111	-0.310892	0.17	0.29	8.94041e-107
Rpsa	1.67504e-184	-0.178743	0.994	0.999	5.40788e-180		Bbc3	2.23276e-106	-0.189517	0.05	0.115	7.20848e-102		Rps7	3.51008e-111	-0.155533	0.987	0.994	1.13323e-106
Tnfaip3	6.66157e-184	0.347933	0.172	0.064	2.15069e-179		Actb	9.24278e-106	-0.154047	0.998	0.998	2.98403e-101		2410006H16Rik	3.3934e-109	-0.326194	0.633	0.762	1.09556e-104
Dynll1	7.96341e-184	0.332087	0.643	0.436	2.57099e-179		Rtp4	2.19133e-105	-0.312424	0.189	0.298	7.07471e-101		H3f3b	6.38478e-109	0.287276	0.936	0.938	2.06133e-104
Mtch1	2.23942e-183	0.245127	0.146	0.047	7.22996e-179		2410006H16Rik	5.84756e-105	0.377287	0.756	0.715	1.88789e-100		Grk2	6.83252e-108	-0.252669	0.205	0.336	2.20588e-103
Rpl7	4.29966e-183	0.192578	0.975	0.974	1.38814e-178		S100a8	7.67147e-105	-1.47077	0.14	0.233	2.47673e-100		Rps13	1.44226e-107	-0.146876	0.986	0.996	4.65632e-103
Rps18	5.62362e-183	0.213389	0.979	0.984	1.81558e-178		Mcl1	3.53195e-104	0.392853	0.495	0.415	1.14029e-99		Hs3st1	1.83704e-106	-0.278969	0.052	0.129	5.9309e-102
Nr4a1	1.81539e-177	0.258251	0.106	0.025	5.86097e-173		Gnb1	3.09699e-102	0.382535	0.286	0.194	9.99863e-98		Tle5	2.72798e-106	-0.275955	0.276	0.42	8.80729e-102
Nfkbid	9.95549e-176	0.281466	0.167	0.062	3.21413e-171		Rpl35	4.04583e-102	0.148772	0.99	0.988	1.3062e-97		Jak1	2.89073e-106	-0.293328	0.546	0.696	9.33273e-102
Hist1h1e	1.39848e-173	-0.770769	0.123	0.231	4.51499e-169		Ddit4	6.13084e-102	-0.324555	0.277	0.396	1.97934e-97		Akna	4.49538e-106	-0.269616	0.213	0.344	1.45133e-101
Clptm1l	2.52211e-173	0.240073	0.206	0.088	8.14262e-169		Rpl10	7.78031e-102	0.141758	0.989	0.986	2.51187e-97		Tsc22d3	4.93743e-103	-0.292367	0.415	0.575	1.59405e-98
Hnrnpa1	5.49622e-173	0.321476	0.725	0.538	1.77445e-168		Rpl37	1.86555e-101	-0.14088	0.991	0.992	6.02294e-97		Ptpn22	7.13632e-103	-0.261007	0.135	0.242	2.30396e-98
Ccnl1	1.16341e-172	0.258591	0.362	0.199	3.75607e-168		Dynlt1b	2.11955e-101	-0.18653	0.065	0.134	6.84298e-97		Pitpna	5.93609e-102	0.484991	0.386	0.292	1.91647e-97
Rab35	1.23786e-172	0.198008	0.138	0.044	3.99644e-168		Gm42031	7.42826e-98	0.428944	0.236	0.146	2.39821e-93		Kbtbd11	3.20118e-101	-0.254275	0.106	0.204	1.0335e-96
Malat1	2.79776e-170	-0.24412	0.977	0.987	9.03257e-166		Oaz1	3.07989e-97	0.22739	0.889	0.884	9.94343e-93		Set	1.2329e-100	0.441043	0.558	0.496	3.98041e-96
Rpl17	4.56226e-163	0.162815	0.99	0.997	1.47293e-158		Rbis	5.15747e-97	-0.229111	0.268	0.391	1.66509e-92		Rps16	1.79979e-100	-0.140902	0.992	0.998	5.81063e-96
Churc1	5.86979e-161	0.228837	0.346	0.191	1.89506e-156		Ifit3	6.0577e-97	-0.50006	0.091	0.167	1.95573e-92		Nol7	6.59823e-100	-0.273118	0.466	0.624	2.13024e-95
Tra2a	1.98691e-160	0.263621	0.345	0.193	6.41475e-156		Tuba4a	2.59072e-95	-0.229275	0.147	0.241	8.36412e-91		Chd1	3.19342e-99	-0.255842	0.155	0.268	1.03099e-94
Psmb9	1.2318e-157	0.301638	0.579	0.386	3.97688e-153		Tor4a	2.72716e-95	-0.166934	0.051	0.112	8.80465e-91		Rpl29	3.79009e-99	-0.156765	0.972	0.988	1.22363e-94
Coq10b	6.32942e-157	0.241344	0.135	0.047	2.04345e-152		Ptges3	5.89463e-95	0.376799	0.469	0.395	1.90308e-90		Nrros	1.5956e-98	-0.290739	0.205	0.331	5.15141e-94
Eif3e	6.47221e-157	0.298698	0.745	0.57	2.08955e-152		Eef1a1	1.33738e-94	-0.122244	0.995	0.997	4.31774e-90		B230219D22Rik	4.1273e-98	-0.248282	0.162	0.275	1.3325e-93
Gas5	1.10769e-155	0.304742	0.803	0.657	3.57617e-151		Card6	8.89908e-94	-0.243646	0.13	0.22	2.87307e-89		Ccni	7.42881e-98	0.473827	0.356	0.258	2.39839e-93
Mat2a	5.1364e-155	0.28951	0.402	0.24	1.65829e-150		Ccnl1	4.9163e-92	0.392074	0.387	0.301	1.58723e-87		Kpna4	2.11456e-97	0.457755	0.302	0.203	6.82687e-93
H2-K1	1.83383e-154	0.226254	0.968	0.95	5.92051e-150		Arglu1	5.19706e-92	0.349841	0.201	0.119	1.67787e-87		Btg2	2.73203e-97	-0.278607	0.36	0.511	8.82035e-93
Eef2	2.35726e-154	-0.244272	0.956	0.966	7.61041e-150		Eif4b	6.3398e-92	-0.243826	0.362	0.489	2.04681e-87		Rps9	6.1959e-97	-0.137707	0.989	0.995	2.00035e-92
Gm9844	4.17664e-153	0.17984	0.129	0.043	1.34843e-148		Tle5	1.96812e-91	0.381397	0.4	0.32	6.35407e-87		Arl6ip1	2.33089e-96	-0.249189	0.581	0.735	7.52528e-92
Gm47283	4.66443e-153	0.241313	0.143	0.052	1.50591e-148		Siah2	2.19115e-90	0.336053	0.151	0.078	7.07413e-86		Sec62	1.35599e-95	-0.22537	0.31	0.457	4.37782e-91
H2-T22	1.72937e-151	0.271184	0.561	0.37	5.58327e-147		Igkc	4.70731e-90	0.670118	0.58	0.475	1.51975e-85		Tcof1	6.93511e-94	-0.249538	0.245	0.375	2.239e-89
Rpl13	4.73132e-151	-0.158661	0.996	0.999	1.52751e-146		Ifit1	1.56207e-89	-0.364615	0.078	0.148	5.04313e-85		Kmt2a	9.4212e-94	-0.242186	0.195	0.314	3.04164e-89
Rpl37a	7.21699e-151	0.178191	0.984	0.989	2.33001e-146		Egr1	1.66804e-89	0.421224	0.164	0.087	5.38527e-85		Rps8	2.28552e-93	-0.129189	0.99	0.997	7.37879e-89
Tra2b	7.95141e-150	0.261202	0.519	0.335	2.56711e-145		Cnp	2.21527e-89	-0.270786	0.359	0.481	7.152e-85		Ddx24	6.29699e-93	-0.260302	0.368	0.515	2.03298e-88
Cmpk1	1.04885e-149	0.227055	0.323	0.179	3.38621e-145		Plaur	3.90424e-88	0.502617	0.212	0.132	1.26049e-83		Ppp1r21	1.15699e-92	-0.221183	0.045	0.112	3.73534e-88
Rps9	4.00994e-149	0.146739	0.993	0.996	1.29461e-144		Vcp	4.82248e-88	-0.259021	0.329	0.45	1.55694e-83		Top1	2.32099e-92	-0.28305	0.309	0.445	7.49332e-88
AB124611	4.02954e-149	0.220061	0.347	0.195	1.30094e-144		Gm43305	6.86332e-88	0.394593	0.241	0.152	2.21582e-83		Irf7	8.36873e-92	-0.320326	0.111	0.204	2.70185e-87
Bach2	1.92496e-148	0.288499	0.242	0.121	6.21475e-144		Fam49b	9.95518e-88	0.358236	0.545	0.495	3.21403e-83		Srrm2	9.24264e-92	-0.256486	0.613	0.759	2.98399e-87
Prkcb	2.97426e-148	0.241801	0.313	0.172	9.6024e-144		Rbm39	1.12514e-87	0.241496	0.848	0.835	3.63252e-83		Stip1	2.86612e-91	-0.242963	0.147	0.251	9.25326e-87
Tle5	1.08737e-146	0.22116	0.375	0.219	3.51058e-142		Slfn1	1.41847e-87	-0.339417	0.208	0.306	4.57954e-83		Psme1	6.25257e-91	-0.252624	0.709	0.82	2.01864e-86
Csrnp1	3.25703e-145	0.237518	0.17	0.072	1.05153e-140		Prpf8	5.86023e-87	-0.250893	0.267	0.379	1.89197e-82		Atxn7l3b	4.63909e-90	-0.242902	0.241	0.369	1.49773e-85
Ddx3x	9.62136e-145	0.213473	0.293	0.158	3.10625e-140		Rnf167	1.65535e-85	-0.233614	0.277	0.395	5.3443e-81		Nfkbia	3.98529e-89	-0.323887	0.536	0.681	1.28665e-84
Camk2d	9.42748e-144	0.293056	0.421	0.262	3.04366e-139		Trim34a	2.27623e-85	-0.227763	0.135	0.221	7.34879e-81		Rps12	7.70036e-89	-0.162359	0.979	0.992	2.48606e-84
Gna13	2.0478e-143	0.222936	0.326	0.184	6.61131e-139		Sub1	2.93828e-85	0.315526	0.696	0.674	9.48622e-81		9930111J21Rik2	3.20968e-88	-0.23576	0.158	0.266	1.03624e-83
Zdhhc20	7.76969e-143	0.21628	0.323	0.18	2.50844e-138		Numa1	3.55366e-85	-0.240749	0.215	0.318	1.1473e-80		Rps26	4.48718e-88	-0.132446	0.986	0.994	1.44869e-83
H2-D1	9.83925e-142	0.231893	0.959	0.931	3.1766e-137		mt-Nd3	6.42857e-85	0.362341	0.544	0.478	2.07546e-80		Hsp90b1	5.10809e-88	-0.299606	0.448	0.603	1.64915e-83
Nfkbiz	5.33391e-141	0.268967	0.173	0.075	1.72205e-136		Pim1	9.35238e-85	0.46971	0.298	0.213	3.01942e-80		Srsf2	8.39252e-87	0.45461	0.464	0.39	2.70953e-82
Rap1b	8.93283e-141	0.260424	0.655	0.459	2.88396e-136		Clk1	3.03645e-84	0.374636	0.374	0.292	9.80318e-80		Mycbp2	3.90369e-86	-0.247796	0.318	0.455	1.26031e-81
Smim14	1.02701e-140	0.25237	0.427	0.264	3.3157e-136		Tln1	3.99328e-84	-0.264959	0.413	0.535	1.28923e-79		Cdkn1b	1.03831e-84	-0.216285	0.174	0.284	3.35219e-80
Eef1a1	2.5503e-140	0.138976	0.997	0.999	8.23364e-136		Daxx	2.49808e-83	-0.221776	0.149	0.236	8.06504e-79		Mknk2	2.11243e-83	-0.214416	0.155	0.259	6.81999e-79
Ago2	7.56939e-139	0.20259	0.237	0.119	2.44378e-134		Lgals9	7.67063e-83	-0.260994	0.321	0.44	2.47646e-78		H2-D1	1.60393e-82	-0.168021	0.959	0.975	5.17829e-78
Rpl39	1.35921e-137	0.170256	0.982	0.988	4.38821e-133		Tpr	2.01828e-81	-0.243369	0.481	0.602	6.51601e-77		Elf1	3.46151e-82	-0.221574	0.401	0.549	1.11755e-77
Pfn1	1.03285e-136	0.22909	0.982	0.974	3.33454e-132		Snhg20	1.05849e-80	-0.156306	0.078	0.145	3.41733e-76		Pkn2	8.50577e-82	-0.198431	0.107	0.194	2.74609e-77
Rps2	1.46174e-136	-0.181317	0.99	0.997	4.71923e-132		Rpl22l1	1.77294e-80	0.247897	0.855	0.832	5.72395e-76		Taf10	1.37104e-81	0.431696	0.405	0.328	4.4264e-77
Tmem123	2.03016e-136	0.240648	0.404	0.248	6.55436e-132		Smc4	3.05197e-80	-0.306939	0.27	0.376	9.85329e-76		Tbrg1	2.9134e-81	-0.220216	0.236	0.355	9.40592e-77
Ugcg	4.95175e-136	0.193902	0.153	0.062	1.59867e-131		Il7r	5.64795e-80	-0.369232	0.288	0.384	1.82344e-75		Acin1	2.40866e-80	-0.235009	0.342	0.478	7.77637e-76
Ralgps2	8.09748e-136	0.364622	0.378	0.237	2.61427e-131		mt-Nd2	2.08612e-78	0.23076	0.923	0.883	6.73502e-74		B2m	4.1304e-79	-0.145162	0.955	0.975	1.3335e-74
Epb41l4aos	1.97225e-135	0.19146	0.236	0.12	6.36741e-131		H3f3a	2.58827e-78	0.218028	0.944	0.929	8.35624e-74		Filip1l	1.26633e-77	-0.237264	0.154	0.253	4.08835e-73
Gm26917	2.21454e-133	0.277502	0.589	0.414	7.14964e-129		Ifi208	3.21697e-78	-0.24225	0.185	0.281	1.0386e-73		Ppp1cc	1.06768e-76	0.37051	0.542	0.49	3.44699e-72
Ifi27l2a	8.27992e-133	-0.487478	0.653	0.704	2.67317e-128		B230219D22Rik	2.35251e-77	-0.194345	0.151	0.235	7.59508e-73		Rpl11	4.17972e-76	-0.123154	0.982	0.993	1.34942e-71
Grk6	2.11103e-132	0.186226	0.302	0.169	6.81546e-128		Chchd2	1.05034e-76	0.253638	0.733	0.72	3.39103e-72		Hspa5	5.96853e-76	-0.277256	0.427	0.565	1.92694e-71
Avl9	8.62414e-132	0.243391	0.184	0.086	2.7843e-127		Agap2	1.76419e-76	-0.1616	0.063	0.123	5.69568e-72		H2-T23	2.3397e-75	-0.211298	0.46	0.605	7.55371e-71
5031425E22Rik	3.12814e-130	0.227139	0.165	0.073	1.00992e-125		Tsc22d4	1.96317e-76	-0.226167	0.317	0.431	6.33809e-72		Rpl32	3.57048e-75	-0.123027	0.984	0.994	1.15273e-70
Hnrnpu	1.04145e-129	-0.470982	0.622	0.63	3.36233e-125		Arhgap45	6.59665e-76	-0.222482	0.625	0.733	2.12973e-71		Trim25	7.43952e-75	-0.218496	0.11	0.193	2.40185e-70
Gm8369	4.45902e-129	0.268193	0.446	0.287	1.4396e-124		Arf6	1.80618e-75	0.336046	0.532	0.482	5.83126e-71		Chd4	1.49629e-74	-0.223279	0.315	0.442	4.83077e-70
Vbp1	3.3458e-128	0.178797	0.197	0.095	1.08019e-123		Rgs2	5.83715e-75	0.321689	0.178	0.106	1.88452e-70		Rps3	4.0376e-74	-0.124996	0.98	0.993	1.30354e-69
Fam49b	5.37116e-128	0.236683	0.555	0.375	1.73408e-123		Slfn5	6.06368e-75	-0.313804	0.153	0.236	1.95766e-70		Apoe	7.11336e-74	-0.533139	0.172	0.267	2.29655e-69
P2ry10	2.82859e-127	0.236077	0.175	0.08	9.13209e-123		Ccnd3	3.40878e-74	-0.232496	0.411	0.531	1.10052e-69		Rpl35	1.7314e-73	0.124225	0.979	0.99	5.58982e-69
2610035D17Rik	3.66885e-127	0.206481	0.108	0.036	1.18449e-122		Bmyc	2.64514e-73	-0.223273	0.18	0.271	8.53982e-69		Rnf213	7.13767e-73	-0.257367	0.138	0.226	2.3044e-68
Btg1	3.4849e-126	0.29814	0.88	0.796	1.1251e-121		Add1	7.64802e-73	-0.201712	0.207	0.302	2.46916e-68		Usp18	7.88293e-73	-0.197008	0.056	0.118	2.545e-68
Srsf9	3.785e-126	0.173911	0.166	0.075	1.22199e-121		Cap1	1.13409e-72	-0.242583	0.361	0.474	3.66141e-68		Ppia	8.74836e-73	0.164985	0.978	0.987	2.82441e-68
Brk1	7.37673e-126	0.204107	0.505	0.33	2.38158e-121		Pdcd4	2.00798e-72	-0.231471	0.369	0.488	6.48277e-68		Isg15	2.18066e-72	-0.368451	0.11	0.19	7.04026e-68
Lsm5	1.02506e-125	0.205493	0.353	0.213	3.3094e-121		Cd53	4.59335e-72	0.280152	0.678	0.645	1.48296e-67		Ly6c2	2.42864e-72	-0.589668	0.128	0.212	7.84085e-68
Rpl10-ps3	1.3262e-125	0.153024	0.109	0.037	4.28164e-121		Rgs10	1.22853e-71	-0.305189	0.284	0.376	3.9663e-67		Clec2d	3.68595e-72	0.418448	0.507	0.444	1.19001e-67
Msn	2.3864e-125	-0.376808	0.779	0.767	7.70449e-121		Gapdh	1.55101e-70	0.269525	0.809	0.807	5.00744e-66		Rflnb	5.35714e-72	-0.287102	0.228	0.335	1.72955e-67
Pim2	4.74209e-125	0.253095	0.219	0.113	1.53098e-120		Stk10	1.83336e-70	-0.212094	0.253	0.356	5.91901e-66		Mier1	9.18473e-72	-0.189897	0.207	0.315	2.96529e-67
Cmtm7	6.37309e-124	0.226975	0.39	0.243	2.05755e-119		Ppp1r18	2.67929e-70	-0.220406	0.541	0.648	8.65009e-66		Csnk2a1	1.25547e-71	-0.159176	0.203	0.311	4.0533e-67
Bcl3	8.32872e-124	0.214973	0.21	0.107	2.68893e-119		Hmgb1	1.40194e-69	0.303821	0.715	0.7	4.52617e-65		Ptma	3.3401e-71	0.25117	0.94	0.956	1.07835e-66
Btbd1	4.65576e-122	0.174817	0.199	0.099	1.50311e-117		Ephx1	1.87492e-69	-0.229555	0.107	0.177	6.05317e-65		Snhg1	3.18567e-70	0.448965	0.35	0.276	1.02849e-65
Tnrc6c	1.25541e-121	0.169279	0.162	0.072	4.05309e-117		Hist1h1e	4.91692e-69	-0.385669	0.135	0.206	1.58743e-64		Srpk1	3.51354e-70	-0.209398	0.223	0.33	1.13434e-65
Selenok	1.32031e-121	0.218439	0.514	0.34	4.26263e-117		Fam78a	7.48446e-69	-0.224083	0.132	0.207	2.41636e-64		Igtp	5.25522e-70	-0.257147	0.134	0.22	1.69665e-65
Arglu1	1.84062e-120	0.172693	0.17	0.078	5.94243e-116		Abhd17b	1.24736e-68	0.401504	0.291	0.215	4.0271e-64		Bst2	8.74032e-70	-0.173797	0.252	0.363	2.82181e-65
H2-Q7	1.14069e-119	0.269353	0.69	0.522	3.68271e-115		Nr4a1	1.98439e-68	0.306243	0.11	0.054	6.40659e-64		Chd3	9.38946e-70	-0.25426	0.286	0.402	3.03139e-65
Bhlhe40	9.16301e-119	0.274591	0.113	0.042	2.95828e-114		Galnt6	2.29732e-68	-0.173345	0.102	0.171	7.4169e-64		Rbm42	2.08857e-69	-0.178219	0.271	0.392	6.74294e-65
Vapa	2.7852e-118	0.170415	0.432	0.272	8.99203e-114		Ube2d3	7.82685e-68	0.24801	0.728	0.715	2.5269e-63		Ubxn4	4.91609e-69	-0.178681	0.212	0.317	1.58716e-64
Rpl8	5.30869e-118	-0.162536	0.986	0.995	1.71391e-113		Gm4070	9.60083e-67	-0.185158	0.079	0.139	3.09963e-62		Scaf11	8.55952e-69	-0.215577	0.274	0.39	2.76344e-64
Sub1	2.00403e-116	0.283773	0.709	0.541	6.47002e-112		Trim14	1.48693e-66	-0.150827	0.069	0.126	4.80056e-62		Myh9	9.05914e-69	-0.262289	0.629	0.748	2.92474e-64
Txnip	4.56987e-116	-0.599397	0.357	0.426	1.47538e-111		Ifi214	6.87708e-66	-0.183395	0.092	0.156	2.22026e-61		Smchd1	2.23433e-68	-0.186876	0.269	0.386	7.21353e-64
Yrdc	3.06068e-115	0.160632	0.187	0.092	9.88141e-111		Ifit1bl1	1.01454e-65	-0.188569	0.066	0.121	3.27544e-61		Chordc1	4.03957e-68	-0.184755	0.166	0.261	1.30417e-63
Mpc1	4.0019e-115	0.19177	0.384	0.24	1.29201e-110		Apobec3	1.2856e-65	-0.233661	0.541	0.649	4.15055e-61		Tmbim6	4.75726e-68	-0.198945	0.604	0.731	1.53588e-63
Rnf130	9.55685e-115	0.205361	0.122	0.048	3.08543e-110		Rac1	1.54218e-65	0.301677	0.562	0.529	4.97892e-61		Tcf25	7.05379e-68	-0.196396	0.363	0.493	2.27732e-63
Tnfrsf13c	4.52191e-114	0.324631	0.299	0.181	1.4599e-109		Rps4x	4.54018e-65	0.118571	0.992	0.993	1.4658e-60		Cxcr4	1.03069e-67	-0.161102	0.103	0.181	3.32757e-63
Chic2	9.7554e-113	0.160077	0.282	0.163	3.14953e-108		Tubb4b	4.826e-65	-0.174586	0.299	0.409	1.55807e-60		Rpl31	1.3051e-67	-0.187274	0.819	0.89	4.21352e-63
Ngdn	1.11798e-112	0.14445	0.236	0.128	3.60941e-108		Hmox2	6.78126e-65	-0.176465	0.209	0.298	2.18933e-60		H2-Q6	1.36435e-67	-0.198902	0.426	0.567	4.40482e-63
Calr	1.34951e-112	0.237508	0.455	0.303	4.35688e-108		Rpl6	2.68387e-64	-0.110968	0.985	0.983	8.66487e-60		Socs1	3.75853e-67	-0.283124	0.168	0.259	1.21344e-62
Pdhb	3.635e-111	0.143348	0.26	0.146	1.17356e-106		Rps20	9.72068e-64	-0.109137	0.995	0.996	3.13832e-59		Zfp1	4.21186e-67	-0.173277	0.062	0.125	1.3598e-62
Commd6	3.82901e-111	0.140304	0.233	0.126	1.23619e-106		Gpi1	9.24546e-63	-0.216587	0.551	0.658	2.9849e-58		Il7r	1.02033e-66	-0.395321	0.232	0.321	3.29413e-62
Fau	8.00793e-111	-0.148897	0.995	0.999	2.58536e-106		Acap2	9.72784e-63	-0.17864	0.126	0.197	3.14063e-58		Hnrnpk	1.21884e-66	0.291942	0.71	0.705	3.93503e-62
Rpl3	8.07204e-110	0.166661	0.979	0.979	2.60606e-105		Eif3c	2.31315e-62	-0.190212	0.381	0.492	7.46801e-58		Rpl26	5.16583e-66	0.12694	0.974	0.986	1.66779e-61
Ifi30	1.81584e-108	0.404446	0.495	0.363	5.86244e-104		Rpl34	6.08488e-62	-0.0944261	0.989	0.993	1.9645e-57		Zfas1	6.3734e-66	-0.207073	0.252	0.363	2.05765e-61
Calm2	8.29996e-108	0.238992	0.524	0.36	2.67964e-103		Stk38	1.87524e-61	-0.179963	0.218	0.307	6.05421e-57		Rexo1	8.00606e-66	-0.156969	0.099	0.175	2.58476e-61
Ppp2ca	1.64381e-107	0.158661	0.255	0.145	5.30704e-103		Atxn7l3b	3.14547e-61	-0.181056	0.261	0.358	1.01551e-56		Smad7	8.9626e-66	-0.192221	0.133	0.217	2.89357e-61
Gm26740	2.51055e-107	0.202006	0.363	0.227	8.10531e-103		Gadd45g	3.37857e-61	0.372964	0.105	0.053	1.09077e-56		Pafah1b1	1.28108e-65	-0.176124	0.332	0.458	4.13597e-61
Ubc	2.92003e-107	0.249047	0.694	0.523	9.42731e-103		Plec	6.32474e-61	-0.207005	0.187	0.268	2.04194e-56		Rpl22	3.41703e-65	-0.130226	0.968	0.984	1.10319e-60
Pkn1	8.74626e-107	0.156893	0.247	0.138	2.82373e-102		Srsf5	7.15997e-61	0.282924	0.613	0.574	2.3116e-56		Zbtb7a	2.21631e-64	-0.158866	0.213	0.319	7.15537e-60
Siglecg	3.06083e-106	0.330511	0.282	0.171	9.8819e-102		Ifi209	8.16156e-61	-0.26977	0.333	0.433	2.63496e-56		Chst3	6.87085e-64	-0.21136	0.078	0.145	2.21825e-59
Luc7l2	7.60828e-106	0.211237	0.497	0.336	2.45633e-101		Son	2.05334e-60	-0.213067	0.574	0.684	6.62922e-56		Psmb10	8.32346e-64	-0.20405	0.386	0.514	2.68723e-59
Lamb3	9.17826e-106	0.223108	0.124	0.052	2.9632e-101		Arhgef1	3.97569e-60	-0.197918	0.538	0.645	1.28355e-55		Lgals3bp	1.0746e-63	-0.211537	0.101	0.174	3.46936e-59
Actb	1.07613e-105	-0.162887	0.998	0.999	3.47429e-101		Arrb2	5.53661e-60	-0.187229	0.207	0.292	1.78749e-55		Prkar1a	3.07908e-63	-0.187913	0.419	0.55	9.9408e-59
Laptm5	1.95935e-105	-0.336355	0.781	0.764	6.32576e-101		Gnas	7.62965e-60	0.249205	0.675	0.664	2.46323e-55		Herc2	3.24168e-63	-0.155234	0.099	0.173	1.04657e-58
Satb1	9.24729e-105	0.217032	0.435	0.29	2.98549e-100		Rabac1	7.72235e-60	-0.181346	0.461	0.576	2.49316e-55		Fcrla	1.23193e-62	-0.30624	0.23	0.328	3.97728e-58
Plac8	1.23854e-104	0.493232	0.477	0.347	3.99863e-100		Isg15	1.54206e-59	-0.445438	0.227	0.308	4.97854e-55		Banp	2.61127e-62	-0.134555	0.052	0.107	8.43048e-58
Sdc4	1.59717e-104	0.254388	0.206	0.11	5.15647e-100		Ccr7	3.55439e-59	-0.278407	0.394	0.493	1.14754e-54		Dnajb1	4.47003e-62	-0.171671	0.181	0.276	1.44315e-57
Psma5	4.06319e-103	0.173403	0.369	0.233	1.3118e-98		Cd52	7.33096e-59	-0.144619	0.971	0.975	2.3668e-54		Eif3g	6.00083e-62	-0.17156	0.249	0.359	1.93737e-57
Cd48	3.78161e-102	0.187875	0.427	0.28	1.22089e-97		Sash3	9.97763e-59	-0.177735	0.286	0.385	3.22128e-54		Rbm27	1.0117e-61	-0.158955	0.105	0.179	3.26628e-57
Rab5a	4.25147e-102	0.137041	0.206	0.11	1.37259e-97		Serpinb1a	1.23791e-58	-0.329266	0.201	0.278	3.99658e-54		Ddx18	1.16433e-61	-0.189597	0.193	0.288	3.75905e-57
Igtp	6.65006e-102	0.225664	0.193	0.102	2.14697e-97		Pglyrp2	1.95353e-58	-0.140352	0.128	0.198	6.30698e-54		Gm26917	1.31203e-61	0.466012	0.366	0.294	4.2359e-57
Clk1	9.03262e-102	0.181218	0.344	0.214	2.91618e-97		Rps25	2.08045e-58	0.164679	0.914	0.903	6.71674e-54		Pdcd2	1.4146e-61	-0.154332	0.179	0.275	4.56705e-57
Tgtp2	1.05946e-101	0.216194	0.165	0.081	3.42047e-97		Adar	2.53884e-58	-0.163175	0.155	0.23	8.19663e-54		Mrpl52	1.61302e-61	-0.217019	0.517	0.642	5.20763e-57
Txn1	1.59323e-101	0.34378	0.426	0.289	5.14376e-97		B4galnt1	3.45635e-58	-0.196447	0.448	0.557	1.11588e-53		Sptbn1	2.05924e-61	-0.198102	0.253	0.359	6.64824e-57
Blk	6.28634e-101	0.300217	0.253	0.15	2.02954e-96		Lonp2	3.47127e-58	-0.161362	0.121	0.187	1.1207e-53		Rrbp1	2.83101e-61	-0.191385	0.172	0.262	9.13991e-57
Jak1	1.53555e-100	-0.424972	0.607	0.616	4.95752e-96		Adh5	4.33607e-58	-0.145134	0.235	0.327	1.3999e-53		Ier2	5.87634e-61	-0.193705	0.451	0.581	1.89718e-56
Cd24a	1.73023e-100	0.352731	0.262	0.159	5.58606e-96		Calr	4.65113e-58	0.364237	0.473	0.426	1.50162e-53		Abhd17b	9.39378e-61	0.450016	0.289	0.215	3.03278e-56
Rps25	7.84592e-100	0.174144	0.917	0.85	2.53305e-95		Dync1h1	6.05344e-58	-0.184662	0.198	0.281	1.95435e-53		Pld3	9.56995e-61	-0.163125	0.151	0.239	3.08966e-56
Rlim	8.42971e-100	0.170906	0.208	0.114	2.72153e-95		Hbp1	1.46206e-57	-0.148497	0.11	0.174	4.72025e-53		Rps14	2.83292e-60	-0.121222	0.973	0.99	9.14608e-56
Amfr	1.06683e-99	0.140447	0.139	0.063	3.44427e-95		Gstp3	1.69124e-57	-0.188384	0.11	0.172	5.46017e-53		Ncl	3.16996e-60	-0.206512	0.476	0.606	1.02342e-55
C1d	1.15107e-99	0.13559	0.257	0.149	3.71623e-95		Eif3l	4.40346e-57	-0.181458	0.247	0.335	1.42166e-52		Vps13a	5.65506e-60	-0.156844	0.128	0.209	1.82574e-55
Bcl10	1.84544e-99	0.144694	0.318	0.195	5.958e-95		Igfbp4	5.18095e-57	-0.358383	0.151	0.22	1.67267e-52		Rhoa	7.10343e-60	0.256983	0.794	0.8	2.29334e-55
Rab10os	1.86132e-99	0.158214	0.15	0.072	6.00927e-95		Ubb	1.14679e-56	-0.12241	0.976	0.979	3.7024e-52		Cebpz	8.01824e-60	-0.179925	0.202	0.299	2.58869e-55
Kdm6b	2.21906e-99	0.162371	0.135	0.061	7.16423e-95		Bet1l	1.23531e-56	-0.131827	0.093	0.152	3.98819e-52		Psmb4	1.12844e-59	-0.164084	0.313	0.431	3.64316e-55
Serpina3g	3.01772e-99	0.32657	0.149	0.072	9.74269e-95		Srsf2	1.32792e-56	0.312467	0.482	0.434	4.2872e-52		Ddx6	1.17003e-59	-0.170832	0.232	0.337	3.77743e-55
Flt3l	8.44764e-99	0.151117	0.194	0.103	2.72732e-94		Mdh1	1.34296e-56	-0.175505	0.386	0.494	4.33576e-52		Utp3	2.29925e-59	-0.157512	0.244	0.35	7.42313e-55
Arf4	1.19739e-98	0.178005	0.378	0.243	3.86579e-94		Rpl26	3.0359e-56	0.118121	0.984	0.981	9.80139e-52		Hspd1	3.36379e-59	-0.197545	0.26	0.367	1.086e-54
Tmem128	2.29967e-98	0.13234	0.309	0.189	7.42447e-94		Pld3	3.14385e-56	-0.149088	0.156	0.232	1.01499e-51		Mtdh	4.47771e-59	-0.179936	0.395	0.524	1.44563e-54
Abhd17b	3.25578e-98	0.154139	0.23	0.13	1.05113e-93		Oas1a	3.34964e-56	-0.148192	0.091	0.15	1.08143e-51		Rpl30	1.2281e-58	-0.107499	0.989	0.997	3.96493e-54
Ube2e1	4.36525e-98	0.13532	0.241	0.137	1.40932e-93		Kif21b	8.40391e-56	-0.187084	0.203	0.285	2.7132e-51		Ddx21	2.11995e-58	-0.186529	0.226	0.326	6.84425e-54
Ubl3	6.00327e-98	0.149821	0.309	0.189	1.93816e-93		Cmpk1	8.64208e-56	0.310521	0.306	0.243	2.7901e-51		Rel	2.53748e-58	-0.193974	0.197	0.292	8.19227e-54
Oard1	1.42049e-97	0.149985	0.186	0.098	4.58605e-93		Fxyd5	8.95979e-56	-0.248332	0.562	0.647	2.89267e-51		Gbp7	6.64188e-58	-0.187734	0.09	0.157	2.14433e-53
Gadd45b	3.81468e-97	0.234738	0.135	0.063	1.23157e-92		Snrnp200	1.07687e-55	-0.177176	0.163	0.238	3.47668e-51		Gm4070	8.69918e-58	-0.176017	0.063	0.121	2.80853e-53
Ero1lb	6.67691e-97	0.1846	0.171	0.087	2.15564e-92		Rbm3	1.44718e-55	0.20699	0.834	0.829	4.67222e-51		Exoc3	9.67512e-58	-0.148862	0.092	0.16	3.12361e-53
Ptp4a3	2.20258e-96	0.224208	0.451	0.31	7.11103e-92		Mybbp1a	2.97383e-55	-0.176379	0.184	0.263	9.601e-51		Mlxip	1.19072e-57	-0.147967	0.055	0.11	3.84424e-53
Zfp36l2	4.22561e-96	-0.464398	0.424	0.48	1.36424e-91		Bnip3l	4.62468e-55	-0.157005	0.312	0.413	1.49308e-50		Zfp664	4.59798e-57	-0.149096	0.05	0.102	1.48446e-52
Vps37b	7.90548e-96	0.150607	0.193	0.102	2.55229e-91		Smpdl3a	5.85148e-55	-0.181498	0.16	0.234	1.88915e-50		Gapdh	4.87613e-56	0.244092	0.834	0.846	1.57426e-51
Gm45552	8.73113e-96	0.172988	0.124	0.055	2.81885e-91		Capn1	7.10074e-55	-0.138702	0.113	0.176	2.29247e-50		Dgkd	5.25662e-56	-0.161432	0.162	0.249	1.6971e-51
Rpl32	1.15606e-95	0.116935	0.991	0.997	3.73235e-91		Gls	1.02379e-54	0.271747	0.194	0.132	3.30532e-50		Tpst2	8.57935e-56	-0.172713	0.211	0.305	2.76984e-51
Dnajb6	2.33833e-95	0.131812	0.323	0.201	7.5493e-91		Oasl2	1.53238e-54	-0.234425	0.085	0.14	4.94729e-50		Adh5	9.91726e-56	-0.140438	0.226	0.327	3.20179e-51
Cmc1	2.56057e-95	0.123688	0.219	0.122	8.26679e-91		Trim25	2.25491e-54	-0.173559	0.162	0.236	7.27996e-50		Cct8	1.09947e-55	-0.162889	0.345	0.465	3.54963e-51
Gramd3	3.70939e-95	0.186661	0.338	0.216	1.19758e-90		Mettl9	2.84932e-54	-0.176036	0.133	0.198	9.19904e-50		Abhd17a	1.12182e-55	0.363118	0.265	0.193	3.62181e-51
Hsp90aa1	3.85208e-95	0.228462	0.549	0.391	1.24365e-90		Ms4a4b	3.4269e-54	-0.34262	0.419	0.485	1.10638e-49		Prrc2c	1.23157e-55	-0.188813	0.41	0.53	3.97611e-51
Rpl37	3.95782e-95	-0.157886	0.979	0.992	1.27778e-90		Tcf25	4.83459e-54	-0.185679	0.358	0.458	1.56085e-49		Sesn1	1.35426e-55	-0.208404	0.14	0.219	4.37222e-51
Rps26	4.56919e-95	-0.142812	0.988	0.995	1.47516e-90		Filip1l	5.41757e-54	-0.214805	0.159	0.229	1.74906e-49		Chic2	2.06089e-55	0.364129	0.284	0.214	6.65357e-51
Manf	4.92511e-95	0.237935	0.417	0.277	1.59007e-90		Satb1	9.05134e-54	0.340257	0.47	0.424	2.92223e-49		Cacybp	3.23559e-55	-0.14793	0.238	0.339	1.04461e-50
Nrm	5.17637e-95	0.156317	0.223	0.126	1.67119e-90		Prdm2	9.77925e-54	-0.149854	0.118	0.182	3.15723e-49		Cebpb	5.58237e-55	0.660513	0.145	0.084	1.80227e-50
Ube2d3	1.20171e-94	0.219963	0.743	0.586	3.87973e-90		Tmbim6	1.4515e-53	-0.181733	0.602	0.709	4.68617e-49		Cd2	6.25701e-55	-0.210674	0.426	0.544	2.02008e-50
Cd52	1.28348e-94	0.177697	0.971	0.964	4.14372e-90		Ddx23	1.87756e-53	-0.137656	0.111	0.172	6.0617e-49		Plec	6.52007e-55	-0.185362	0.16	0.242	2.105e-50
Tpm4	1.7303e-94	0.178336	0.425	0.283	5.58626e-90		Cd83	2.23185e-53	0.447487	0.298	0.233	7.20553e-49		Zbp1	9.42929e-55	-0.182433	0.144	0.224	3.04425e-50
Hprt	3.48152e-94	0.150993	0.367	0.235	1.12401e-89		Rela	3.35824e-53	-0.164196	0.17	0.244	1.08421e-48		Sugt1	1.04369e-54	-0.153288	0.238	0.337	3.36957e-50
Zfas1	1.05667e-93	0.161621	0.324	0.204	3.41147e-89		Dock8	5.6992e-53	-0.167594	0.254	0.341	1.83999e-48		Trim56	2.016e-54	-0.146356	0.074	0.133	6.50867e-50
Srsf6	1.06319e-93	0.129565	0.385	0.249	3.43252e-89		H2-Ab1	8.72774e-53	0.308741	0.58	0.511	2.81775e-48		H3f3a	2.02125e-54	0.206825	0.951	0.956	6.52562e-50
Ndufb3	1.69166e-93	0.124042	0.383	0.246	5.46153e-89		Cd27	1.06173e-52	-0.175686	0.181	0.258	3.4278e-48		Ube2s	2.5221e-54	0.422676	0.339	0.274	8.1426e-50
Tap1	1.77027e-93	0.175542	0.416	0.275	5.71532e-89		A930005H10Rik	1.32243e-52	-0.153008	0.137	0.204	4.26947e-48		Rpl36a	3.20613e-54	-0.13738	0.951	0.975	1.0351e-49
Ranbp1	2.76392e-93	0.204344	0.436	0.293	8.92332e-89		Cbx3	1.44843e-52	0.292967	0.259	0.197	4.67626e-48		Srpr	4.0595e-54	-0.131239	0.199	0.292	1.31061e-49
Bloc1s2	3.05897e-93	0.13	0.245	0.142	9.8759e-89		Srsf9	2.71143e-52	0.265738	0.191	0.131	8.75385e-48		Adar	6.34271e-54	-0.141581	0.111	0.182	2.04774e-49
Polr2m	4.23752e-93	0.112792	0.289	0.175	1.36808e-88		Rpl38	3.07771e-52	-0.103946	0.977	0.974	9.9364e-48		Vps4b	8.72648e-54	-0.143532	0.168	0.254	2.81734e-49
Tmem108	5.2258e-93	0.172283	0.215	0.121	1.68715e-88		Vars	3.97878e-52	-0.2065	0.284	0.372	1.28455e-47		Med19	1.05337e-53	-0.131097	0.068	0.125	3.40079e-49
Yaf2	9.6235e-93	0.11164	0.102	0.041	3.10695e-88		Sun2	4.68586e-52	-0.155656	0.212	0.294	1.51283e-47		Bank1	1.70925e-53	0.555293	0.417	0.372	5.51831e-49
Sumo1	1.27965e-92	0.149228	0.472	0.318	4.13136e-88		Ppp1r11	5.45989e-52	-0.15663	0.281	0.373	1.76273e-47		Abcf1	2.93714e-53	-0.173162	0.202	0.293	9.48257e-49
Rpl23a	2.03566e-92	0.176443	0.89	0.816	6.57212e-88		Tnfaip8l2	5.88226e-52	-0.161404	0.237	0.323	1.89909e-47		Gpr18	4.12356e-53	-0.151621	0.285	0.398	1.33129e-48
Rpl29	2.26792e-92	-0.153318	0.976	0.985	7.32197e-88		Jchain	1.24224e-51	0.571282	0.133	0.079	4.01058e-47		Zfp646	4.32813e-53	-0.138467	0.055	0.107	1.39734e-48
Gng10	2.62372e-92	0.162875	0.389	0.255	8.47069e-88		Atxn10	2.71073e-51	-0.152944	0.174	0.246	8.75158e-47		Epb41	4.77913e-53	-0.124699	0.107	0.177	1.54294e-48
Trappc6b	2.86888e-92	0.121365	0.273	0.164	9.26217e-88		Dctn1	3.5033e-51	-0.134809	0.095	0.15	1.13104e-46		Metap2	9.72613e-53	-0.154104	0.265	0.368	3.14008e-48
Smim7	3.31608e-92	0.107155	0.191	0.103	1.0706e-87		Vps4b	4.17806e-51	-0.145338	0.16	0.23	1.34889e-46		Zc3hav1	1.08404e-52	-0.155418	0.22	0.316	3.49983e-48
Dcun1d5	4.73766e-92	0.14096	0.376	0.243	1.52955e-87		Zfp36	8.07013e-51	0.356464	0.669	0.647	2.60544e-46		Rad50	1.09151e-52	-0.148767	0.095	0.16	3.52393e-48
Cdc34	5.40148e-92	0.110827	0.128	0.058	1.74387e-87		Tbxa2r	1.18206e-50	-0.0964636	0.076	0.128	3.81628e-46		Hist1h1e	1.23263e-52	-0.232091	0.085	0.146	3.97953e-48
Snu13	1.48836e-91	0.163616	0.542	0.375	4.80518e-87		Cdc42se1	1.67632e-50	-0.183997	0.379	0.481	5.41199e-46		Tap1	1.40585e-52	-0.157344	0.322	0.436	4.53879e-48
Yipf4	1.57595e-91	0.109706	0.244	0.142	5.08795e-87		Stat1	1.82876e-50	-0.227472	0.494	0.59	5.90414e-46		Hp1bp3	1.44723e-52	-0.158526	0.245	0.344	4.67237e-48
Rpl22l1	1.9715e-91	0.229147	0.85	0.754	6.36499e-87		1810026B05Rik	2.65513e-50	0.275504	0.202	0.142	8.57207e-46		S100a8	1.59205e-52	1.52424	0.161	0.096	5.13992e-48
Jund	6.41682e-91	0.245947	0.68	0.519	2.07167e-86		Scamp2	4.03421e-50	-0.140129	0.187	0.261	1.30244e-45		Pik3ip1	1.88844e-52	-0.14886	0.116	0.187	6.09683e-48
Med30	1.06222e-90	0.144904	0.251	0.149	3.42939e-86		Taf10	4.85894e-50	0.295317	0.41	0.361	1.56871e-45		Rsbn1l	2.0688e-52	-0.145367	0.221	0.317	6.67912e-48
Cdkn2d	1.61537e-90	0.154104	0.285	0.175	5.21521e-86		Abhd8	6.50973e-50	-0.144814	0.127	0.191	2.10167e-45		Safb	4.66964e-52	-0.153926	0.159	0.241	1.50759e-47
Fopnl	3.84993e-90	0.108877	0.177	0.093	1.24295e-85		Pak2	6.78643e-50	-0.176564	0.384	0.485	2.191e-45		Rasa3	5.63499e-52	-0.165354	0.201	0.292	1.81926e-47
Bin1	8.77588e-90	0.159846	0.337	0.216	2.83329e-85		Fmnl1	8.24781e-50	-0.161667	0.366	0.466	2.66281e-45		Irf9	6.24922e-52	-0.154536	0.153	0.234	2.01756e-47
Gpr171	2.90365e-89	0.160039	0.177	0.095	9.37444e-85		Ankra2	8.37819e-50	-0.125814	0.073	0.123	2.7049e-45		Rnpepl1	6.30242e-52	-0.123	0.089	0.153	2.03474e-47
Arpc1a	1.00948e-88	0.130298	0.278	0.17	3.25909e-84		Notch2	8.5711e-50	-0.155275	0.079	0.13	2.76718e-45		Rest	7.10985e-52	-0.147449	0.14	0.217	2.29542e-47
Srsf2	1.15357e-88	0.185978	0.503	0.352	3.72431e-84		Dnajb9	9.54163e-50	0.286027	0.147	0.094	3.08051e-45		Parp1	8.39155e-52	-0.172819	0.229	0.324	2.70921e-47
Rpl18a	1.51968e-88	-0.139064	0.992	0.999	4.90629e-84		Trim12c	2.90947e-49	-0.145383	0.191	0.268	9.39322e-45		Supt16	1.87947e-51	-0.148109	0.141	0.217	6.06786e-47
Trir	1.52259e-87	0.144341	0.516	0.357	4.91569e-83		Ly6e	4.04914e-49	-0.151262	0.956	0.961	1.30726e-44		Stat4	2.17299e-51	-0.153575	0.125	0.198	7.01549e-47
Rchy1	3.255e-87	0.109719	0.308	0.192	1.05088e-82		Gm8369	5.45434e-49	0.338308	0.445	0.396	1.76093e-44		Unc119	4.91894e-51	0.326025	0.153	0.093	1.58808e-46
Ndufs4	3.7923e-87	0.10641	0.354	0.227	1.22434e-82		Cox20	6.43592e-49	-0.14012	0.207	0.285	2.07784e-44		Ppp2ca	1.3694e-50	0.350938	0.285	0.221	4.42112e-46
Rpl41	4.20505e-87	-0.124255	0.994	0.999	1.3576e-82		Rps11	7.86956e-49	-0.0936975	0.991	0.992	2.54069e-44		Dtx3l	1.86634e-50	-0.134555	0.124	0.196	6.02547e-46
Irf8	4.33993e-87	0.361929	0.404	0.288	1.40115e-82		Hnrnpa0	7.99187e-49	0.2832	0.224	0.164	2.58017e-44		Tgfb1	2.57771e-50	0.357996	0.447	0.394	8.32214e-46
Galnt1	5.2343e-87	0.135011	0.165	0.086	1.68989e-82		Sf3b2	1.60222e-48	-0.167402	0.468	0.577	5.17278e-44		Csnk2b	2.78873e-50	-0.163736	0.407	0.525	9.0034e-46
Hnrnpdl	5.40649e-87	0.150678	0.511	0.355	1.74548e-82		Add3	1.6447e-48	-0.154669	0.309	0.403	5.30993e-44		Psmc3	9.10312e-50	-0.15182	0.267	0.369	2.93894e-45
Cfl1	1.79088e-86	0.193812	0.943	0.904	5.78184e-82		Arhgdib	2.08918e-48	-0.134442	0.912	0.936	6.74492e-44		Wasl	1.06534e-49	-0.130636	0.107	0.173	3.43947e-45
Prkca	2.29758e-86	0.152043	0.192	0.107	7.41773e-82		Smap1	2.20969e-48	0.267361	0.213	0.153	7.134e-44		Gm26740	1.07851e-49	0.381746	0.365	0.305	3.48197e-45
Plgrkt	2.48173e-86	0.119059	0.247	0.147	8.01225e-82		Irf2bp2	2.76489e-48	0.269563	0.161	0.107	8.92643e-44		Hscb	1.39027e-49	-0.14091	0.14	0.214	4.48849e-45
1110004F10Rik	2.62683e-86	0.105163	0.322	0.203	8.48071e-82		Tespa1	4.19676e-48	-0.136877	0.22	0.304	1.35492e-43		Tmem243	2.00791e-49	0.418527	0.303	0.242	6.48254e-45
Ube2v2	3.32022e-86	0.123376	0.204	0.115	1.07193e-81		Srsf11	4.44376e-48	0.281229	0.469	0.429	1.43467e-43		Bach2	2.51087e-49	-0.165387	0.171	0.255	8.10634e-45
2410006H16Rik	4.32218e-86	0.223544	0.722	0.565	1.39542e-81		Ifi35	6.12535e-48	-0.16047	0.25	0.334	1.97757e-43		Eif3f	2.76004e-49	-0.132727	0.895	0.937	8.9108e-45
Pou2f2	8.93138e-86	0.227442	0.374	0.254	2.8835e-81		Parp9	7.84244e-48	-0.17376	0.136	0.198	2.53193e-43		Hmgn2	4.24082e-49	0.492974	0.425	0.374	1.36915e-44
Vmp1	1.08896e-85	0.122711	0.19	0.105	3.5157e-81		H2-T22	1.19088e-47	-0.178215	0.47	0.571	3.84476e-43		Smc6	6.60576e-49	-0.16533	0.268	0.367	2.13267e-44
Pura	1.48988e-85	0.128673	0.205	0.116	4.81008e-81		Tcof1	1.52745e-47	-0.159262	0.274	0.359	4.93136e-43		Srsf1	7.80553e-49	0.335215	0.216	0.153	2.52002e-44
Ncor1	1.65346e-85	0.136793	0.437	0.294	5.3382e-81		Eif1	1.75326e-47	0.140262	0.972	0.965	5.6604e-43		Diaph1	9.55227e-49	-0.144359	0.175	0.257	3.08395e-44
Isca2	3.80933e-85	0.102908	0.196	0.109	1.22984e-80		Prpf6	4.23456e-47	-0.134052	0.108	0.165	1.36713e-42		Psmb9	1.10721e-48	-0.162855	0.511	0.636	3.57464e-44
Rab24	4.65984e-85	0.100419	0.213	0.121	1.50443e-80		Chtf8	4.90456e-47	-0.149163	0.092	0.144	1.58344e-42		Rbm3	1.25143e-48	0.213392	0.829	0.841	4.04025e-44
Tomm20	1.89758e-84	0.172574	0.56	0.399	6.12634e-80		Il6ra	6.58371e-47	-0.136059	0.115	0.174	2.12555e-42		Cct3	1.51176e-48	-0.153599	0.22	0.31	4.88073e-44
Asnsd1	2.52204e-84	0.102515	0.147	0.074	8.14239e-80		Ccdc71	6.66321e-47	-0.107636	0.079	0.129	2.15122e-42		Csnk1g2	1.51416e-48	-0.11268	0.075	0.132	4.88846e-44
BC031181	2.77588e-84	0.106594	0.341	0.218	8.96194e-80		Sec62	7.13373e-47	-0.132971	0.321	0.417	2.30312e-42		Numa1	1.62913e-48	-0.145099	0.188	0.274	5.25965e-44
Ctsh	3.30296e-84	0.283464	0.36	0.247	1.06636e-79		Txnip	9.98099e-47	-0.150746	0.408	0.514	3.22236e-42		Hectd1	8.46702e-48	-0.134328	0.266	0.365	2.73358e-43
Atp6v1g1	3.36399e-84	0.145477	0.454	0.308	1.08606e-79		Rin3	1.0393e-46	-0.157636	0.139	0.203	3.35539e-42		S1pr4	8.96636e-48	-0.151712	0.184	0.269	2.89479e-43
Rpl7a	4.42885e-84	-0.175066	0.956	0.961	1.42985e-79		Def6	1.23648e-46	-0.130092	0.238	0.322	3.99198e-42		Cggbp1	1.05412e-47	-0.130271	0.149	0.225	3.40324e-43
Rps20	7.14524e-84	-0.131291	0.994	0.999	2.30684e-79		Cd2	2.91313e-46	-0.196871	0.409	0.504	9.40505e-42		Ahsa1	1.56779e-47	-0.133733	0.225	0.318	5.06161e-43
Dda1	9.14835e-84	0.0997058	0.234	0.138	2.95354e-79		Pde4b	3.11643e-46	0.361835	0.451	0.407	1.00614e-41		Lsm12	1.64807e-47	-0.137994	0.222	0.312	5.32079e-43
Mrpl32	1.33766e-83	0.0858128	0.234	0.138	4.31862e-79		Rpl27a	3.13222e-46	0.09104	0.992	0.992	1.01124e-41		Atp5b	1.95476e-47	-0.176652	0.593	0.71	6.31094e-43
Hist1h1b	1.80102e-83	-0.496293	0.073	0.136	5.8146e-79		Znfx1	3.8056e-46	-0.138324	0.074	0.121	1.22864e-41		Nkg7	5.85733e-47	-0.49072	0.148	0.214	1.89104e-42
Rnpepl1	2.86239e-83	0.113232	0.121	0.056	9.24122e-79		Gem	4.62777e-46	0.281751	0.13	0.081	1.49408e-41		Tuba4a	1.20101e-46	-0.132944	0.175	0.257	3.87745e-42
Birc2	4.03956e-83	0.148593	0.146	0.074	1.30417e-78		Sorl1	6.11402e-46	-0.225568	0.254	0.331	1.97391e-41		Fmnl1	1.31914e-46	-0.144047	0.332	0.44	4.25883e-42
Mrpl27	7.19338e-83	0.110413	0.147	0.075	2.32238e-78		Cpt1a	8.10803e-46	-0.100957	0.061	0.105	2.61768e-41		Stk4	1.43036e-46	-0.150373	0.298	0.403	4.61791e-42
Eif4h	1.78361e-82	0.121696	0.354	0.232	5.75839e-78		Ifi30	1.24031e-45	0.363409	0.477	0.42	4.00434e-41		Nsd1	1.67724e-46	-0.138025	0.206	0.293	5.41497e-42
Ifrd1	5.61324e-82	0.126769	0.18	0.099	1.81223e-77		Scd1	1.63388e-45	0.371071	0.262	0.204	5.27498e-41		CAAA01147332.1	1.81522e-46	0.344327	0.182	0.123	5.86044e-42
Psma1	1.6398e-81	0.130954	0.375	0.249	5.2941e-77		Lgals3bp	1.70119e-45	-0.184684	0.181	0.249	5.49228e-41		Dhx9	1.95847e-46	-0.140024	0.208	0.296	6.32291e-42
Atp6v1f	2.74351e-81	0.142012	0.609	0.44	8.85741e-77		Nub1	1.74237e-45	-0.132951	0.154	0.22	5.62524e-41		Eif3k	2.52958e-46	-0.154471	0.713	0.807	8.16675e-42
Sp140	3.68068e-81	0.152458	0.38	0.256	1.18831e-76		Itgb2	2.02515e-45	-0.221846	0.31	0.395	6.5382e-41		Ptpn11	3.25374e-46	-0.125211	0.095	0.156	1.05047e-41
Smim11	4.86357e-81	0.0918951	0.227	0.133	1.5702e-76		Vav1	2.32158e-45	-0.143944	0.204	0.279	7.49523e-41		Cr1l	4.36414e-46	-0.098859	0.164	0.244	1.40896e-41
Ctbp1	4.8889e-81	0.0865518	0.306	0.193	1.57838e-76		Tbrg1	2.41345e-45	-0.147786	0.257	0.338	7.79183e-41		Eif2s2	5.9173e-46	-0.13913	0.367	0.48	1.9104e-41
Ssr2	8.57466e-81	0.153236	0.32	0.206	2.76833e-76		Pcbp2	2.54555e-45	-0.146549	0.784	0.84	8.21831e-41		H13	6.43123e-46	-0.162767	0.28	0.377	2.07632e-41
Odc1	1.16789e-80	0.145372	0.205	0.119	3.77053e-76		Flna	3.27537e-45	-0.23948	0.35	0.433	1.05745e-40		Lmo2	6.46098e-46	0.410641	0.248	0.187	2.08593e-41
Runx1	1.2321e-80	0.139272	0.214	0.125	3.97784e-76		Glg1	4.04919e-45	-0.144442	0.173	0.242	1.30728e-40		Gimap7	6.53134e-46	-0.159827	0.257	0.354	2.10864e-41
Alkbh1	1.29853e-80	0.124326	0.189	0.106	4.19231e-76		Rpl5	4.30087e-45	0.151319	0.943	0.932	1.38854e-40		Nudc	8.29821e-46	-0.133025	0.243	0.337	2.67908e-41
Lat2	1.58301e-80	0.18038	0.207	0.121	5.11074e-76		Hk1	6.14117e-45	-0.124025	0.092	0.144	1.98268e-40		Apbb1ip	1.03704e-45	-0.138098	0.385	0.499	3.34808e-41
Bri3	2.44266e-80	0.155474	0.303	0.194	7.88614e-76		Irf2bpl	6.27501e-45	-0.119652	0.13	0.192	2.02589e-40		2022-03-02	1.329e-45	-0.115333	0.272	0.371	4.29068e-41
Cd83	2.9468e-80	0.327254	0.32	0.219	9.51373e-76		0610030E20Rik	6.64106e-45	-0.122282	0.089	0.14	2.14406e-40		Dynll1	1.3426e-45	-0.173871	0.58	0.698	4.33459e-41
Morf4l2	3.78356e-80	0.115307	0.18	0.101	1.22152e-75		Ifi206	1.04071e-44	-0.125244	0.126	0.187	3.35993e-40		Irf1	1.51634e-45	-0.145057	0.255	0.35	4.8955e-41
Pnisr	4.18429e-80	0.137135	0.323	0.209	1.3509e-75		Aamp	1.23317e-44	-0.13614	0.208	0.283	3.98128e-40		Cdc40	1.72785e-45	-0.126498	0.153	0.227	5.57837e-41
Cox16	4.21767e-80	0.0936207	0.364	0.237	1.36168e-75		Selenow	1.32619e-44	0.196477	0.746	0.734	4.28161e-40		Ptprcap	2.24705e-45	-0.155096	0.788	0.867	7.2546e-41
Sdhd	4.65775e-80	0.111474	0.239	0.144	1.50376e-75		Hp1bp3	1.53351e-44	-0.153107	0.256	0.339	4.95094e-40		Cct2	2.45104e-45	-0.154302	0.421	0.539	7.91317e-41
Paxx	8.6393e-80	0.0923287	0.153	0.08	2.7892e-75		Mrpl43	2.04813e-44	-0.134723	0.256	0.339	6.61239e-40		Ddx42	2.4845e-45	-0.133724	0.144	0.216	8.02121e-41
Snrnp48	8.6396e-80	0.120779	0.265	0.164	2.7893e-75		Dpf2	2.19371e-44	-0.129114	0.147	0.211	7.08238e-40		Ddost	2.91342e-45	-0.127916	0.268	0.367	9.40598e-41
Selenot	9.49603e-80	0.101988	0.297	0.188	3.06579e-75		Sptan1	3.23351e-44	-0.14429	0.204	0.279	1.04394e-39		Cdc5l	3.90421e-45	-0.138747	0.197	0.28	1.26047e-40
Map2k1	1.02204e-79	0.114894	0.232	0.14	3.29965e-75		Mitd1	3.43408e-44	-0.123901	0.109	0.165	1.10869e-39		Actg1	4.2192e-45	0.143034	0.967	0.976	1.36217e-40
Klf2	1.18875e-79	-0.409762	0.647	0.653	3.83787e-75		Ccdc117	3.9918e-44	0.214106	0.117	0.071	1.28875e-39		Nr3c1	1.1892e-44	-0.126773	0.163	0.24	3.83935e-40
Celf2	1.54557e-79	0.145921	0.459	0.32	4.98988e-75		Jade2	9.4234e-44	-0.107966	0.078	0.126	3.04234e-39		Fbl	1.47921e-44	-0.152852	0.358	0.465	4.77563e-40
Vdac3	1.78523e-79	0.111535	0.311	0.199	5.76361e-75		Sh2d3c	1.08749e-43	-0.127682	0.11	0.165	3.51097e-39		Tsc22d4	1.53259e-44	-0.14666	0.331	0.438	4.94797e-40
Hist1h1d	2.49639e-79	-0.6612	0.056	0.111	8.05958e-75		Smarcd1	1.55951e-43	-0.104673	0.064	0.107	5.03488e-39		Zfp318	1.55705e-44	-0.162611	0.167	0.245	5.02693e-40
Irf1	3.38295e-79	0.206237	0.312	0.205	1.09219e-74		Klf13	1.99703e-43	-0.145384	0.388	0.486	6.44741e-39		Gtf2i	1.86667e-44	-0.14478	0.152	0.225	6.02654e-40
Cd40	3.89568e-79	0.209548	0.144	0.075	1.25772e-74		Irf9	2.00107e-43	-0.115708	0.184	0.255	6.46046e-39		Ncor2	1.88308e-44	-0.149912	0.075	0.128	6.07951e-40
Sptssa	5.00578e-79	0.142649	0.35	0.231	1.61612e-74		Ndufb4	2.30829e-43	-0.132236	0.343	0.439	7.45232e-39		Pxdc1	2.51068e-44	0.423692	0.22	0.162	8.10574e-40
Tmed2	5.26919e-79	0.146648	0.503	0.355	1.70116e-74		Sypl	2.84925e-43	0.38198	0.313	0.258	9.1988e-39		Stk10	3.44623e-44	-0.132489	0.237	0.329	1.11262e-39
mt-Nd6	7.38538e-79	0.133811	0.272	0.17	2.38437e-74		Lrch4	2.99817e-43	-0.111493	0.129	0.189	9.6796e-39		Rala	4.16003e-44	-0.128944	0.186	0.267	1.34306e-39
Sap18	1.02523e-78	0.138565	0.508	0.356	3.30996e-74		Chd4	4.30054e-43	-0.159347	0.356	0.447	1.38843e-38		Ythdc1	8.34717e-44	-0.136938	0.282	0.382	2.69488e-39
Uchl3	1.05738e-78	0.126988	0.272	0.17	3.41376e-74		Parp1	4.61445e-43	-0.174914	0.207	0.278	1.48977e-38		Safb2	8.37237e-44	-0.12653	0.175	0.253	2.70302e-39
5830428M24Rik	1.5723e-78	0.121176	0.136	0.068	5.07617e-74		Rps6ka1	5.62484e-43	-0.153963	0.141	0.201	1.81598e-38		Xaf1	1.26698e-43	-0.132305	0.09	0.147	4.09045e-39
Pfdn2	1.61579e-78	0.088029	0.368	0.241	5.21657e-74		Ogfr	5.76582e-43	-0.129613	0.17	0.237	1.8615e-38		Cd69	1.43266e-43	-0.122403	0.333	0.441	4.62535e-39
Mob4	1.99969e-78	0.105293	0.267	0.165	6.45601e-74		Hscb	6.91062e-43	-0.128088	0.144	0.206	2.23109e-38		Sf3b2	1.82997e-43	-0.14169	0.46	0.581	5.90807e-39
Ciao2a	2.02751e-78	0.134919	0.347	0.229	6.54582e-74		Myc	1.07121e-42	0.394751	0.257	0.203	3.4584e-38		Pja1	2.15287e-43	-0.105332	0.069	0.12	6.95053e-39
Psmb10	2.59051e-78	0.154601	0.474	0.334	8.36346e-74		Clec2i	1.07637e-42	-0.140238	0.136	0.197	3.47507e-38		Dnm2	2.18215e-43	-0.125182	0.261	0.356	7.04506e-39
Ssu72	3.74885e-78	0.11419	0.441	0.301	1.21032e-73		Tomm7	1.20748e-42	-0.163375	0.533	0.63	3.89837e-38		Rps19	2.19887e-43	0.0977574	0.982	0.991	7.09907e-39
Vgll4	4.95051e-78	0.117402	0.244	0.149	1.59827e-73		Ddx18	1.25849e-42	-0.130152	0.193	0.264	4.06303e-38		Eef1b2	3.03193e-43	-0.135371	0.913	0.953	9.7886e-39
Map4k4	6.64536e-78	0.112237	0.187	0.106	2.14545e-73		Gpr18	1.29643e-42	-0.135282	0.245	0.325	4.18551e-38		Baz1b	3.36981e-43	-0.141201	0.154	0.226	1.08794e-38
Hhex	8.03179e-78	0.162567	0.152	0.08	2.59306e-73		Eif2ak2	1.32085e-42	-0.143168	0.079	0.125	4.26435e-38		Il10ra	3.37242e-43	-0.128091	0.146	0.219	1.08878e-38
Serp1	8.03765e-78	0.195427	0.584	0.439	2.59496e-73		Ywhaz	1.43856e-42	0.177038	0.773	0.77	4.64438e-38		Rps24	3.45133e-43	-0.082803	0.994	0.998	1.11426e-38
Mzt1	8.04659e-78	0.0872302	0.126	0.062	2.59784e-73		Vkorc1	2.18274e-42	-0.112642	0.111	0.167	7.04696e-38		St13	6.37388e-43	-0.124645	0.181	0.259	2.05781e-38
Ube2f	1.15832e-77	0.110615	0.191	0.109	3.73963e-73		Saysd1	2.27776e-42	-0.100197	0.092	0.142	7.35375e-38		Tmem165	6.54419e-43	0.249299	0.141	0.088	2.11279e-38
Mgst2	1.6892e-77	0.109703	0.143	0.073	5.45358e-73		Luc7l2	3.57716e-42	0.255844	0.458	0.416	1.15489e-37		Slfn1	8.10144e-43	-0.142279	0.171	0.245	2.61555e-38
Polr2d	1.9313e-77	0.0930827	0.169	0.093	6.23519e-73		Pdcd2	6.1398e-42	-0.115939	0.183	0.253	1.98223e-37		Dusp11	8.84185e-43	-0.133529	0.312	0.414	2.85459e-38
Rps14	2.63628e-77	0.115125	0.983	0.991	8.51122e-73		Nfkbiz	6.81289e-42	0.32507	0.177	0.126	2.19954e-37		Rtp4	1.0546e-42	-0.126845	0.105	0.166	3.40479e-38
BC004004	3.13376e-77	0.0812812	0.304	0.194	1.01173e-72		Tra2a	7.4528e-42	0.296964	0.337	0.286	2.40614e-37		Psmd2	1.13553e-42	-0.128535	0.187	0.266	3.66604e-38
Tgif1	4.17277e-77	0.162739	0.135	0.069	1.34718e-72		Cd96	8.91761e-42	-0.127032	0.099	0.151	2.87905e-37		Dgka	1.1611e-42	-0.17241	0.318	0.412	3.74861e-38
Krit1	4.51792e-77	0.113607	0.266	0.166	1.45861e-72		Srsf3	9.07699e-42	0.24114	0.565	0.547	2.93051e-37		Ppp1r16b	1.70653e-42	-0.120155	0.1	0.16	5.50952e-38
Rpl18	4.88535e-77	-0.13366	0.987	0.996	1.57723e-72		Dhrs7	1.00638e-41	-0.131095	0.094	0.143	3.2491e-37		Scamp2	1.74269e-42	-0.0930474	0.196	0.28	5.62628e-38
Eny2	5.01724e-77	0.1049	0.28	0.177	1.61982e-72		Tex264	1.06351e-41	-0.0974384	0.118	0.175	3.43355e-37		Resf1	1.96177e-42	-0.138403	0.212	0.296	6.33357e-38
Ptp4a2	7.04372e-77	0.130011	0.479	0.335	2.27407e-72		Coro1b	1.35205e-41	-0.151633	0.318	0.406	4.36508e-37		Ep400	2.23006e-42	-0.134128	0.189	0.268	7.19976e-38
Chmp5	8.05368e-77	0.0741016	0.242	0.146	2.60013e-72		Tra2b	1.50002e-41	0.242419	0.521	0.495	4.8428e-37		Cct7	2.68955e-42	-0.142131	0.365	0.474	8.6832e-38
Plcxd2	8.50588e-77	0.141341	0.111	0.052	2.74612e-72		Arl6ip1	1.63987e-41	-0.145981	0.599	0.704	5.29434e-37		Nop58	3.16176e-42	-0.146585	0.168	0.242	1.02078e-37
Selenoh	1.76888e-76	0.15559	0.393	0.267	5.71084e-72		Nol7	1.68168e-41	-0.155985	0.479	0.577	5.42929e-37		Dnajc3	3.23529e-42	-0.131308	0.285	0.379	1.04451e-37
Senp2	3.10615e-76	0.0948666	0.211	0.125	1.00282e-71		Snx6	3.43054e-41	-0.121907	0.172	0.237	1.10755e-36		Zfp53	3.28818e-42	-0.117427	0.071	0.121	1.06159e-37
Syf2	3.68381e-76	0.080232	0.386	0.257	1.18932e-71		Nfe2l2	4.19117e-41	-0.151001	0.126	0.183	1.35312e-36		Sumo2	3.75958e-42	0.225712	0.75	0.764	1.21378e-37
Ankrd44	5.36488e-76	0.136584	0.372	0.25	1.73205e-71		Itk	4.83355e-41	-0.186372	0.204	0.273	1.56051e-36		Sun2	4.49905e-42	-0.120851	0.204	0.287	1.45252e-37
Trappc6a	6.6859e-76	0.102207	0.217	0.129	2.15854e-71		Atp1a1	5.27572e-41	-0.147321	0.231	0.305	1.70327e-36		Sla	6.39505e-42	-0.133128	0.173	0.248	2.06464e-37
4921524J17Rik	1.11386e-75	0.0943314	0.169	0.093	3.59609e-71		Supt5	6.23605e-41	-0.155479	0.201	0.27	2.01331e-36		Nsd3	6.45484e-42	-0.114132	0.26	0.353	2.08395e-37
Rnaset2a	1.84164e-75	0.0932346	0.35	0.231	5.94575e-71		Psmc2	7.42418e-41	-0.136529	0.176	0.241	2.3969e-36		Uqcrfs1	7.08612e-42	-0.132247	0.395	0.511	2.28775e-37
Map1lc3b	1.97883e-75	0.105219	0.469	0.325	6.38866e-71		Ran	9.90445e-41	0.262193	0.615	0.607	3.19765e-36		Rsbn1	9.16561e-42	-0.110982	0.119	0.183	2.95912e-37
Ppp3cc	2.00965e-75	0.110248	0.211	0.125	6.48816e-71		Sf3a1	1.10979e-40	-0.134345	0.143	0.202	3.58297e-36		Psme2	1.16394e-41	-0.159981	0.572	0.68	3.75778e-37
Eif5a	2.25873e-75	0.227325	0.774	0.634	7.29232e-71		2300009A05Rik	1.52763e-40	-0.0953462	0.111	0.165	4.93197e-36		Plac8	1.21216e-41	-0.162893	0.4	0.499	3.91347e-37
Magoh	2.37939e-75	0.107049	0.292	0.187	7.68185e-71		Zc3hav1	1.68319e-40	-0.141898	0.281	0.363	5.43419e-36		Cyfip2	1.35333e-41	-0.123917	0.255	0.347	4.36922e-37
Cdk11b	3.18078e-75	0.0960589	0.32	0.209	1.02691e-70		Mrpl41	2.00786e-40	-0.126481	0.133	0.19	6.48236e-36		4930523C07Rik	1.66206e-41	-0.11427	0.344	0.451	5.36595e-37
Vamp2	3.83097e-75	0.11747	0.156	0.084	1.23683e-70		Lta4h	3.03965e-40	-0.132298	0.154	0.215	9.81351e-36		Gclm	1.6777e-41	-0.113167	0.119	0.182	5.41645e-37
2022-03-05	6.03531e-75	0.114389	0.198	0.116	1.9485e-70		Ero1lb	3.22274e-40	0.277923	0.171	0.12	1.04046e-35		Mrpl21	1.91525e-41	-0.104331	0.185	0.263	6.18339e-37
Ube2j2	6.65567e-75	0.0858479	0.263	0.164	2.14878e-70		Trim56	3.60024e-40	-0.11513	0.101	0.153	1.16234e-35		Icam2	2.40272e-41	-0.105092	0.14	0.21	7.75719e-37
Hspa14	9.2077e-75	0.107911	0.143	0.076	2.97271e-70		Mrpl34	3.63034e-40	-0.123625	0.192	0.26	1.17206e-35		Zc3h13	2.6347e-41	-0.123232	0.111	0.173	8.50612e-37
Hadhb	1.05824e-74	0.0739227	0.259	0.16	3.41653e-70		Ifnar2	6.14111e-40	-0.133149	0.179	0.245	1.98266e-35		Phc2	3.46022e-41	-0.103498	0.06	0.107	1.11713e-36
Ptp4a1.1	1.26328e-74	0.0964	0.103	0.047	4.07849e-70		Lat2	6.61886e-40	0.28789	0.185	0.134	2.1369e-35		Rabac1	3.91661e-41	-0.145684	0.489	0.607	1.26448e-36
Polr2j	1.35949e-74	0.0830025	0.321	0.207	4.38912e-70		Samd9l	7.28417e-40	-0.134954	0.176	0.243	2.3517e-35		Plekho1	4.28175e-41	-0.148256	0.128	0.192	1.38236e-36
Nab1	1.36448e-74	0.0955629	0.13	0.066	4.40523e-70		Zfas1	7.28482e-40	0.315629	0.356	0.313	2.3519e-35		Tgtp2	4.54415e-41	-0.147953	0.132	0.197	1.46708e-36
Ppdpf	1.67392e-74	0.110054	0.554	0.396	5.40426e-70		Eif4g1	1.10938e-39	-0.149537	0.274	0.355	3.58163e-35		Ifi35	4.67983e-41	-0.116662	0.201	0.283	1.51088e-36
Rheb	2.24441e-74	0.106435	0.294	0.189	7.24607e-70		Pbxip1	1.35637e-39	-0.118297	0.161	0.224	4.37903e-35		Vars	4.91692e-41	-0.143653	0.25	0.339	1.58743e-36
Otulin	3.78763e-74	0.0936801	0.133	0.068	1.22284e-69		Armc7	1.45689e-39	-0.0949537	0.061	0.102	4.70358e-35		Pde3b	5.35257e-41	-0.115338	0.081	0.134	1.72808e-36
Lypla1	4.94107e-74	0.0933994	0.208	0.123	1.59522e-69		Jaml	1.56656e-39	-0.184681	0.097	0.146	5.05763e-35		Klhl6	5.46722e-41	-0.138585	0.226	0.311	1.76509e-36
Txndc5	5.13885e-74	0.139372	0.239	0.148	1.65908e-69		Arpc1b	1.77087e-39	-0.163601	0.727	0.799	5.71725e-35		Trim34a	5.95621e-41	-0.1237	0.138	0.207	1.92296e-36
Gtf2a2	1.1694e-73	0.0832543	0.299	0.192	3.77542e-69		Tnfrsf1a	2.25989e-39	-0.1225	0.06	0.1	7.29607e-35		Ifi206	7.37347e-41	-0.0982592	0.073	0.124	2.38052e-36
Sf3b6	1.50319e-73	0.121675	0.525	0.371	4.85306e-69		Hsbp1	2.41546e-39	-0.13055	0.264	0.343	7.79833e-35		Hnrnpm	7.38706e-41	-0.141429	0.312	0.414	2.38491e-36
Psma4	1.59838e-73	0.113083	0.373	0.251	5.16038e-69		Ankrd11	3.02432e-39	0.268845	0.409	0.365	9.76401e-35		Rbis	9.28868e-41	-0.113158	0.311	0.411	2.99885e-36
Kras	1.81088e-73	0.105583	0.247	0.153	5.84644e-69		Pink1	3.173e-39	-0.11276	0.119	0.174	1.0244e-34		Atxn2l	1.0101e-40	-0.12272	0.187	0.264	3.26111e-36
Ube2i	1.89147e-73	0.152883	0.591	0.428	6.10661e-69		Tagap	6.05351e-39	0.245205	0.18	0.129	1.95437e-34		Fam50a	1.23624e-40	-0.103985	0.156	0.228	3.99119e-36
Eif2a	2.07527e-73	0.0961231	0.175	0.099	6.70001e-69		Cops5	6.20292e-39	-0.111271	0.105	0.155	2.00261e-34		Slfn5	1.27196e-40	-0.16301	0.082	0.135	4.10653e-36
Sh3glb1	3.94404e-73	0.117727	0.471	0.328	1.27333e-68		Vim	6.70538e-39	-0.211772	0.479	0.563	2.16483e-34		Eif3i	2.59724e-40	-0.143651	0.548	0.664	8.38517e-36
Rfc2	4.83854e-73	0.118712	0.245	0.153	1.56212e-68		Arhgef3	9.76704e-39	-0.113565	0.129	0.186	3.15329e-34		Mxd4	2.89847e-40	-0.139846	0.145	0.213	9.35771e-36
Ly6e	5.88137e-73	-0.194421	0.945	0.959	1.8988e-68		Kpnb1	1.21292e-38	-0.139189	0.189	0.254	3.9159e-34		Ptp4a2	5.147e-40	0.319873	0.464	0.432	1.66171e-35
Tmbim4	8.01625e-73	0.0811354	0.275	0.175	2.58805e-68		Neurl3	1.32303e-38	-0.108915	0.088	0.135	4.27141e-34		Dock8	6.00262e-40	-0.111053	0.234	0.321	1.93795e-35
Cetn2	8.8822e-73	0.0872664	0.2	0.118	2.86762e-68		Rhog	2.3014e-38	-0.166608	0.474	0.573	7.43008e-34		Slfn8	7.96474e-40	-0.126893	0.104	0.162	2.57142e-35
Zfp36	9.50169e-73	0.227135	0.599	0.462	3.06762e-68		Tax1bp1	2.42752e-38	-0.129032	0.398	0.495	7.83724e-34		Ssh2	8.78777e-40	-0.11797	0.253	0.344	2.83713e-35
Ddx50	1.18025e-72	0.0886952	0.291	0.187	3.81043e-68		Dtx3l	2.55083e-38	-0.125737	0.181	0.246	8.23535e-34		Fam98b	8.87251e-40	-0.110791	0.059	0.104	2.86449e-35
Ogt	1.29262e-72	0.132759	0.26	0.164	4.17321e-68		Ddx58	2.95309e-38	-0.145373	0.167	0.23	9.53407e-34		Arf6	1.1238e-39	0.325729	0.483	0.452	3.6282e-35
Hnrnpc	1.30712e-72	0.087284	0.34	0.225	4.22005e-68		Pafah1b1	3.51681e-38	-0.144697	0.364	0.453	1.1354e-33		Stat3	1.38119e-39	-0.129718	0.264	0.356	4.45916e-35
Plaat3	1.78669e-72	0.103542	0.267	0.169	5.76833e-68		Cebpz	4.04962e-38	-0.126286	0.218	0.289	1.30742e-33		Mri1	1.40365e-39	-0.103759	0.143	0.212	4.53168e-35
Stx5a	1.81813e-72	0.082027	0.2	0.118	5.86982e-68		Ubc	4.13089e-38	-0.129798	0.632	0.727	1.33366e-33		Mndal	1.43275e-39	-0.120845	0.318	0.421	4.62563e-35
Tmed5	2.01572e-72	0.111855	0.363	0.245	6.50774e-68		Grb2	4.42967e-38	0.304507	0.378	0.336	1.43012e-33		Eif6	1.49033e-39	-0.101295	0.26	0.352	4.81154e-35
Nutf2	6.34993e-72	0.124898	0.275	0.176	2.05008e-67		Sf3a2	5.15169e-38	-0.116978	0.191	0.258	1.66322e-33		Atic	1.95597e-39	-0.111018	0.156	0.227	6.31485e-35
Clic4	6.62946e-72	0.134373	0.141	0.075	2.14032e-67		Tnrc6c	5.28739e-38	0.255886	0.189	0.14	1.70703e-33		Fh1	2.89527e-39	-0.115133	0.148	0.216	9.34739e-35
Isca1	7.13761e-72	0.101297	0.169	0.095	2.30438e-67		Sptbn1	5.59784e-38	-0.138916	0.305	0.387	1.80726e-33		Copb2	3.11049e-39	-0.103343	0.16	0.231	1.00422e-34
Prdx3	1.24208e-71	0.08333	0.291	0.186	4.01004e-67		Slu7	5.95445e-38	-0.122942	0.135	0.191	1.9224e-33		Prrc2a	3.69197e-39	-0.120654	0.25	0.339	1.19195e-34
Fermt3	1.90734e-71	0.11681	0.424	0.293	6.15786e-67		Snd1	5.99514e-38	-0.117684	0.129	0.183	1.93553e-33		Trip11	6.29735e-39	-0.0973006	0.099	0.156	2.0331e-34
2022-03-07	2.42792e-71	0.0900163	0.236	0.146	7.83852e-67		Tcp11l2	7.11274e-38	-0.0991004	0.156	0.219	2.29635e-33		Fcmr	6.40696e-39	-0.377175	0.445	0.494	2.06849e-34
Mien1	3.40739e-71	0.0892705	0.329	0.217	1.10008e-66		Calhm2	9.28864e-38	-0.120852	0.084	0.129	2.99884e-33		Mrpl34	6.46553e-39	-0.113205	0.208	0.289	2.08739e-34
Selenof	3.50138e-71	0.128554	0.526	0.377	1.13042e-66		Rab5b	9.68178e-38	-0.107661	0.074	0.117	3.12576e-33		Rbm10	6.50912e-39	-0.106539	0.109	0.168	2.10147e-34
Prdx5	4.75956e-71	0.219882	0.41	0.284	1.53662e-66		Arpc1a	1.17973e-37	-0.130811	0.174	0.234	3.80877e-33		Zc3h15	7.57867e-39	-0.119855	0.278	0.371	2.44677e-34
Sertad1	5.63955e-71	0.105006	0.154	0.085	1.82073e-66		Hgs	1.4808e-37	-0.102837	0.073	0.114	4.78077e-33		Kmt2b	8.19949e-39	-0.0984381	0.058	0.102	2.6472e-34
Tob2	5.86009e-71	0.128196	0.174	0.1	1.89193e-66		Ly6c2	2.13118e-37	-0.468223	0.198	0.254	6.88052e-33		Smg6	1.03416e-38	-0.115579	0.063	0.109	3.33877e-34
Tmem134	5.96699e-71	0.0931028	0.457	0.317	1.92644e-66		Tspan32	2.18447e-37	-0.153732	0.259	0.334	7.05255e-33		Ubxn1	1.03483e-38	-0.117463	0.419	0.534	3.34094e-34
2610001J05Rik	7.71178e-71	0.0914948	0.124	0.063	2.48975e-66		Fam120b	2.19359e-37	-0.100504	0.096	0.145	7.082e-33		Smc1a	1.34154e-38	-0.122869	0.223	0.304	4.33116e-34
Tmem167	9.33614e-71	0.119539	0.404	0.277	3.01417e-66		Rpsa	2.19471e-37	-0.0748635	0.994	0.994	7.08563e-33		Gcn1	1.45003e-38	-0.0875449	0.078	0.129	4.68142e-34
Lyl1	1.00239e-70	0.165201	0.169	0.097	3.23622e-66		Rb1cc1	2.23432e-37	-0.103421	0.137	0.194	7.21349e-33		Nmi	2.74473e-38	-0.106876	0.19	0.266	8.86137e-34
Eloc	1.24661e-70	0.0935652	0.355	0.236	4.02469e-66		Thap7	2.29682e-37	-0.103692	0.093	0.139	7.41527e-33		Pdcd6ip	3.20898e-38	-0.104674	0.211	0.291	1.03602e-33
H2-M3	1.8879e-70	0.100762	0.258	0.163	6.09509e-66		Slc38a2	2.82661e-37	0.280706	0.285	0.233	9.12573e-33		Ube2d3	3.38465e-38	0.23131	0.681	0.693	1.09274e-33
Ramac	2.0558e-70	0.0635721	0.276	0.175	6.63715e-66		Ctsd	3.63333e-37	-0.152467	0.253	0.327	1.17302e-32		Elf2	4.2736e-38	-0.0991847	0.21	0.29	1.37973e-33
Rab43	2.82184e-70	0.120074	0.131	0.068	9.1103e-66		Ddx3x	4.29384e-37	0.293832	0.302	0.253	1.38627e-32		Sorl1	4.68231e-38	-0.125691	0.219	0.3	1.51168e-33
Hist1h1c	4.26381e-70	-0.543986	0.111	0.171	1.37657e-65		Iqgap1	5.79138e-37	-0.178111	0.466	0.556	1.86975e-32		Mphosph8	4.84425e-38	-0.105365	0.146	0.213	1.56397e-33
Rsl24d1	5.34589e-70	0.0802359	0.267	0.17	1.72592e-65		Rcsd1	7.3644e-37	-0.140876	0.317	0.402	2.3776e-32		Snrnp200	5.01743e-38	-0.128492	0.151	0.218	1.61988e-33
H2-Eb2	5.53043e-70	0.180444	0.183	0.108	1.7855e-65		Arhgef18	8.59946e-37	-0.103981	0.197	0.267	2.77634e-32		Ddx27	9.24945e-38	-0.110206	0.161	0.231	2.98618e-33
Zbp1	1.01777e-69	0.133738	0.233	0.146	3.28588e-65		Kdelr1	8.90218e-37	-0.110245	0.226	0.298	2.87407e-32		Ccl5	1.00718e-37	-0.748833	0.102	0.155	3.25169e-33
Nop53	1.06523e-69	0.113863	0.489	0.347	3.43908e-65		Rala	9.43356e-37	-0.120518	0.194	0.259	3.04563e-32		S100a10	1.14501e-37	-0.11552	0.521	0.637	3.69667e-33
H2-DMa	1.17822e-69	0.239904	0.513	0.399	3.80388e-65		Prrc2a	1.08383e-36	-0.152833	0.286	0.364	3.49916e-32		Sqstm1	1.20852e-37	-0.11916	0.39	0.5	3.90169e-33
Ythdc1	1.23942e-69	0.102372	0.359	0.242	4.00147e-65		Polr2b	1.10559e-36	-0.104889	0.097	0.144	3.5694e-32		Arhgef18	1.28549e-37	-0.113262	0.17	0.243	4.1502e-33
Serinc1	1.26253e-69	0.0965769	0.164	0.092	4.07608e-65		Utrn	1.15217e-36	-0.14721	0.2	0.266	3.71978e-32		Prkd2	1.38127e-37	-0.110755	0.228	0.313	4.45942e-33
Neat1	1.45752e-69	0.138013	0.185	0.107	4.70562e-65		Traf3ip3	1.18875e-36	-0.120793	0.233	0.306	3.83789e-32		Uqcrh	1.47107e-37	-0.127996	0.83	0.896	4.74936e-33
Polr2k	1.48264e-69	0.0706896	0.235	0.146	4.78672e-65		Tmem59	1.69723e-36	-0.11304	0.365	0.457	5.47952e-32		Ppp1r9b	1.48498e-37	-0.107129	0.088	0.141	4.79427e-33
Cript	1.53695e-69	0.0611778	0.262	0.165	4.96203e-65		Frmd8	1.91012e-36	-0.108358	0.156	0.215	6.16683e-32		Psmc5	1.69447e-37	-0.0939364	0.219	0.302	5.47059e-33
Pcnp	1.71053e-69	0.0923773	0.259	0.165	5.52245e-65		Aak1	2.23434e-36	-0.134761	0.134	0.189	7.21357e-32		Ddx17	1.75663e-37	-0.111666	0.169	0.239	5.67128e-33
Acyp1	1.89138e-69	0.085585	0.154	0.085	6.10632e-65		Ncoa3	2.31105e-36	-0.111024	0.151	0.21	7.46121e-32		2810004N23Rik	2.31251e-37	-0.099709	0.11	0.168	7.46594e-33
Fam204a	1.95288e-69	0.082989	0.175	0.1	6.30487e-65		Rasa3	2.54004e-36	-0.108534	0.203	0.273	8.20052e-32		Iqsec1	2.96676e-37	-0.105243	0.059	0.103	9.57819e-33
Chmp2a	1.98278e-69	0.0737064	0.374	0.252	6.4014e-65		Rps27rt	2.54325e-36	-0.096416	0.151	0.211	8.21088e-32		Stat6	3.15903e-37	-0.0980441	0.16	0.23	1.01989e-32
Gimap5	2.73569e-69	0.102809	0.376	0.256	8.83217e-65		Akap13	3.65372e-36	-0.158186	0.535	0.627	1.1796e-31		Mink1	3.97357e-37	-0.100406	0.073	0.12	1.28287e-32
Btf3l4	3.13999e-69	0.0772719	0.212	0.128	1.01375e-64		Sumo2	3.83305e-36	0.187317	0.733	0.738	1.2375e-31		Tax1bp1	4.4405e-37	-0.114234	0.394	0.506	1.43362e-32
Tmsb10	3.28895e-69	-0.166132	0.99	0.997	1.06184e-64		Shisa5	4.29081e-36	-0.136475	0.884	0.9	1.38529e-31		Pbxip1	6.02601e-37	-0.118663	0.16	0.23	1.9455e-32
Cnih1	3.37228e-69	0.0798794	0.192	0.113	1.08874e-64		Rpl37a	4.69039e-36	-0.0761182	0.989	0.992	1.51429e-31		H2-T22	7.33206e-37	-0.116042	0.479	0.597	2.36716e-32
Gls	3.39877e-69	0.0945526	0.147	0.08	1.09729e-64		Apeh	5.46074e-36	-0.093617	0.117	0.168	1.763e-31		Fdx2	7.6307e-37	-0.0983611	0.174	0.247	2.46357e-32
Suds3	3.5274e-69	0.083159	0.161	0.091	1.13882e-64		Utp3	5.60991e-36	-0.123131	0.247	0.321	1.81116e-31		Tmem50a	8.1457e-37	-0.135333	0.525	0.638	2.62984e-32
Gch1	3.76514e-69	0.118791	0.105	0.05	1.21558e-64		Dnm2	6.69135e-36	-0.127053	0.276	0.354	2.1603e-31		Lyz2	8.36681e-37	0.596622	0.101	0.058	2.70122e-32
Wac	3.9068e-69	0.0890113	0.292	0.19	1.26131e-64		Lfng	6.74456e-36	-0.0953378	0.156	0.217	2.17748e-31		Ncoa3	8.74754e-37	-0.100986	0.134	0.197	2.82414e-32
Echs1	4.27386e-69	0.0841954	0.159	0.089	1.37982e-64		Rhoa	7.74477e-36	0.169661	0.774	0.781	2.5004e-31		Ubald1	9.3659e-37	-0.0962718	0.115	0.174	3.02378e-32
Rnaset2b	4.94672e-69	0.101685	0.325	0.217	1.59705e-64		Selplg	9.03413e-36	-0.184454	0.435	0.513	2.91667e-31		Ago2	1.01178e-36	-0.119893	0.158	0.226	3.26653e-32
Taf1d	5.09074e-69	0.0954421	0.255	0.163	1.64355e-64		Anxa11	9.21289e-36	-0.116256	0.181	0.244	2.97438e-31		Ephx1	1.44421e-36	-0.160329	0.167	0.237	4.66263e-32
Rps29	6.12272e-69	0.133514	0.972	0.968	1.97672e-64		Spint2	9.36056e-36	-0.128909	0.177	0.239	3.02206e-31		Csrnp1	1.61641e-36	-0.101136	0.089	0.141	5.21857e-32
Was	7.03838e-69	-0.470098	0.234	0.292	2.27234e-64		Rinl	1.07477e-35	-0.15646	0.244	0.314	3.46989e-31		Zdhhc18	1.65068e-36	-0.0871751	0.093	0.147	5.32921e-32
Trappc2l	1.08928e-68	0.0616733	0.269	0.171	3.51675e-64		Sdha	1.20307e-35	-0.113307	0.262	0.338	3.88412e-31		Psmd12	2.42247e-36	-0.116198	0.157	0.224	7.82096e-32
Akirin1	1.38165e-68	0.0783108	0.219	0.134	4.46067e-64		Inpp4b	1.24005e-35	-0.123043	0.179	0.243	4.00349e-31		Gpi1	3.59852e-36	-0.12772	0.576	0.688	1.16178e-31
Nsmce4a	1.41587e-68	0.0730205	0.313	0.205	4.57113e-64		Keap1	1.28426e-35	-0.0913316	0.154	0.212	4.14622e-31		Gadd45gip1	3.78598e-36	-0.100207	0.26	0.348	1.2223e-31
Colgalt1	2.22995e-68	0.111707	0.181	0.106	7.1994e-64		S1pr4	1.37079e-35	-0.115102	0.176	0.239	4.42559e-31		Bbx	3.98146e-36	-0.0958266	0.093	0.146	1.28542e-31
Fam107b	2.23917e-68	-0.509278	0.375	0.409	7.22916e-64		Pik3c3	1.63047e-35	-0.0826133	0.064	0.103	5.26398e-31		Napsa	4.08596e-36	-0.278474	0.412	0.479	1.31915e-31
Rapgef4	2.37196e-68	0.138947	0.115	0.058	7.65787e-64		Trappc4	1.94934e-35	-0.104456	0.208	0.274	6.29346e-31		Macf1	4.75268e-36	-0.133882	0.392	0.495	1.5344e-31
Erh	2.51835e-68	0.135864	0.455	0.32	8.13048e-64		Sf3b4	2.11149e-35	-0.112841	0.227	0.298	6.81696e-31		Prdm2	4.85664e-36	-0.106096	0.113	0.172	1.56797e-31
Fam174a	3.16301e-68	0.110773	0.205	0.124	1.02118e-63		Prkcq	2.30683e-35	-0.147235	0.193	0.258	7.4476e-31		Cnot4	5.73169e-36	-0.0886424	0.126	0.187	1.85048e-31
Snhg6	3.93645e-68	0.0858853	0.112	0.055	1.27088e-63		P2ry10	2.55635e-35	0.262724	0.173	0.126	8.25317e-31		Ifngr1	6.02204e-36	-0.135675	0.278	0.364	1.94421e-31
B2m	4.86137e-68	0.151667	0.96	0.935	1.56949e-63		Ccdc85b	2.75329e-35	-0.0903691	0.178	0.242	8.889e-31		Kars	6.35309e-36	-0.0845785	0.077	0.126	2.0511e-31
Pdap1	6.42923e-68	0.094738	0.283	0.184	2.07568e-63		Cd19	3.10431e-35	0.320956	0.327	0.276	1.00223e-30		Eif3j1	6.4927e-36	-0.0985812	0.159	0.227	2.09617e-31
Cers2	8.72508e-68	0.0713416	0.235	0.146	2.81689e-63		Abcf2	3.16929e-35	-0.1054	0.092	0.136	1.02321e-30		Akap9	9.6407e-36	-0.119763	0.153	0.219	3.1125e-31
Rbm7	8.98685e-68	0.0819294	0.273	0.176	2.90141e-63		Cast	3.35849e-35	-0.118148	0.186	0.251	1.08429e-30		Mrpl24	1.58612e-35	-0.101422	0.27	0.359	5.1208e-31
Kif5b	9.72049e-68	0.106134	0.416	0.289	3.13826e-63		Ubxn1	3.70911e-35	-0.127413	0.409	0.504	1.19749e-30		Ccr7	1.61369e-35	-0.131319	0.361	0.46	5.20979e-31
S1pr1	1.08179e-67	0.112982	0.323	0.216	3.49257e-63		Smu1	4.04506e-35	-0.107113	0.178	0.239	1.30595e-30		Prpf8	2.64042e-35	-0.128181	0.259	0.344	8.5246e-31
Dpm1	1.14828e-67	0.0821625	0.302	0.198	3.70722e-63		Sema4b	6.13314e-35	-0.133764	0.093	0.138	1.98008e-30		Hist1h1c	2.79958e-35	-0.143817	0.107	0.162	9.03845e-31
Aff4	1.26447e-67	0.105404	0.216	0.132	4.08235e-63		Ighd	6.33777e-35	0.370695	0.367	0.32	2.04615e-30		Gm2000	3.43515e-35	-0.0783331	0.062	0.106	1.10904e-30
Atp6v0d1	1.27506e-67	0.0804672	0.271	0.174	4.11654e-63		Pacsin1	7.00245e-35	-0.112961	0.094	0.14	2.26074e-30		Kdm5c	4.07082e-35	-0.0991094	0.123	0.181	1.31427e-30
Lsm8	2.97431e-67	0.0947553	0.316	0.21	9.60256e-63		Trim35	7.49604e-35	-0.129031	0.159	0.216	2.4201e-30		Nfe2l2	4.42236e-35	-0.0926547	0.142	0.206	1.42776e-30
Actr3	2.98057e-67	-0.261788	0.816	0.787	9.62277e-63		Tmem219	1.15485e-34	-0.0912233	0.142	0.198	3.72842e-30		Ralbp1	5.79285e-35	-0.122752	0.222	0.299	1.87022e-30
Asah1	4.24938e-67	0.131601	0.1	0.047	1.37191e-62		Ptpn18	1.17901e-34	-0.127609	0.804	0.844	3.80643e-30		Mrpl43	7.63066e-35	-0.0892119	0.28	0.373	2.46356e-30
Chchd2	4.48732e-67	0.165496	0.724	0.572	1.44873e-62		Cdc42	1.46496e-34	0.17544	0.74	0.746	4.72964e-30		Gm11808	8.05959e-35	0.278797	0.522	0.503	2.60204e-30
Phf20l1	4.76742e-67	0.0739815	0.34	0.227	1.53916e-62		Srpr	1.93895e-34	-0.117032	0.204	0.269	6.25991e-30		Crlf3	8.53097e-35	-0.115886	0.362	0.463	2.75422e-30
Socs3	4.83636e-67	0.188119	0.198	0.121	1.56142e-62		Rab21	1.9538e-34	0.2286	0.163	0.118	6.30785e-30		Tap2	8.54772e-35	-0.119647	0.324	0.418	2.75963e-30
Ccdc12	5.25442e-67	0.108006	0.442	0.31	1.69639e-62		Tmem50a	2.08508e-34	-0.143924	0.541	0.634	6.73169e-30		Kif21b	8.90384e-35	-0.10809	0.184	0.255	2.87461e-30
Atp6v1e1	6.17487e-67	0.0790704	0.223	0.138	1.99356e-62		Rgs1	2.30459e-34	0.497487	0.173	0.128	7.44038e-30		Psmb1	1.14467e-34	-0.131377	0.577	0.693	3.69558e-30
Ufm1	8.37043e-67	0.0895577	0.209	0.128	2.70239e-62		Rpl13	2.46569e-34	-0.0668726	0.995	0.996	7.96047e-30		Epb41l4aos	1.4168e-34	-0.104888	0.187	0.26	4.57413e-30
Mif4gd	8.71945e-67	0.153976	0.412	0.293	2.81507e-62		Kdm5b	2.56935e-34	-0.0924036	0.093	0.139	8.29513e-30		Inpp5d	2.18174e-34	-0.11671	0.212	0.29	7.04376e-30
1110059E24Rik	9.12451e-67	0.0842437	0.179	0.104	2.94585e-62		Celf2	3.02773e-34	0.261904	0.48	0.454	9.77502e-30		Ndufa9	2.45565e-34	-0.0945756	0.132	0.192	7.92807e-30
Sirt7	1.52237e-66	0.0701495	0.275	0.177	4.91496e-62		Tm2d3	3.409e-34	-0.107258	0.119	0.169	1.1006e-29		Psmb5	3.56331e-34	-0.108717	0.385	0.488	1.15041e-29
Chkb	1.84888e-66	0.110319	0.154	0.087	5.96909e-62		Vps26b	3.46062e-34	-0.116424	0.076	0.117	1.11726e-29		Rab35	3.58166e-34	-0.103551	0.079	0.125	1.15634e-29
Arf6	1.97204e-66	0.101506	0.486	0.343	6.36672e-62		Id2	3.64794e-34	0.440547	0.235	0.185	1.17774e-29		Surf1	3.86115e-34	-0.0965656	0.138	0.2	1.24657e-29
Ggps1	2.1212e-66	0.0920231	0.16	0.091	6.84829e-62		Ubxn6	4.82135e-34	-0.0879061	0.12	0.172	1.55657e-29		Bsg	4.21837e-34	-0.108758	0.336	0.431	1.3619e-29
Dctn6	3.04755e-66	0.0597819	0.249	0.157	9.83901e-62		Snhg12	4.90248e-34	0.280849	0.244	0.198	1.58277e-29		Asna1	4.7673e-34	-0.0854414	0.132	0.191	1.53912e-29
AW112010	3.09152e-66	0.291457	0.515	0.391	9.98096e-62		Mapkap1	5.57822e-34	-0.10358	0.09	0.134	1.80093e-29		Pcm1	5.03033e-34	-0.0983976	0.099	0.152	1.62404e-29
Ankrd13a	3.46162e-66	0.0759088	0.143	0.078	1.11758e-61		Cacybp	6.05903e-34	0.269068	0.365	0.326	1.95616e-29		Prpf6	5.07995e-34	-0.0759354	0.122	0.181	1.64006e-29
Foxp1	3.78861e-66	0.150404	0.613	0.463	1.22315e-61		Ino80b	8.83185e-34	-0.0814885	0.115	0.165	2.85136e-29		Fcer2a	5.89453e-34	0.446482	0.331	0.286	1.90305e-29
Cycs	4.64753e-66	0.124185	0.443	0.311	1.50045e-61		Os9	9.3654e-34	-0.124135	0.181	0.241	3.02362e-29		Yipf3	6.23664e-34	-0.0892415	0.15	0.214	2.0135e-29
Gngt2	7.329e-66	0.158663	0.256	0.167	2.36617e-61		Clic1	1.09232e-33	-0.12958	0.736	0.809	3.52654e-29		Taf7	7.26103e-34	-0.0938658	0.09	0.141	2.34422e-29
Cox14	8.2404e-66	0.0726945	0.409	0.282	2.66041e-61		Cxcr5	1.12891e-33	-0.159885	0.105	0.151	3.64469e-29		2022-09-01	7.52833e-34	-0.155302	0.532	0.634	2.43052e-29
Tmed7	8.66579e-66	0.0642911	0.171	0.099	2.79775e-61		Tbc1d1	1.26362e-33	-0.0925444	0.186	0.249	4.07959e-29		Slc25a3	7.54799e-34	-0.129357	0.714	0.811	2.43687e-29
Cyb561a3	9.96755e-66	0.180631	0.194	0.118	3.21802e-61		Psmc1	1.27508e-33	-0.105902	0.169	0.227	4.11659e-29		Uba1	7.60807e-34	-0.086183	0.224	0.303	2.45626e-29
Txndc9	1.04328e-65	0.0759617	0.272	0.176	3.36823e-61		Rnf6	1.38282e-33	-0.0989573	0.1	0.146	4.46443e-29		Ptpn18	7.77421e-34	-0.135427	0.793	0.86	2.5099e-29
Bloc1s4	1.067e-65	0.0744151	0.15	0.083	3.4448e-61		Rps6	1.39154e-33	0.120073	0.955	0.947	4.49259e-29		Utrn	8.90047e-34	-0.106743	0.148	0.211	2.87352e-29
Snrpc	1.09743e-65	0.0820275	0.361	0.243	3.54304e-61		Nup214	1.84277e-33	-0.108203	0.093	0.136	5.94937e-29		Ttc14	8.95286e-34	0.308897	0.292	0.243	2.89043e-29
Dnajc19	1.61037e-65	0.0571126	0.337	0.223	5.19909e-61		Znhit2	1.91067e-33	-0.0955612	0.085	0.127	6.16861e-29		Nup210	1.04736e-33	-0.0941209	0.141	0.203	3.38141e-29
Atp6v0b	1.82061e-65	0.131271	0.373	0.258	5.87783e-61		Prdx1	2.04576e-33	0.23513	0.59	0.586	6.60474e-29		Rplp0	1.08093e-33	-0.100579	0.984	0.994	3.48977e-29
Lax1	1.99099e-65	0.109381	0.217	0.135	6.4279e-61		Prpf38b	2.85032e-33	0.238166	0.335	0.29	9.20226e-29		Hopx	1.27186e-33	-0.126457	0.084	0.131	4.10618e-29
H2-DMb1	2.43518e-65	0.178325	0.197	0.121	7.86199e-61		Srp68	3.24613e-33	-0.0905719	0.096	0.141	1.04801e-28		Mlec	1.30496e-33	-0.0982402	0.138	0.198	4.21306e-29
Tceal9	2.92999e-65	0.0984518	0.134	0.073	9.45947e-61		Gmfg	3.46705e-33	-0.136752	0.567	0.654	1.11934e-28		Cog8	1.37062e-33	-0.0891152	0.109	0.164	4.42505e-29
Rsrp1	2.98728e-65	0.116724	0.534	0.386	9.64444e-61		Rbm38	4.06462e-33	-0.130372	0.388	0.477	1.31226e-28		Sin3b	1.37168e-33	-0.103297	0.273	0.359	4.42847e-29
Rtn3	3.85681e-65	0.0840148	0.246	0.157	1.24517e-60		Ikzf3	5.47433e-33	-0.152483	0.287	0.362	1.76739e-28		Swap70	1.42849e-33	0.380376	0.327	0.28	4.61189e-29
Tmco1	3.91864e-65	0.075452	0.189	0.114	1.26513e-60		Ldlrap1	6.64518e-33	-0.0752587	0.065	0.102	2.1454e-28		Smc4	1.55205e-33	-0.153702	0.26	0.341	5.0108e-29
Gimap4	4.92021e-65	0.168525	0.557	0.423	1.58849e-60		Hnrnpu	8.57822e-33	-0.164549	0.57	0.661	2.76948e-28		Arid4a	1.58655e-33	-0.108427	0.189	0.259	5.12218e-29
Cd38	5.05733e-65	0.174474	0.213	0.133	1.63276e-60		Ptpn6	8.6486e-33	-0.180109	0.489	0.567	2.7922e-28		Rfxap	1.84371e-33	0.199876	0.108	0.066	5.95242e-29
Ube2e3	6.08185e-65	0.0966823	0.101	0.049	1.96353e-60		Acaa2	9.45243e-33	-0.0860229	0.107	0.154	3.05172e-28		Nsa2	2.28524e-33	-0.125889	0.729	0.819	7.3779e-29
Tmem242	6.40143e-65	0.084662	0.18	0.107	2.0667e-60		Actn4	1.0248e-32	-0.144865	0.207	0.269	3.30858e-28		Cox4i1	3.12909e-33	-0.124387	0.852	0.912	1.01023e-28
Eif1ax	9.53515e-65	0.0937066	0.292	0.193	3.07842e-60		Edf1	1.07382e-32	-0.130011	0.576	0.676	3.46682e-28		Gmfg	3.32768e-33	-0.132657	0.587	0.688	1.07434e-28
Trp53i11	1.25462e-64	0.104356	0.187	0.112	4.05053e-60		Gm2682	1.09387e-32	-0.129932	0.132	0.184	3.53155e-28		Rprd1b	3.4414e-33	-0.0998124	0.087	0.135	1.11105e-28
Pabpn1	1.29942e-64	0.0781423	0.199	0.121	4.19519e-60		Tent5a	1.25674e-32	-0.11365	0.079	0.119	4.05739e-28		Tra2b	4.00861e-33	-0.118186	0.386	0.492	1.29418e-28
Capza2	1.46337e-64	0.0942368	0.432	0.302	4.7245e-60		Oxa1l	1.48236e-32	-0.0932211	0.177	0.237	4.78579e-28		Aamp	4.17716e-33	-0.0809042	0.219	0.297	1.3486e-28
Rilpl2	1.50019e-64	0.14022	0.178	0.106	4.84335e-60		Ppp2ca	1.50162e-32	0.221821	0.293	0.246	4.84798e-28		Nkap	4.77717e-33	-0.0946671	0.094	0.145	1.54231e-28
Ssbp1	1.59371e-64	0.0800347	0.275	0.178	5.1453e-60		Rbm10	2.17354e-32	-0.118817	0.123	0.172	7.01729e-28		H2-Q4	5.36481e-33	-0.115306	0.512	0.627	1.73203e-28
Ak6	1.87096e-64	0.0841654	0.168	0.098	6.0404e-60		Rgs19	2.38772e-32	-0.123485	0.258	0.329	7.70877e-28		Eef1d	7.6107e-33	-0.127272	0.74	0.822	2.45712e-28
Bbip1	1.93036e-64	0.0691939	0.239	0.151	6.23215e-60		Itpr2	2.6822e-32	-0.123883	0.176	0.236	8.6595e-28		Naca	8.30529e-33	-0.0999804	0.922	0.956	2.68136e-28
Vamp8	2.1248e-64	0.125808	0.441	0.31	6.8599e-60		Ccdc107	3.2955e-32	-0.0960743	0.106	0.152	1.06395e-27		Sdf4	9.18044e-33	-0.0900819	0.365	0.463	2.96391e-28
Dmac1	2.59663e-64	0.0576646	0.262	0.168	8.38322e-60		Ebf1	3.38362e-32	0.295015	0.437	0.381	1.0924e-27		Helz2	1.18498e-32	-0.087148	0.162	0.229	3.82571e-28
AI662270	2.81075e-64	0.0733821	0.232	0.147	9.0745e-60		Psmb5	3.40439e-32	-0.110198	0.389	0.48	1.09911e-27		Nol8	1.21204e-32	-0.102127	0.093	0.143	3.91307e-28
Rab18	3.43132e-64	0.0630328	0.195	0.118	1.1078e-59		Tusc2	3.70775e-32	-0.0798038	0.077	0.117	1.19705e-27		Sptan1	1.25446e-32	-0.0998322	0.179	0.247	4.05003e-28
Hnrnph1	3.55732e-64	0.0777834	0.314	0.209	1.14848e-59		Sdf2l1	4.25767e-32	0.304873	0.206	0.16	1.37459e-27		Sys1	1.63038e-32	-0.105504	0.354	0.453	5.26369e-28
Wsb1	4.80872e-64	0.0961621	0.167	0.098	1.5525e-59		Msn	4.36458e-32	-0.154672	0.731	0.79	1.4091e-27		Use1	1.68406e-32	-0.0850572	0.248	0.331	5.437e-28
Gtf2b	7.91988e-64	0.0563201	0.221	0.137	2.55693e-59		Psmd2	5.46462e-32	-0.118671	0.193	0.253	1.76425e-27		Mpc2	1.68519e-32	-0.0903679	0.252	0.334	5.44062e-28
Lamtor5	8.35832e-64	0.0677997	0.279	0.182	2.69848e-59		Chic2	6.18562e-32	0.258566	0.304	0.262	1.99703e-27		Usp3	1.82243e-32	-0.0967273	0.131	0.189	5.88373e-28
Rab1b	1.15657e-63	0.069955	0.31	0.206	3.734e-59		Ubr4	6.34672e-32	-0.121471	0.209	0.272	2.04904e-27		Jun	1.86426e-32	-0.110711	0.138	0.199	6.01876e-28
Tm2d1	1.18184e-63	0.0554593	0.189	0.113	3.81556e-59		Gm26740	7.03008e-32	-0.100229	0.233	0.305	2.26966e-27		Fam193a	1.9698e-32	-0.0910817	0.07	0.114	6.35949e-28
Rnf114	1.99536e-63	0.0557659	0.333	0.224	6.44203e-59		Wbp2	7.51505e-32	-0.0740149	0.199	0.264	2.42623e-27		Kti12	1.97172e-32	-0.0863028	0.135	0.194	6.36569e-28
Srp19	2.06092e-63	0.0757272	0.335	0.225	6.65369e-59		Mgat1	8.73692e-32	-0.107847	0.124	0.172	2.82071e-27		Aimp1	2.59339e-32	-0.116995	0.307	0.397	8.37275e-28
Pgk1	2.16486e-63	0.120258	0.415	0.292	6.98926e-59		Xaf1	1.26752e-31	-0.127346	0.156	0.21	4.0922e-27		Rnf114	2.72639e-32	-0.112314	0.249	0.33	8.80214e-28
Phyh	3.00517e-63	0.0855996	0.17	0.1	9.70218e-59		Tbc1d20	1.28105e-31	-0.0841442	0.094	0.138	4.13587e-27		Pgp	3.01436e-32	-0.0989132	0.156	0.219	9.73187e-28
Stk19	3.31436e-63	0.0779358	0.138	0.076	1.07004e-58		Selenok	1.49523e-31	0.241994	0.506	0.491	4.82734e-27		Pdia3	3.32691e-32	-0.113589	0.453	0.559	1.07409e-27
Ms4a4c	3.7511e-63	0.177719	0.323	0.225	1.21104e-58		Mtch1	1.60213e-31	0.180695	0.151	0.108	5.17249e-27		Itpr3	3.52524e-32	-0.0973318	0.109	0.163	1.13812e-27
Tmem222	7.0027e-63	0.0684891	0.142	0.079	2.26082e-58		Rftn1	1.69074e-31	-0.119363	0.158	0.212	5.45855e-27		B3gnt2	3.81629e-32	-0.116224	0.222	0.297	1.23209e-27
H2-T23	8.80927e-63	0.097553	0.45	0.32	2.84407e-58		Trim12a	1.82766e-31	-0.083918	0.23	0.301	5.90059e-27		Hipk1	4.03124e-32	-0.103232	0.129	0.186	1.30149e-27
Cxcr4	1.12068e-62	0.101439	0.136	0.074	3.61812e-58		Ctsw	1.99487e-31	-0.184363	0.154	0.205	6.44045e-27		Eif3h	4.64477e-32	-0.127388	0.732	0.823	1.49956e-27
Ube2n	1.20729e-62	0.0824344	0.336	0.228	3.89774e-58		Oas3	2.1456e-31	-0.130302	0.075	0.113	6.92706e-27		Smarcd1	5.5999e-32	-0.0724475	0.073	0.117	1.80793e-27
Smad4	1.24575e-62	0.0854005	0.103	0.051	4.02189e-58		Atp1b1	2.31464e-31	-0.146298	0.098	0.141	7.47282e-27		Arid4b	8.18072e-32	-0.102814	0.233	0.31	2.64114e-27
Chmp1a	1.33035e-62	0.049457	0.245	0.156	4.29502e-58		Ccs	2.62451e-31	-0.100099	0.109	0.155	8.47324e-27		Uqcrc1	8.48658e-32	-0.0922969	0.318	0.41	2.73989e-27
Eef1e1	2.57119e-62	0.0740356	0.201	0.123	8.30108e-58		Gon4l	2.7147e-31	-0.101472	0.177	0.235	8.76442e-27		Serpina3g	9.76929e-32	-0.188063	0.114	0.167	3.15401e-27
Atp11b	3.28938e-62	0.0996159	0.259	0.169	1.06198e-57		Rnf213	2.98515e-31	-0.139587	0.309	0.384	9.63757e-27		Usp16	1.0177e-31	-0.093897	0.132	0.189	3.28564e-27
Rpl6	4.1161e-62	-0.130068	0.979	0.991	1.32888e-57		Eefsec	3.3451e-31	-0.102984	0.097	0.14	1.07997e-26		Hsd17b10	1.39108e-31	-0.0864833	0.188	0.257	4.49109e-27
Ppp3ca	5.04524e-62	0.130353	0.295	0.199	1.62886e-57		Grap	3.43917e-31	-0.104244	0.279	0.354	1.11034e-26		Hsp90aa1	1.48689e-31	-0.132588	0.417	0.517	4.80043e-27
Rassf1	5.19155e-62	0.0770486	0.149	0.084	1.67609e-57		Cdc42ep3	3.87492e-31	-0.104992	0.085	0.125	1.25102e-26		Rbm48	1.5638e-31	-0.0896835	0.06	0.1	5.04872e-27
Bscl2	7.80972e-62	0.0567569	0.192	0.116	2.52137e-57		Zbtb8os	3.9972e-31	-0.0939369	0.151	0.204	1.2905e-26		Vcp	1.63738e-31	-0.122715	0.356	0.45	5.28628e-27
Ube2q1	8.68694e-62	0.0785328	0.104	0.052	2.80458e-57		Dnajc30	5.1855e-31	-0.0876436	0.085	0.125	1.67414e-26		Eif4g1	1.76947e-31	-0.0915334	0.254	0.335	5.71272e-27
Pold4	8.96623e-62	0.165316	0.518	0.392	2.89475e-57		Tbc1d15	6.17132e-31	-0.0922077	0.1	0.144	1.99241e-26		Gpr146	1.86855e-31	-0.0912997	0.068	0.11	6.03261e-27
Dynlrb1	1.04209e-61	0.073375	0.358	0.245	3.3644e-57		Gpsm3	6.20534e-31	-0.123189	0.426	0.513	2.00339e-26		1810026B05Rik	1.88205e-31	0.264535	0.173	0.126	6.07619e-27
Slc25a11	1.04579e-61	0.0648257	0.3	0.199	3.37633e-57		Pglyrp1	7.43854e-31	-0.417953	0.206	0.265	2.40153e-26		Nars	1.93291e-31	-0.105758	0.161	0.223	6.2404e-27
Sarnp	1.04802e-61	0.0947625	0.401	0.28	3.38353e-57		Zfp260	7.54858e-31	-0.0882429	0.076	0.115	2.43706e-26		Calhm6	1.9881e-31	-0.10238	0.091	0.139	6.41857e-27
Elavl1	1.08834e-61	0.0726984	0.306	0.205	3.51369e-57		Zfp110	9.62764e-31	-0.0785641	0.074	0.113	3.10828e-26		Bcl9l	2.44191e-31	-0.0899346	0.087	0.134	7.8837e-27
Traf1	1.15888e-61	0.160576	0.214	0.136	3.74146e-57		Ndufa5	1.06197e-30	-0.112959	0.251	0.321	3.42857e-26		Mllt6	2.79786e-31	-0.0818568	0.097	0.147	9.03288e-27
Mdp1	1.6624e-61	0.0553181	0.282	0.184	5.36706e-57		Eif5	1.63356e-30	0.225405	0.508	0.488	5.27395e-26		Ptpn1	2.80163e-31	-0.102324	0.356	0.452	9.04506e-27
Get4	2.06479e-61	0.078819	0.206	0.128	6.66617e-57		Rps5	1.67028e-30	-0.0682889	0.991	0.992	5.39249e-26		Tbxa2r	2.9708e-31	-0.0839547	0.079	0.125	9.59122e-27
Sec61a1	2.07844e-61	0.0812922	0.269	0.176	6.71026e-57		Hcst	1.70792e-30	-0.154513	0.432	0.504	5.514e-26		Gatad2a	3.25389e-31	-0.0954735	0.127	0.183	1.05052e-26
H2-Oa	2.30597e-61	0.219844	0.434	0.329	7.44482e-57		Bola2	1.71807e-30	-0.115704	0.348	0.427	5.5468e-26		S100a9	3.32646e-31	1.44786	0.154	0.106	1.07395e-26
Raf1	3.0111e-61	0.068877	0.158	0.092	9.72134e-57		Rac2	1.7488e-30	0.127913	0.89	0.889	5.64601e-26		Ebna1bp2	3.60495e-31	-0.0782094	0.18	0.248	1.16386e-26
Sin3b	3.95778e-61	0.0774554	0.352	0.241	1.27777e-56		Il21r	2.06442e-30	-0.121207	0.302	0.377	6.66497e-26		Galnt6	3.67075e-31	-0.0950368	0.111	0.163	1.1851e-26
Spib	6.42399e-61	0.149601	0.192	0.119	2.07399e-56		Tigd2	2.28771e-30	-0.0890162	0.186	0.247	7.38587e-26		Nfkbid	3.95038e-31	-0.0854338	0.09	0.138	1.27538e-26
Gbp2	6.62496e-61	0.20281	0.154	0.09	2.13887e-56		Kbtbd11	2.35367e-30	-0.106248	0.167	0.225	7.59881e-26		Tox4	4.21022e-31	-0.0708305	0.143	0.203	1.35927e-26
Tmem256	7.15764e-61	0.101934	0.237	0.153	2.31085e-56		2310011J03Rik	2.65448e-30	-0.0920074	0.139	0.19	8.56999e-26		Rps27a	4.31342e-31	-0.0700086	0.992	0.997	1.39259e-26
Snrpb2	7.89476e-61	0.0448188	0.217	0.136	2.54882e-56		Usp4	2.73224e-30	-0.0853066	0.135	0.186	8.82105e-26		Sf3b4	5.25427e-31	-0.0924001	0.229	0.305	1.69634e-26
Icosl	1.30099e-60	0.134725	0.154	0.089	4.20026e-56		Ighm	2.73327e-30	0.348528	0.676	0.689	8.82437e-26		Psd4	6.20733e-31	-0.0708386	0.12	0.176	2.00404e-26
Pfdn1	1.34963e-60	0.0610417	0.271	0.177	4.35727e-56		Sarnp	3.32812e-30	0.232704	0.399	0.366	1.07448e-25		Esyt1	6.55931e-31	-0.0991637	0.263	0.344	2.11767e-26
Grb2	1.53737e-60	0.0857116	0.337	0.231	4.96338e-56		Tbcc	3.80967e-30	-0.0762437	0.073	0.11	1.22995e-25		Crebbp	6.85505e-31	-0.103697	0.158	0.22	2.21315e-26
Sumo3	2.04286e-60	0.0922715	0.186	0.114	6.59539e-56		Tgif1	4.40193e-30	0.215185	0.133	0.093	1.42116e-25		Zcchc17	7.96519e-31	-0.0921891	0.17	0.235	2.57156e-26
Ccdc115	2.58296e-60	0.0521751	0.159	0.092	8.33908e-56		Prkd2	4.43153e-30	-0.0919598	0.232	0.3	1.43072e-25		Morc3	9.29627e-31	-0.082397	0.151	0.213	3.0013e-26
Prelid3b	3.36009e-60	0.0858882	0.207	0.13	1.08481e-55		Tmem192	4.52642e-30	-0.0927905	0.13	0.179	1.46135e-25		Acap2	9.37359e-31	-0.0757826	0.144	0.204	3.02626e-26
Timm17a	3.45931e-60	0.0626693	0.248	0.16	1.11684e-55		Lyrm2	4.59009e-30	-0.0799951	0.095	0.136	1.48191e-25		Ddx46	9.45112e-31	-0.0991147	0.197	0.265	3.05129e-26
Arl6ip6	3.82158e-60	0.0966782	0.111	0.058	1.2338e-55		Hcfc1r1	4.86068e-30	-0.0992227	0.153	0.206	1.56927e-25		Ppil4	1.01892e-30	-0.0847633	0.118	0.172	3.28958e-26
1110038F14Rik	6.48207e-60	0.05246	0.187	0.113	2.09274e-55		Pias1	5.37784e-30	-0.0849912	0.165	0.221	1.73624e-25		Ankrd12	1.15755e-30	-0.119695	0.189	0.255	3.73716e-26
Adrm1	6.79399e-60	0.060929	0.243	0.157	2.19344e-55		Cmc1	5.52775e-30	-0.0902635	0.153	0.207	1.78463e-25		Cox20	1.26631e-30	-0.108185	0.227	0.3	4.08829e-26
Ppp3cb	7.88453e-60	0.0876998	0.129	0.071	2.54552e-55		Ralbp1	6.28314e-30	-0.10612	0.224	0.288	2.02851e-25		Prpf40a	1.3167e-30	-0.100744	0.267	0.348	4.25096e-26
Uck1	9.13327e-60	0.0647654	0.106	0.054	2.94868e-55		Snx3	8.63582e-30	0.217688	0.493	0.476	2.78808e-25		Tcea1	1.42971e-30	-0.0833178	0.34	0.435	4.61581e-26
Rnf187	9.64192e-60	0.0788186	0.463	0.329	3.1129e-55		Supt6	9.07074e-30	-0.104006	0.144	0.195	2.92849e-25		Prdx1	1.75317e-30	0.265602	0.612	0.614	5.66011e-26
Use1	9.77122e-60	0.0532834	0.314	0.21	3.15464e-55		Rgcc	9.50907e-30	-0.155376	0.099	0.141	3.07e-25		Crebrf	1.77869e-30	-0.0741069	0.101	0.152	5.74249e-26
Imp4	1.06071e-59	0.0574227	0.198	0.122	3.42451e-55		Set	1.09683e-29	0.221942	0.56	0.555	3.54111e-25		Igbp1	1.80698e-30	-0.0826391	0.183	0.251	5.83382e-26
Xbp1	1.15427e-59	0.232572	0.219	0.141	3.72657e-55		Copb2	1.24114e-29	-0.11158	0.178	0.234	4.00702e-25		Atp5d	1.86793e-30	-0.119712	0.681	0.782	6.03063e-26
Paip2	1.36362e-59	0.0846002	0.422	0.297	4.40244e-55		Bola1	1.25575e-29	-0.0903547	0.074	0.111	4.05419e-25		Arhgap15	2.01508e-30	0.315684	0.318	0.276	6.50569e-26
Hspb11	1.92176e-59	0.0756352	0.145	0.082	6.2044e-55		Dlat	1.25745e-29	-0.0837686	0.072	0.109	4.05967e-25		Psmd6	2.03173e-30	-0.0854572	0.179	0.245	6.55945e-26
Xpo1	1.9413e-59	0.0980794	0.159	0.094	6.2675e-55		Rps28	1.29253e-29	-0.0816732	0.971	0.969	4.17294e-25		Phrf1	2.05569e-30	-0.0821413	0.092	0.14	6.6368e-26
Ube2b	2.43401e-59	0.0531831	0.461	0.325	7.85819e-55		Ptp4a2	1.32377e-29	0.232563	0.474	0.452	4.27379e-25		Dusp1	2.15959e-30	-0.0999989	0.133	0.188	6.97223e-26
Ndufa12	2.76837e-59	0.0640028	0.327	0.221	8.93768e-55		Trim11	1.53945e-29	-0.071368	0.087	0.127	4.97011e-25		Trim26	2.36696e-30	-0.0806682	0.157	0.22	7.64172e-26
Ndel1	4.07246e-59	0.090167	0.119	0.064	1.31479e-54		Pxn	1.56934e-29	-0.0671429	0.07	0.107	5.0666e-25		Cd55	2.45324e-30	0.421435	0.309	0.267	7.92029e-26
Rnps1	6.49196e-59	0.0686368	0.347	0.238	2.09593e-54		Gart	2.28802e-29	-0.0835136	0.1	0.142	7.38686e-25		Gon4l	2.46323e-30	-0.0864368	0.149	0.209	7.95255e-26
Pithd1	6.7134e-59	0.0518189	0.17	0.101	2.16742e-54		Slc3a2	2.32637e-29	0.251445	0.276	0.234	7.51069e-25		B4galnt1	3.09844e-30	-0.125204	0.464	0.561	1.00033e-25
Zfp706	7.51995e-59	0.117839	0.629	0.471	2.42782e-54		Eif3g	2.4706e-29	-0.109217	0.262	0.333	7.97633e-25		Gabarapl2	3.09958e-30	-0.103393	0.428	0.534	1.0007e-25
Sdhaf2	7.61221e-59	0.059724	0.172	0.103	2.4576e-54		Gclm	3.20056e-29	-0.0940919	0.132	0.18	1.0333e-24		Parp9	3.10856e-30	-0.0873056	0.097	0.145	1.0036e-25
Vasp	7.85264e-59	0.0965715	0.475	0.343	2.53522e-54		Ppp1r12c	3.51376e-29	0.168519	0.107	0.071	1.13442e-24		Gpr65	3.51855e-30	-0.0668484	0.069	0.111	1.13596e-25
Fundc2	8.30213e-59	0.0725379	0.356	0.245	2.68034e-54		Acbd6	3.56573e-29	-0.0775961	0.173	0.229	1.15119e-24		Clta	3.92937e-30	-0.117498	0.678	0.786	1.2686e-25
Dpm2	9.48304e-59	0.0491462	0.195	0.12	3.0616e-54		Dusp5	3.81795e-29	0.241114	0.112	0.076	1.23262e-24		Pde2a	4.31482e-30	-0.115367	0.079	0.123	1.39304e-25
Emc6	1.32674e-58	0.0467792	0.362	0.247	4.28337e-54		Arhgap1	4.0758e-29	-0.0839026	0.128	0.176	1.31587e-24		Vps36	4.33095e-30	-0.0919477	0.165	0.228	1.39825e-25
Ndufa6	1.4745e-58	0.136392	0.723	0.574	4.76044e-54		Retreg2	4.07609e-29	-0.0932498	0.142	0.192	1.31597e-24		Isg20	4.45836e-30	-0.123671	0.081	0.125	1.43938e-25
Derl1	2.85193e-58	0.0818435	0.275	0.183	9.20747e-54		Myl12b	4.0865e-29	-0.105838	0.824	0.873	1.31933e-24		Anapc16	5.27529e-30	-0.0900291	0.215	0.286	1.70313e-25
Izumo4	3.06559e-58	0.0946976	0.112	0.059	9.89726e-54		Ier3ip1	4.37729e-29	-0.100527	0.288	0.361	1.41321e-24		Ddrgk1	5.90349e-30	-0.0835469	0.233	0.31	1.90594e-25
Dazap1	3.46421e-58	0.0643354	0.283	0.189	1.11842e-53		Ndufs4	4.53239e-29	-0.0946494	0.254	0.322	1.46328e-24		Mpnd	5.90854e-30	0.260777	0.178	0.132	1.90757e-25
Sec22b	3.50451e-58	0.0578141	0.161	0.095	1.13143e-53		Nap1l4	4.55542e-29	-0.100824	0.23	0.295	1.47072e-24		Samhd1	6.97613e-30	-0.128635	0.474	0.578	2.25224e-25
Scp2	3.50969e-58	0.0957499	0.48	0.346	1.1331e-53		Rps16	5.22625e-29	-0.0679807	0.995	0.997	1.6873e-24		Cxcr5	7.26424e-30	-0.113439	0.145	0.205	2.34526e-25
Faim	3.56541e-58	0.0663149	0.134	0.075	1.15109e-53		Isg20	5.23888e-29	-0.165749	0.14	0.189	1.69137e-24		Pum1	8.32132e-30	-0.0807167	0.152	0.212	2.68654e-25
Dapp1	3.70989e-58	0.0859393	0.168	0.101	1.19774e-53		Tor3a	8.65243e-29	-0.14652	0.104	0.145	2.79344e-24		Sart3	8.91799e-30	-0.0969372	0.095	0.142	2.87917e-25
H2-DMb2	4.55682e-58	0.347256	0.467	0.396	1.47117e-53		Cblb	9.24176e-29	-0.115082	0.154	0.208	2.9837e-24		Il2rb	9.04854e-30	-0.248053	0.122	0.171	2.92132e-25
Snapc5	4.80946e-58	0.0625931	0.223	0.142	1.55273e-53		Stk4	1.02206e-28	-0.118365	0.333	0.409	3.29971e-24		Gsk3a	1.00716e-29	-0.0787336	0.078	0.122	3.25161e-25
Rab5c	5.9405e-58	0.063012	0.282	0.189	1.91789e-53		Cdc40	1.06942e-28	-0.0983673	0.154	0.206	3.45261e-24		Yaf2	1.02447e-29	-0.0780404	0.067	0.108	3.3075e-25
Dennd4a	6.35831e-58	0.126046	0.148	0.086	2.05278e-53		Prcc	1.1529e-28	-0.0756512	0.076	0.114	3.72214e-24		Serinc3	1.11252e-29	-0.11112	0.398	0.493	3.59178e-25
Anapc13	6.73623e-58	0.0626414	0.202	0.126	2.17479e-53		Rfc1	1.16036e-28	-0.106208	0.166	0.219	3.74621e-24		Add3	1.16102e-29	-0.0752687	0.337	0.432	3.74836e-25
Aph1a	7.09923e-58	0.0529567	0.243	0.158	2.29199e-53		Ptpn11	1.47735e-28	-0.112384	0.106	0.148	4.76963e-24		Ctsw	1.18011e-29	-0.228786	0.152	0.206	3.80998e-25
Ndfip2	7.58819e-58	0.0703094	0.161	0.095	2.44985e-53		Rpl14	1.64204e-28	-0.0869563	0.965	0.965	5.30134e-24		Hmox2	1.21693e-29	-0.0906236	0.225	0.299	3.92886e-25
Rhof	8.24577e-58	0.0661075	0.241	0.157	2.66215e-53		Gtf2i	1.80457e-28	-0.108744	0.177	0.233	5.82604e-24		Samm50	1.24257e-29	-0.0776126	0.169	0.233	4.01164e-25
Psmd14	8.70659e-58	0.0668739	0.274	0.182	2.81092e-53		Ptprcap	1.81651e-28	-0.126188	0.779	0.817	5.86459e-24		Phgdh	1.28705e-29	-0.0934783	0.166	0.229	4.15524e-25
Abt1	1.17644e-57	0.0740274	0.101	0.051	3.79815e-53		Pdlim2	2.36304e-28	-0.0796484	0.18	0.237	7.62906e-24		Nop14	1.30748e-29	-0.0840906	0.106	0.156	4.2212e-25
Prcp	1.4646e-57	0.0758515	0.166	0.099	4.72847e-53		Sqstm1	2.4225e-28	-0.104133	0.385	0.469	7.82103e-24		Dync1h1	1.34827e-29	-0.105341	0.159	0.219	4.35289e-25
Aopep	1.60442e-57	0.0822663	0.145	0.084	5.17988e-53		Msh2	2.49947e-28	-0.072181	0.08	0.118	8.06952e-24		Nfatc3	1.36105e-29	-0.0890525	0.209	0.28	4.39416e-25
Tiprl	1.60462e-57	0.0498008	0.192	0.118	5.18051e-53		Actr1a	2.66674e-28	-0.0945596	0.124	0.169	8.60957e-24		Clcf1	1.53902e-29	-0.0851175	0.098	0.147	4.96873e-25
Bcl2	1.61458e-57	0.211777	0.396	0.291	5.21267e-53		Was	2.82977e-28	-0.10261	0.267	0.335	9.1359e-24		Ate1	1.57397e-29	-0.0857112	0.079	0.123	5.08157e-25
Degs1	1.6249e-57	0.0623898	0.226	0.145	5.246e-53		Uqcc3	3.27845e-28	-0.0784483	0.195	0.255	1.05845e-23		Atf6b	1.75848e-29	-0.0792681	0.105	0.154	5.67725e-25
1300002E11Rik	2.75604e-57	0.0833755	0.11	0.058	8.89789e-53		Hsd11b1	3.6713e-28	-0.0906976	0.132	0.181	1.18528e-23		Knop1	2.16674e-29	-0.0767273	0.086	0.131	6.99533e-25
Tbca	2.80532e-57	0.0839464	0.554	0.405	9.05697e-53		Nme1	3.80034e-28	0.224255	0.514	0.503	1.22694e-23		Syap1	2.81251e-29	-0.0807393	0.068	0.108	9.0802e-25
Nfkb1	2.88139e-57	0.0921342	0.215	0.137	9.30258e-53		Usp19	3.83087e-28	-0.0938279	0.132	0.18	1.2368e-23		Tex264	3.45259e-29	-0.0955618	0.124	0.178	1.11467e-24
Fundc1	3.25038e-57	0.0790603	0.152	0.089	1.04939e-52		Ankrd12	3.94726e-28	-0.0969851	0.205	0.265	1.27437e-23		Ap3d1	3.9588e-29	-0.0602982	0.11	0.162	1.2781e-24
Slc30a5	3.5139e-57	0.0828274	0.148	0.086	1.13446e-52		Sdf4	4.36943e-28	-0.114976	0.383	0.468	1.41067e-23		Tnrc6b	4.19824e-29	-0.0779951	0.212	0.284	1.3554e-24
Mkln1	3.66833e-57	0.073934	0.187	0.115	1.18432e-52		Socs3	4.38492e-28	0.255299	0.214	0.172	1.41567e-23		Crlf2	5.21059e-29	-0.0742339	0.218	0.291	1.68224e-24
Atp6v1h	3.67647e-57	0.079096	0.164	0.098	1.18695e-52		Med28	4.44501e-28	-0.0949624	0.395	0.484	1.43507e-23		Nup214	6.13957e-29	-0.0833532	0.083	0.127	1.98216e-24
Id2	4.25808e-57	0.298165	0.194	0.125	1.37472e-52		Klhl6	5.0224e-28	-0.0854775	0.242	0.31	1.62148e-23		Rbbp7	7.95376e-29	-0.106273	0.263	0.342	2.56787e-24
Hax1	4.61372e-57	0.0685582	0.153	0.09	1.48954e-52		2022-03-02	5.27668e-28	-0.0958971	0.273	0.342	1.70358e-23		Prrc2b	8.50044e-29	-0.0818409	0.135	0.191	2.74437e-24
Pxdc1	5.47505e-57	0.169406	0.188	0.118	1.76762e-52		Foxo1	5.5755e-28	-0.0885555	0.336	0.415	1.80005e-23		Alkbh5	8.93333e-29	-0.0675965	0.118	0.171	2.88413e-24
Hypk	7.33669e-57	0.0621913	0.121	0.066	2.36865e-52		Zfp1	5.90141e-28	-0.0688243	0.083	0.122	1.90527e-23		Phf11b	9.34025e-29	-0.107667	0.159	0.219	3.0155e-24
Ncf4	7.51732e-57	0.0745612	0.284	0.191	2.42697e-52		Sra1	6.07101e-28	-0.0946811	0.224	0.286	1.96002e-23		Bcap31	1.01667e-28	-0.0795184	0.326	0.416	3.28232e-24
Cbfb	8.13637e-57	0.0688111	0.238	0.155	2.62683e-52		Ppm1g	6.41976e-28	-0.0907464	0.284	0.358	2.07262e-23		Eif3a	1.07836e-28	-0.0959515	0.371	0.469	3.48148e-24
Scfd1	8.64251e-57	0.0685819	0.149	0.087	2.79024e-52		Dgka	6.57943e-28	-0.130693	0.353	0.427	2.12417e-23		Fbxl6	1.15083e-28	-0.0518378	0.112	0.164	3.71546e-24
Mrpl9	1.25134e-56	0.0387201	0.219	0.14	4.03996e-52		Pdk1	6.59349e-28	-0.0892772	0.108	0.152	2.12871e-23		Rasal3	1.1691e-28	-0.0868947	0.256	0.336	3.77444e-24
Pld4	1.28483e-56	0.19567	0.149	0.088	4.14808e-52		Clec2d	7.78719e-28	-0.136289	0.394	0.474	2.51409e-23		Cfl1	1.25918e-28	0.116436	0.932	0.948	4.06527e-24
Sdcbp	1.32085e-56	0.064336	0.364	0.253	4.26437e-52		Lamtor4	8.14886e-28	-0.104379	0.286	0.357	2.63086e-23		Kif1b	1.31132e-28	-0.0973047	0.069	0.108	4.2336e-24
Taz	1.33812e-56	0.0885918	0.141	0.081	4.32011e-52		Ocel1	8.31451e-28	-0.0737865	0.077	0.114	2.68434e-23		Mdh1	1.53671e-28	-0.0929474	0.42	0.523	4.96127e-24
Mff	1.45604e-56	0.0371869	0.279	0.185	4.70081e-52		Trim27	9.6404e-28	-0.0741825	0.187	0.244	3.1124e-23		Zrsr2	1.75059e-28	-0.0822217	0.113	0.164	5.65177e-24
Akr1a1	1.5371e-56	0.102366	0.449	0.322	4.96251e-52		Rps27	9.76999e-28	0.0865012	0.99	0.99	3.15424e-23		Gimap9	1.78488e-28	-0.0739053	0.251	0.331	5.7625e-24
Hspa5	1.57325e-56	0.148196	0.543	0.41	5.07924e-52		Me2	9.93724e-28	-0.0920085	0.136	0.184	3.20824e-23		Kxd1	1.92739e-28	-0.100223	0.278	0.358	6.22258e-24
Hint2	1.7268e-56	0.0425618	0.174	0.105	5.57496e-52		Lcp1	1.01969e-27	-0.160038	0.748	0.805	3.29205e-23		Irf3	2.23449e-28	-0.0667142	0.125	0.179	7.21406e-24
Mapre1	1.80614e-56	0.0728641	0.365	0.254	5.83114e-52		Akr1b3	1.0342e-27	-0.113652	0.368	0.447	3.33892e-23		Pcnt	2.45806e-28	-0.0854779	0.079	0.121	7.93584e-24
Slc44a2	1.82882e-56	0.0896288	0.311	0.212	5.90433e-52		Nfatc2	1.17752e-27	-0.0853203	0.067	0.102	3.80161e-23		Fus	2.45861e-28	0.310122	0.426	0.396	7.93764e-24
H2-Eb1	1.86246e-56	0.366872	0.596	0.559	6.01295e-52		Hspd1	1.28239e-27	0.252903	0.38	0.35	4.14018e-23		Pa2g4	2.62504e-28	-0.112453	0.344	0.435	8.47494e-24
Srp14	1.94323e-56	0.0736344	0.48	0.345	6.27372e-52		Chst12	1.31287e-27	-0.0867452	0.081	0.119	4.23859e-23		Hip1r	2.67667e-28	-0.0841658	0.097	0.145	8.64162e-24
Nae1	2.09423e-56	0.0638871	0.165	0.099	6.76121e-52		Smarcc1	1.46986e-27	-0.0994517	0.131	0.177	4.74543e-23		Man1a2	2.91024e-28	-0.0814469	0.106	0.155	9.39571e-24
Rplp2	2.34685e-56	-0.118992	0.981	0.99	7.5768e-52		Nfkb2	1.52023e-27	-0.11167	0.158	0.21	4.90806e-23		Psmc2	3.3573e-28	-0.0782682	0.189	0.254	1.0839e-23
Med10	2.70263e-56	0.0467462	0.264	0.174	8.72545e-52		Ms4a1	1.5531e-27	0.2565	0.447	0.396	5.01418e-23		Tmem59	3.66179e-28	-0.0702119	0.374	0.472	1.18221e-23
Hscb	2.73432e-56	0.0555751	0.238	0.155	8.82775e-52		Snn	1.63187e-27	-0.144608	0.134	0.18	5.26848e-23		Atp2b1	3.76747e-28	-0.0942053	0.194	0.259	1.21633e-23
3830406C13Rik	3.7538e-56	0.0683991	0.146	0.085	1.21191e-51		Med29	1.71588e-27	-0.0805952	0.111	0.155	5.53971e-23		Mef2d	4.01454e-28	-0.0899201	0.114	0.165	1.29609e-23
Riok1	3.99645e-56	0.0794256	0.18	0.111	1.29025e-51		Tmem134	1.73371e-27	-0.0988951	0.349	0.428	5.59728e-23		Psen2	4.0532e-28	-0.0818217	0.168	0.231	1.30857e-23
Rab5if	4.56935e-56	0.0791769	0.357	0.248	1.47521e-51		BC005624	1.83337e-27	-0.0866027	0.204	0.263	5.91902e-23		Ubp1	4.08154e-28	-0.0713761	0.071	0.111	1.31772e-23
Chchd7	5.30656e-56	0.0473856	0.177	0.108	1.71322e-51		Zup1	2.3496e-27	-0.0909605	0.149	0.2	7.5857e-23		Dnajc15	4.8132e-28	-0.142932	0.246	0.311	1.55394e-23
Tmem230	5.38504e-56	0.056363	0.147	0.085	1.73856e-51		Cog8	2.48593e-27	-0.0772002	0.111	0.155	8.02582e-23		Ms4a4c	4.84527e-28	-0.0668059	0.303	0.391	1.5643e-23
Selenow	5.91068e-56	0.150202	0.771	0.635	1.90826e-51		Ndufaf8	2.51536e-27	-0.0868839	0.202	0.261	8.12083e-23		Ssb	5.2531e-28	-0.0833628	0.315	0.401	1.69596e-23
Immp1l	6.07712e-56	0.0334368	0.213	0.135	1.962e-51		Nudt16	2.68124e-27	-0.0742919	0.075	0.111	8.65638e-23		Ttc32	6.00448e-28	-0.0890813	0.077	0.119	1.93855e-23
Zbtb20	6.45621e-56	0.0958289	0.161	0.096	2.08439e-51		Imp3	2.93294e-27	-0.0903981	0.289	0.36	9.46901e-23		Tgs1	8.1857e-28	-0.0834658	0.123	0.175	2.64275e-23
Rnf113a2	7.0781e-56	0.0789705	0.15	0.088	2.28517e-51		Kif1b	3.10225e-27	-0.07319	0.077	0.113	1.00156e-22		Egln2	8.52823e-28	-0.0684952	0.151	0.21	2.75334e-23
Ltb	8.14432e-56	0.203625	0.818	0.732	2.62939e-51		Pigp	3.13666e-27	-0.0869888	0.142	0.192	1.01267e-22		Rapgef4	8.55679e-28	0.250115	0.115	0.077	2.76256e-23
Rbis	9.5691e-56	0.0572702	0.366	0.254	3.08938e-51		Ddb1	3.18779e-27	-0.0941612	0.168	0.22	1.02918e-22		Rpp21	8.67968e-28	-0.0673452	0.236	0.31	2.80224e-23
Sh3bp5	9.77407e-56	0.0926916	0.322	0.223	3.15556e-51		Zyx	3.25716e-27	-0.15599	0.24	0.301	1.05157e-22		Rpl27	8.90936e-28	-0.0762545	0.971	0.985	2.87639e-23
Rsrc2	9.87164e-56	0.070943	0.304	0.207	3.18706e-51		Nipbl	3.84686e-27	-0.105091	0.326	0.401	1.24196e-22		Dock10	9.41619e-28	0.335131	0.39	0.361	3.04002e-23
Sar1b	1.19024e-55	0.0615362	0.221	0.142	3.84269e-51		Coa3	3.93205e-27	-0.0909961	0.265	0.333	1.26946e-22		Rps11	9.56256e-28	-0.0788938	0.986	0.995	3.08727e-23
Emc3	1.30277e-55	0.0595437	0.189	0.118	4.20601e-51		Washc2	4.06967e-27	-0.102664	0.114	0.158	1.31389e-22		Washc2	1.0984e-27	-0.07039	0.104	0.152	3.54618e-23
N4bp2l2	1.53235e-55	0.0608154	0.262	0.174	4.94718e-51		Nsfl1c	4.15763e-27	-0.0823049	0.173	0.227	1.34229e-22		Ttc7	1.12369e-27	-0.0845523	0.109	0.158	3.62782e-23
Slc50a1	1.59165e-55	0.0596848	0.417	0.295	5.13865e-51		Pigs	4.23511e-27	-0.0660239	0.114	0.158	1.36731e-22		Tomm7	1.12539e-27	-0.116011	0.543	0.648	3.63333e-23
Tor2a	1.6277e-55	0.0501239	0.174	0.106	5.25503e-51		Gramd3	4.32371e-27	-0.0980497	0.241	0.306	1.39591e-22		Ino80d	1.15134e-27	-0.0844857	0.067	0.106	3.71711e-23
Rab37	1.73072e-55	0.0775344	0.115	0.062	5.58764e-51		Acadl	5.12666e-27	-0.128715	0.171	0.222	1.65514e-22		Erp29	1.16322e-27	-0.10053	0.434	0.532	3.75545e-23
Psmb7	1.74041e-55	0.0571528	0.227	0.147	5.61893e-51		Hmgb2	5.27815e-27	0.369017	0.432	0.403	1.70405e-22		Zfp326	1.18778e-27	-0.073924	0.071	0.111	3.83475e-23
2510002D24Rik	1.98372e-55	0.0581386	0.157	0.094	6.40444e-51		Mfsd10	5.32978e-27	-0.0712153	0.12	0.165	1.72072e-22		Zranb2	1.19614e-27	-0.0869265	0.151	0.207	3.86172e-23
Ostc	2.48209e-55	0.0767665	0.398	0.28	8.01343e-51		Pml	5.34708e-27	-0.0979354	0.204	0.263	1.72631e-22		Svil	1.21398e-27	-0.0746555	0.068	0.107	3.91932e-23
Fus	2.54365e-55	0.108089	0.56	0.413	8.21216e-51		Phax	6.65793e-27	-0.0962409	0.147	0.195	2.14951e-22		Cox17	1.32042e-27	-0.0825283	0.4	0.499	4.26298e-23
Rbm8a	2.6025e-55	0.0348	0.302	0.204	8.40219e-51		Osbpl9	6.7891e-27	-0.0841428	0.194	0.251	2.19186e-22		Upf3a	1.46304e-27	-0.0864249	0.11	0.159	4.72341e-23
Atad1	2.75242e-55	0.0632606	0.128	0.072	8.88618e-51		Chrac1	7.25018e-27	-0.0785856	0.204	0.264	2.34072e-22		Kat6a	1.46352e-27	-0.082925	0.114	0.164	4.72499e-23
Hdgf	2.99377e-55	0.0807384	0.267	0.18	9.66538e-51		Lasp1	7.74944e-27	-0.0925683	0.154	0.204	2.50191e-22		Pfkp	1.57702e-27	-0.0695156	0.113	0.163	5.09141e-23
Mrps18c	3.35247e-55	0.0475934	0.244	0.16	1.08234e-50		Nfrkb	8.06227e-27	-0.0798016	0.11	0.153	2.6029e-22		Golgb1	1.67677e-27	-0.0569941	0.119	0.171	5.41345e-23
Dtymk	3.48838e-55	0.080319	0.2	0.127	1.12622e-50		Stat4	8.2478e-27	-0.0656405	0.131	0.179	2.6628e-22		Bet1l	1.78592e-27	-0.0769954	0.117	0.168	5.76584e-23
Ergic2	5.92708e-55	0.0684072	0.176	0.108	1.91356e-50		Rnf31	8.96427e-27	-0.0643762	0.072	0.108	2.89412e-22		Msn	1.90759e-27	0.170402	0.759	0.772	6.15866e-23
Ube2g2	6.28154e-55	0.0646856	0.12	0.066	2.028e-50		Rbmx	1.02115e-26	-0.0951819	0.077	0.113	3.2968e-22		Ciao1	1.99401e-27	-0.0571222	0.077	0.119	6.43766e-23
Camta1	6.35726e-55	0.0775539	0.1	0.052	2.05244e-50		Dcaf8	1.03389e-26	-0.0897585	0.135	0.182	3.33791e-22		Ppp1r15a	2.0958e-27	-0.114108	0.144	0.199	6.76628e-23
Pecam1	7.34819e-55	0.0833011	0.223	0.144	2.37236e-50		Rpl27	1.05614e-26	0.0795266	0.983	0.979	3.40974e-22		Ccnd2	2.49443e-27	-0.161184	0.278	0.348	8.05326e-23
Msrb1	7.75127e-55	0.171104	0.207	0.133	2.5025e-50		Herc3	1.19688e-26	-0.0912024	0.077	0.112	3.86412e-22		Cd7	2.61563e-27	-0.20619	0.127	0.176	8.44457e-23
Ppcdc	7.91401e-55	0.0919692	0.102	0.053	2.55504e-50		Csde1	1.24851e-26	0.22482	0.35	0.314	4.03081e-22		Slain1	2.63588e-27	0.182291	0.104	0.067	8.50995e-23
Bud31	8.01752e-55	0.0434314	0.201	0.127	2.58846e-50		Zc3h4	1.393e-26	-0.0872746	0.088	0.126	4.49731e-22		Hdac1	3.03522e-27	-0.0733175	0.263	0.344	9.79922e-23
Cd180	8.56254e-55	0.178435	0.185	0.117	2.76442e-50		Ppm1h	1.42178e-26	-0.0692281	0.086	0.125	4.59022e-22		Usp48	3.09546e-27	-0.0655188	0.115	0.165	9.99369e-23
Ifngr2	9.08978e-55	0.103261	0.174	0.107	2.93464e-50		Mrpl44	1.44028e-26	-0.0913777	0.096	0.135	4.64996e-22		Hspbp1	3.30979e-27	-0.075471	0.113	0.162	1.06857e-22
Erp44	9.7963e-55	0.056549	0.256	0.17	3.16274e-50		Sin3a	1.54836e-26	-0.091661	0.102	0.143	4.9989e-22		Eif3l	3.32615e-27	-0.0662143	0.263	0.342	1.07385e-22
Pin1	9.88771e-55	0.0540987	0.218	0.14	3.19225e-50		Rpl36	1.55584e-26	-0.0669412	0.984	0.983	5.02301e-22		Sesn3	3.40345e-27	-0.0606143	0.185	0.252	1.0988e-22
Dusp11	1.22646e-54	0.0600732	0.408	0.289	3.95963e-50		Kras	1.57117e-26	0.23906	0.225	0.185	5.07251e-22		Ccdc59	3.46395e-27	-0.0713802	0.19	0.256	1.11833e-22
Nfyb	1.27027e-54	0.0658343	0.167	0.102	4.10108e-50		Park7	1.66216e-26	-0.119691	0.465	0.551	5.36628e-22		Vgll4	3.5157e-27	-0.0830301	0.171	0.233	1.13504e-22
Nudt21	1.52523e-54	0.0905695	0.43	0.31	4.92419e-50		Naa38	1.8607e-26	-0.0948738	0.244	0.308	6.00726e-22		Dtx1	3.5326e-27	-0.0938214	0.189	0.253	1.1405e-22
Higd2a	1.54067e-54	0.038893	0.355	0.245	4.97404e-50		Phyh	1.98529e-26	-0.0773468	0.106	0.147	6.4095e-22		Usp7	3.54789e-27	-0.0923604	0.119	0.169	1.14544e-22
Bloc1s1	1.87384e-54	0.0435376	0.35	0.242	6.0497e-50		Rpa1	2.33225e-26	-0.0904555	0.146	0.194	7.52966e-22		Pkig	4.0966e-27	-0.151039	0.267	0.34	1.32259e-22
Trappc1	1.95588e-54	0.0466245	0.217	0.14	6.31456e-50		Rps15a	2.57109e-26	-0.064441	0.993	0.993	8.30077e-22		Pfdn5	4.1249e-27	-0.0977653	0.862	0.919	1.33172e-22
1810026B05Rik	2.15359e-54	0.0549583	0.152	0.09	6.95287e-50		Irf4	2.68835e-26	0.161587	0.108	0.073	8.67934e-22		Mphosph10	4.80836e-27	-0.0825536	0.135	0.189	1.55238e-22
Etfa	2.18205e-54	0.0502068	0.247	0.163	7.04475e-50		Slc25a12	3.05339e-26	-0.079443	0.096	0.135	9.85786e-22		Tufm	5.19338e-27	-0.0765912	0.195	0.26	1.67668e-22
Gpbp1	2.21026e-54	0.0610126	0.241	0.158	7.13582e-50		Flii	3.74619e-26	-0.098642	0.162	0.212	1.20946e-21		Ifi214	5.32702e-27	-0.0940299	0.077	0.118	1.71983e-22
Plekhf2	2.58191e-54	0.093275	0.128	0.072	8.3357e-50		Ndufaf3	4.16107e-26	-0.0808492	0.136	0.182	1.3434e-21		Zfp106	6.7519e-27	-0.0756091	0.135	0.188	2.17985e-22
Ginm1	2.73291e-54	0.0565236	0.15	0.088	8.82321e-50		Ahnak	4.38398e-26	-0.191935	0.14	0.185	1.41537e-21		Tmem160	7.23932e-27	-0.0711271	0.296	0.378	2.33721e-22
Brms1	3.50086e-54	0.0565102	0.147	0.086	1.13025e-49		Exosc5	4.73657e-26	-0.0768954	0.189	0.245	1.5292e-21		Atp5k	7.39088e-27	-0.0733294	0.254	0.329	2.38614e-22
Reep5	3.9713e-54	0.0985154	0.506	0.372	1.28213e-49		Creb3	4.92204e-26	-0.0737103	0.113	0.155	1.58908e-21		Bola2	7.54155e-27	-0.0976258	0.359	0.449	2.43479e-22
Ube2l3	4.1618e-54	0.0847206	0.371	0.261	1.34364e-49		Smarce1	5.02468e-26	-0.122755	0.203	0.258	1.62222e-21		Ndufs3	7.85597e-27	-0.0664937	0.28	0.362	2.5363e-22
Arl5c	4.53179e-54	0.0871694	0.198	0.126	1.46309e-49		Tnip1	5.39698e-26	-0.107078	0.14	0.186	1.74242e-21		Utp23	8.02773e-27	-0.0837415	0.073	0.113	2.59175e-22
Itpa	4.58163e-54	0.0545736	0.119	0.066	1.47918e-49		Gpr171	5.89811e-26	0.273266	0.201	0.162	1.90421e-21		Cct5	8.14924e-27	-0.0912472	0.379	0.475	2.63098e-22
Snhg3	4.58237e-54	0.0806993	0.145	0.086	1.47942e-49		Ddx21	6.24167e-26	-0.12776	0.248	0.309	2.01512e-21		Slc25a4	8.82621e-27	0.272821	0.29	0.251	2.84954e-22
Cnppd1	4.93245e-54	0.0306768	0.253	0.167	1.59244e-49		Klrd1	6.47714e-26	-0.0865856	0.14	0.186	2.09114e-21		Srgn	1.20012e-26	-0.0749705	0.725	0.817	3.87458e-22
Mrps23	4.95258e-54	0.0444431	0.268	0.18	1.59894e-49		Wdr46	6.8931e-26	-0.0762878	0.081	0.117	2.22544e-21		Ifi213	1.3023e-26	-0.0719289	0.106	0.154	4.20447e-22
Irgm1	5.38409e-54	0.0953691	0.122	0.068	1.73825e-49		Pds5a	7.28937e-26	0.217911	0.203	0.163	2.35337e-21		Prpf19	1.34815e-26	-0.0719574	0.172	0.233	4.35249e-22
Mrps26	5.60788e-54	0.0431898	0.284	0.191	1.8105e-49		Mzb1	7.54403e-26	0.401164	0.325	0.282	2.43559e-21		Ppp1r12a	1.45252e-26	-0.0927496	0.315	0.398	4.68946e-22
Gsr	8.67793e-54	0.168616	0.106	0.057	2.80167e-49		Xpa	8.227e-26	-0.0705601	0.125	0.17	2.65609e-21		Pdcd11	1.59452e-26	-0.0672983	0.068	0.107	5.14791e-22
Zcchc7	8.82443e-54	0.08599	0.213	0.138	2.84897e-49		Pabpc1	8.23805e-26	-0.104787	0.871	0.903	2.65965e-21		Smu1	1.67661e-26	-0.0462859	0.18	0.245	5.41293e-22
Rraga	9.40972e-54	0.0363948	0.251	0.165	3.03793e-49		Rps3	8.27242e-26	0.0765467	0.989	0.989	2.67075e-21		Zfp292	1.68433e-26	-0.0794164	0.208	0.275	5.43785e-22
Ino80e	9.60819e-54	0.0496882	0.184	0.115	3.10201e-49		Stat3	8.29931e-26	-0.119955	0.296	0.363	2.67943e-21		Ogt	1.69869e-26	0.273746	0.223	0.179	5.48421e-22
Atg3	1.23118e-53	0.0464493	0.268	0.179	3.97485e-49		Ppp1r15b	8.4072e-26	-0.0825118	0.15	0.198	2.71426e-21		Sbf1	1.73899e-26	-0.0642191	0.092	0.137	5.61434e-22
R3hdm4	1.24185e-53	0.0546662	0.32	0.219	4.00931e-49		Dync1i2	8.77939e-26	-0.0764313	0.128	0.172	2.83443e-21		Ddx41	1.78243e-26	-0.0515205	0.157	0.217	5.75457e-22
Tacc1	1.24236e-53	0.0603182	0.279	0.189	4.01096e-49		Helz2	9.49165e-26	-0.0969018	0.211	0.27	3.06438e-21		Hnrnph1	1.93607e-26	0.292967	0.301	0.261	6.25059e-22
Rnf4	1.42171e-53	0.0498907	0.193	0.122	4.59001e-49		Rpl30	9.69075e-26	-0.0596193	0.993	0.994	3.12866e-21		Tmem223	2.27674e-26	-0.0612984	0.17	0.231	7.35044e-22
Pdzd11	1.44711e-53	0.0653971	0.136	0.079	4.67201e-49		Cops6	1.02011e-25	-0.0936657	0.239	0.302	3.29343e-21		Akr1b3	2.30702e-26	-0.0787173	0.37	0.464	7.44821e-22
Oser1	1.53797e-53	0.0473932	0.164	0.1	4.96533e-49		Qars	1.04034e-25	-0.0847291	0.164	0.215	3.35873e-21		Treml2	2.48137e-26	-0.0866488	0.18	0.243	8.01111e-22
Mef2d	1.61499e-53	0.0611281	0.15	0.089	5.21401e-49		Zmat5	1.05361e-25	-0.0853501	0.163	0.214	3.40156e-21		Vkorc1	2.64073e-26	-0.0775131	0.131	0.184	8.52559e-22
Psma2	1.72198e-53	0.12013	0.59	0.446	5.55941e-49		Hmga1	1.08127e-25	-0.0815737	0.182	0.236	3.49088e-21		Ubr4	2.83293e-26	-0.0767775	0.152	0.209	9.14611e-22
Spty2d1	1.9103e-53	0.087212	0.111	0.06	6.16741e-49		Gsn	1.12426e-25	-0.133754	0.103	0.143	3.62968e-21		Nfkbil1	3.21364e-26	-0.0697546	0.09	0.134	1.03752e-21
Trappc4	1.96337e-53	0.0280658	0.288	0.194	6.33874e-49		Dapl1	1.12579e-25	-0.139826	0.136	0.18	3.6346e-21		Slu7	3.37548e-26	-0.0656078	0.13	0.182	1.08977e-21
Glipr1	2.13065e-53	0.0839061	0.157	0.095	6.87879e-49		Tbc1d17	1.19433e-25	-0.0789945	0.076	0.111	3.8559e-21		Coa6	3.78066e-26	-0.0776922	0.107	0.154	1.22059e-21
Mdm2	2.18232e-53	0.0634345	0.182	0.113	7.04563e-49		S100a11	1.25403e-25	-0.281549	0.45	0.533	4.04865e-21		Rwdd1	3.98857e-26	-0.083132	0.297	0.379	1.28771e-21
Ttc14	2.63992e-53	0.0692252	0.321	0.222	8.52297e-49		Vpreb3	1.45088e-25	0.212617	0.205	0.162	4.68416e-21		Sh3glb1	3.99787e-26	-0.0949871	0.41	0.509	1.29071e-21
Bcl2l12	2.67713e-53	0.0702234	0.119	0.067	8.64312e-49		Prkch	1.47952e-25	-0.127671	0.21	0.265	4.77661e-21		Hnrnpdl	4.44563e-26	0.277925	0.415	0.388	1.43527e-21
Emc7	2.79988e-53	0.0462704	0.235	0.154	9.0394e-49		Zfp36l2	1.80592e-25	0.27837	0.666	0.673	5.83042e-21		Lman2	4.73091e-26	-0.059018	0.255	0.33	1.52737e-21
Atraid	2.90796e-53	0.0408418	0.206	0.131	9.38836e-49		Ppif	1.84661e-25	-0.0679736	0.089	0.126	5.96178e-21		Cd48	4.84667e-26	0.305973	0.425	0.402	1.56475e-21
Ppig	3.23091e-53	0.0599882	0.331	0.23	1.0431e-48		Crybg1	2.76588e-25	-0.093641	0.099	0.138	8.92966e-21		Dazap2	5.17128e-26	0.255228	0.562	0.567	1.66955e-21
Pmvk	3.47307e-53	0.0736183	0.124	0.07	1.12128e-48		Il6st	3.13618e-25	-0.0772042	0.098	0.137	1.01252e-20		Sirt7	5.19136e-26	-0.0571593	0.209	0.277	1.67603e-21
Sigirr	3.84781e-53	0.072967	0.105	0.056	1.24226e-48		Anp32b	3.25795e-25	0.235157	0.557	0.558	1.05183e-20		Pepd	5.56676e-26	-0.0831729	0.079	0.119	1.79723e-21
Lmbr1l	3.8863e-53	0.0633579	0.135	0.078	1.25469e-48		Zfp524	3.28412e-25	-0.0696207	0.077	0.112	1.06028e-20		Zfp622	6.18296e-26	-0.058245	0.157	0.215	1.99617e-21
Ubxn2a	4.10221e-53	0.0703029	0.104	0.055	1.3244e-48		Dcps	3.46617e-25	-0.069723	0.159	0.208	1.11905e-20		Rnaseh2c	7.33595e-26	-0.0596213	0.276	0.358	2.36841e-21
Ap3s1	4.60393e-53	0.0870565	0.175	0.109	1.48638e-48		Ech1	3.80833e-25	-0.0807567	0.191	0.245	1.22952e-20		Sp140	8.31047e-26	-0.132005	0.338	0.418	2.68304e-21
Pno1	5.87446e-53	0.0602684	0.159	0.097	1.89657e-48		Tmed7	3.91373e-25	0.187281	0.197	0.157	1.26355e-20		Mybbp1a	8.79322e-26	-0.087055	0.185	0.247	2.83889e-21
Ssbp4	6.15333e-53	0.0456681	0.193	0.122	1.9866e-48		G3bp2	3.96365e-25	-0.0958526	0.333	0.407	1.27966e-20		Snx6	8.84151e-26	-0.0670871	0.186	0.249	2.85448e-21
Romo1	6.68415e-53	0.0423209	0.322	0.221	2.15798e-48		4632427E13Rik	3.98062e-25	-0.0568669	0.071	0.105	1.28514e-20		Zmiz2	9.45957e-26	-0.0811279	0.112	0.16	3.05402e-21
Ubac2	6.69771e-53	0.0504053	0.287	0.195	2.16235e-48		Mgat2	5.29331e-25	-0.0906828	0.143	0.189	1.70894e-20		Chmp4b	9.69741e-26	0.280889	0.35	0.317	3.13081e-21
Mrps17	7.02871e-53	0.0539377	0.232	0.152	2.26922e-48		Il4ra	5.4304e-25	-0.0727074	0.181	0.236	1.7532e-20		Tbc1d10a	1.01168e-25	-0.061218	0.081	0.122	3.26622e-21
Tmx1	7.03206e-53	0.0604584	0.166	0.102	2.2703e-48		Il10rb	5.45174e-25	-0.0921779	0.164	0.215	1.76009e-20		Eif5b	1.08031e-25	-0.0782653	0.248	0.32	3.48777e-21
Idnk	7.81212e-53	0.0329455	0.288	0.195	2.52214e-48		Birc2	5.68792e-25	0.217865	0.171	0.133	1.83635e-20		Phax	1.12097e-25	-0.0693396	0.155	0.212	3.61906e-21
Flot1	7.99294e-53	0.0667989	0.12	0.067	2.58052e-48		H2-DMa	5.79335e-25	0.248581	0.484	0.453	1.87038e-20		Tmem242	1.24373e-25	-0.0613075	0.12	0.17	4.01538e-21
Dpy30	8.45569e-53	0.0488967	0.252	0.167	2.72992e-48		Pnpla2	6.12405e-25	-0.0936201	0.12	0.162	1.97715e-20		Eef1g	1.2449e-25	-0.108559	0.698	0.792	4.01916e-21
Rab9	9.99124e-53	0.0624317	0.117	0.064	3.22567e-48		Slc25a11	6.18553e-25	-0.0732372	0.208	0.266	1.997e-20		Tet3	1.39877e-25	-0.0871963	0.097	0.141	4.51592e-21
Tsn	1.02142e-52	0.0644674	0.391	0.276	3.29766e-48		Nfkbid	6.33447e-25	0.245164	0.143	0.107	2.04509e-20		Fam104a	1.40165e-25	-0.0681177	0.294	0.376	4.52521e-21
Sdf2l1	1.03855e-52	0.141079	0.183	0.117	3.35295e-48		Pygb	6.41554e-25	-0.0752952	0.071	0.104	2.07126e-20		Iglc3	1.44529e-25	0.339873	0.507	0.486	4.66612e-21
Vta1	1.05568e-52	0.0480952	0.187	0.118	3.40825e-48		Gpr146	6.4539e-25	-0.0739222	0.08	0.116	2.08364e-20		H2-M3	1.47462e-25	-0.0558411	0.215	0.285	4.76083e-21
Rab8a	1.07548e-52	0.0466464	0.403	0.285	3.47218e-48		Mrpl46	6.6555e-25	-0.0638324	0.091	0.128	2.14873e-20		Saysd1	1.51198e-25	-0.0643315	0.105	0.152	4.88143e-21
Zfand5	1.11317e-52	0.0578545	0.218	0.142	3.59388e-48		Supt16	6.68137e-25	-0.100545	0.163	0.211	2.15708e-20		Rac2	1.68569e-25	0.120758	0.892	0.912	5.44225e-21
Vps29	1.3232e-52	0.0448637	0.267	0.18	4.27194e-48		BC029722	7.25212e-25	-0.0689218	0.101	0.14	2.34135e-20		Atp5e	1.74155e-25	-0.0952917	0.869	0.919	5.6226e-21
Rps15	1.41874e-52	0.103593	0.93	0.897	4.5804e-48		Rbm42	7.92857e-25	-0.0787358	0.288	0.357	2.55974e-20		Rtcb	1.77411e-25	-0.0708104	0.291	0.372	5.7277e-21
Slc35a4	1.52803e-52	0.0519483	0.145	0.086	4.93323e-48		Glrx3	8.38316e-25	-0.075217	0.251	0.317	2.7065e-20		Rpl15	1.95986e-25	-0.0799171	0.968	0.983	6.32742e-21
Nsf	1.76383e-52	0.0653621	0.177	0.11	5.69452e-48		Eif3k	9.25353e-25	-0.109067	0.729	0.791	2.9875e-20		Cst7	2.27121e-25	-0.0899322	0.106	0.151	7.3326e-21
Eif1b	2.01307e-52	0.031335	0.303	0.207	6.4992e-48		BC004004	9.79936e-25	-0.0861232	0.191	0.244	3.16372e-20		Erh	2.28835e-25	0.269087	0.451	0.435	7.38794e-21
Tmem126a	2.07165e-52	0.0440231	0.191	0.12	6.68833e-48		Ndufs2	1.06098e-24	-0.0837891	0.266	0.331	3.42537e-20		Nt5c	2.33462e-25	-0.100017	0.337	0.42	7.53732e-21
Polb	2.41373e-52	0.0786981	0.122	0.069	7.79274e-48		Exosc4	1.15e-24	-0.0556444	0.129	0.175	3.71278e-20		Cdc123	2.60133e-25	-0.0725408	0.155	0.21	8.39839e-21
Pafah1b3	2.7578e-52	0.118856	0.135	0.079	8.90357e-48		Rps18	1.28143e-24	-0.0769768	0.976	0.976	4.1371e-20		Was	2.67362e-25	-0.071501	0.27	0.347	8.63179e-21
Pttg1	3.06256e-52	0.0488746	0.22	0.143	9.88749e-48		Riox2	1.53669e-24	-0.0679003	0.102	0.141	4.96121e-20		Coro1a	2.69534e-25	-0.0913216	0.941	0.959	8.7019e-21
Pgs1	3.07098e-52	0.0464418	0.17	0.104	9.91464e-48		Psmd4	1.63204e-24	-0.0898348	0.307	0.378	5.26903e-20		Ctr9	2.77516e-25	-0.0649435	0.076	0.116	8.95962e-21
Golph3	3.86827e-52	0.0479423	0.18	0.112	1.24887e-47		Anapc2	1.64387e-24	-0.0701192	0.08	0.114	5.30723e-20		Adgre5	2.88901e-25	-0.0909318	0.217	0.283	9.32717e-21
Eef1akmt2	3.9444e-52	0.0652956	0.111	0.061	1.27345e-47		Diaph1	1.80681e-24	-0.0894582	0.221	0.279	5.83327e-20		Keap1	3.13728e-25	-0.065334	0.156	0.213	1.01287e-20
Dhx36	4.11675e-52	0.0709935	0.119	0.067	1.32909e-47		Pole4	2.19486e-24	0.225969	0.414	0.39	7.0861e-20		Mcm4	3.16255e-25	-0.0920985	0.104	0.149	1.02103e-20
Irak1	4.42085e-52	0.0580455	0.127	0.073	1.42727e-47		Kdm5c	2.31926e-24	-0.0837638	0.15	0.197	7.48773e-20		Ccdc71	3.16996e-25	-0.0616215	0.103	0.149	1.02342e-20
Smim20	4.43781e-52	0.0377753	0.238	0.156	1.43275e-47		Rab35	2.75194e-24	0.159028	0.118	0.084	8.88464e-20		Glmp	3.20448e-25	-0.0670568	0.238	0.31	1.03457e-20
Taok3	4.52089e-52	0.0704787	0.294	0.202	1.45957e-47		Kat6a	2.85659e-24	-0.100611	0.149	0.196	9.2225e-20		Hgs	3.42832e-25	-0.066116	0.08	0.121	1.10683e-20
Ppm1m	4.63289e-52	0.0543484	0.176	0.11	1.49573e-47		Mob3a	3.05402e-24	-0.0636263	0.186	0.241	9.8599e-20		Exosc3	3.70318e-25	-0.0565844	0.209	0.276	1.19557e-20
Sharpin	5.40681e-52	0.0495975	0.254	0.17	1.74559e-47		Eftud2	3.08058e-24	-0.0871699	0.137	0.182	9.94567e-20		Rfc1	4.12867e-25	-0.0834111	0.176	0.236	1.33294e-20
Ywhae	6.44984e-52	0.0861496	0.462	0.335	2.08233e-47		Nfatc1	3.08784e-24	-0.106695	0.186	0.239	9.9691e-20		Dexi	4.22913e-25	0.205346	0.108	0.072	1.36537e-20
Pigp	6.66412e-52	0.0411281	0.208	0.133	2.15151e-47		Zgpat	3.22747e-24	-0.0658509	0.147	0.195	1.04199e-19		Cmas	4.48135e-25	0.196309	0.135	0.096	1.4468e-20
Gm20559	7.87024e-52	0.117819	0.154	0.093	2.54091e-47		Wdr1	3.23441e-24	-0.105498	0.432	0.514	1.04423e-19		Irgm1	4.59114e-25	-0.0925366	0.105	0.151	1.48225e-20
Tcf4	8.29884e-52	0.187357	0.158	0.097	2.67928e-47		Prex1	3.2458e-24	-0.0970649	0.17	0.22	1.04791e-19		Saraf	4.91401e-25	-0.113029	0.278	0.345	1.58649e-20
Clns1a	8.55163e-52	0.0490118	0.234	0.154	2.76089e-47		Rtf2	3.34426e-24	-0.0702253	0.181	0.234	1.0797e-19		Dkc1	5.30767e-25	-0.0837191	0.138	0.19	1.71358e-20
Ctso	8.87386e-52	0.0817642	0.195	0.125	2.86492e-47		Ppp4r2	3.48782e-24	0.185362	0.163	0.126	1.12604e-19		Psenen	5.56768e-25	-0.0812167	0.486	0.59	1.79753e-20
Slbp	9.81123e-52	0.0893073	0.272	0.186	3.16756e-47		Syf2	3.68442e-24	-0.0730179	0.314	0.388	1.18952e-19		Usp1	5.87947e-25	-0.077056	0.138	0.189	1.89819e-20
Pofut2	1.11797e-51	0.0750089	0.101	0.053	3.60938e-47		Runx1	3.75258e-24	0.228888	0.221	0.182	1.21152e-19		Pigs	5.89959e-25	-0.0531341	0.119	0.169	1.90468e-20
Gm16286	1.15929e-51	0.0328061	0.313	0.215	3.74276e-47		Yif1a	4.32374e-24	-0.0780124	0.075	0.108	1.39592e-19		Dync1i2	6.29803e-25	-0.0757463	0.122	0.171	2.03332e-20
Crcp	1.19149e-51	0.0513961	0.12	0.068	3.84671e-47		Cdc37	4.35853e-24	-0.107255	0.376	0.452	1.40715e-19		Chchd2	6.73432e-25	0.184801	0.709	0.735	2.17418e-20
Tprgl	1.23765e-51	0.0198484	0.332	0.229	3.99574e-47		Cant1	4.41188e-24	-0.0565279	0.098	0.137	1.42437e-19		Tbc1d10c	6.94927e-25	-0.0860554	0.432	0.532	2.24357e-20
Commd1	1.3e-51	0.0384119	0.208	0.134	4.19706e-47		Itm2c	4.66388e-24	-0.110423	0.161	0.208	1.50573e-19		Emc4	7.21905e-25	-0.0596271	0.144	0.198	2.33067e-20
Rnf5	1.31033e-51	0.0453789	0.179	0.112	4.2304e-47		Smim27	4.6723e-24	-0.0601709	0.1	0.139	1.50845e-19		Ubap2l	7.648e-25	-0.0596211	0.236	0.307	2.46916e-20
Rnf145	1.35485e-51	0.0721347	0.181	0.114	4.37414e-47		Twf2	4.98531e-24	-0.0903902	0.264	0.327	1.60951e-19		Dpf2	8.82141e-25	-0.0576937	0.156	0.213	2.84799e-20
Plp2	1.35527e-51	0.0738406	0.264	0.18	4.37547e-47		Cyth4	5.21208e-24	-0.0957156	0.183	0.236	1.68272e-19		2610507B11Rik	8.96419e-25	-0.0637895	0.077	0.116	2.89409e-20
Sdhaf4	1.38252e-51	0.0431428	0.171	0.106	4.46346e-47		Rnf130	5.25211e-24	0.203263	0.125	0.091	1.69564e-19		Gpr183	9.28344e-25	-0.100836	0.199	0.262	2.99716e-20
Agfg1	1.65153e-51	0.0491509	0.13	0.075	5.33197e-47		Hsd17b10	5.4299e-24	-0.0654675	0.184	0.238	1.75304e-19		Fam49b	9.36889e-25	0.242584	0.521	0.516	3.02475e-20
Stx7	1.68729e-51	0.101963	0.185	0.118	5.44741e-47		Dcun1d5	5.56034e-24	0.212104	0.356	0.327	1.79516e-19		Trim30a	9.82674e-25	-0.0896807	0.172	0.229	3.17256e-20
Cops2	1.80533e-51	0.0482304	0.2	0.128	5.8285e-47		Sugp1	5.59046e-24	-0.0652747	0.076	0.109	1.80488e-19		Hint1	1.02036e-24	-0.103539	0.611	0.721	3.29423e-20
Arl2bp	1.87955e-51	0.0320235	0.273	0.185	6.06811e-47		Tmem259	5.60227e-24	0.162346	0.107	0.075	1.80869e-19		Tram1	1.12225e-24	0.295074	0.345	0.312	3.62317e-20
Prorsd1	1.90451e-51	0.041536	0.166	0.102	6.14872e-47		Twistnb	6.08725e-24	-0.0696387	0.217	0.275	1.96527e-19		Sde2	1.12965e-24	-0.0615914	0.135	0.187	3.64708e-20
Rps27a	1.90654e-51	-0.0977569	0.992	0.999	6.15527e-47		Glmp	6.09348e-24	-0.067711	0.23	0.289	1.96728e-19		Eif3d	1.19658e-24	-0.0621681	0.279	0.357	3.86317e-20
Tmem160	1.98019e-51	0.0568185	0.386	0.273	6.39305e-47		Snx1	6.11879e-24	-0.0778847	0.158	0.206	1.97545e-19		AY036118	1.22129e-24	-0.463167	0.533	0.631	3.94294e-20
Zkscan3	2.05293e-51	0.0822385	0.13	0.075	6.62788e-47		Ubash3a	7.44096e-24	-0.06849	0.097	0.136	2.40231e-19		Rnf20	1.27853e-24	-0.0655618	0.128	0.178	4.12774e-20
Msi2	2.07283e-51	0.0752296	0.138	0.082	6.69212e-47		Wasf2	7.58355e-24	-0.0951753	0.316	0.386	2.44835e-19		Dmxl1	1.30592e-24	-0.0653506	0.127	0.178	4.21616e-20
Srsf10	2.21537e-51	0.053921	0.376	0.266	7.15231e-47		Ahsa1	7.63709e-24	0.208643	0.332	0.299	2.46563e-19		Polr1d	1.45051e-24	-0.0961256	0.565	0.673	4.68296e-20
Tspan32	2.21591e-51	0.090305	0.386	0.278	7.15407e-47		Nptn	8.1145e-24	0.192913	0.192	0.153	2.61977e-19		Gm43305	1.48254e-24	-0.107671	0.302	0.376	4.78638e-20
Gt(ROSA)26Sor	2.5264e-51	0.077815	0.11	0.06	8.15648e-47		Gpank1	8.11997e-24	-0.0682041	0.076	0.109	2.62153e-19		Zup1	1.54188e-24	-0.0630892	0.134	0.186	4.97797e-20
Pfdn4	2.71606e-51	0.056366	0.131	0.076	8.76879e-47		Ccr6	8.17013e-24	-0.138986	0.116	0.156	2.63773e-19		Arap1	1.60904e-24	-0.0664292	0.09	0.132	5.19479e-20
Rnf181	2.77447e-51	0.0446496	0.177	0.11	8.95738e-47		Nosip	9.65059e-24	-0.0658904	0.131	0.174	3.11569e-19		Iglc2	1.75355e-24	0.35988	0.519	0.501	5.66135e-20
1810009A15Rik	2.80117e-51	0.0506337	0.133	0.078	9.04359e-47		Vapa	1.01732e-23	0.216442	0.409	0.386	3.28442e-19		Desi2	1.76651e-24	-0.067352	0.115	0.162	5.70317e-20
Phf14	3.25054e-51	0.0325451	0.204	0.131	1.04944e-46		Galnt1	1.08329e-23	0.212724	0.176	0.139	3.49741e-19		Rps27	1.80414e-24	0.0763659	0.985	0.993	5.82465e-20
Fam168b	3.68302e-51	0.0545113	0.164	0.101	1.18906e-46		Mtfr1l	1.11298e-23	-0.0594618	0.1	0.139	3.59326e-19		Ndufs6	1.89141e-24	-0.0717576	0.23	0.298	6.10641e-20
Lsm3	3.7534e-51	0.0549885	0.29	0.199	1.21178e-46		Epsti1	1.11689e-23	-0.16083	0.384	0.456	3.60589e-19		Sf3a3	2.16016e-24	-0.060117	0.172	0.231	6.97407e-20
Il10rb	3.75992e-51	0.0618011	0.225	0.148	1.21389e-46		Pan3	1.12078e-23	0.192353	0.165	0.128	3.61844e-19		Scarb2	2.17341e-24	-0.0671033	0.092	0.134	7.01687e-20
Cstb	3.83983e-51	0.0513355	0.283	0.193	1.23969e-46		Tkt	1.17502e-23	-0.104745	0.328	0.399	3.79354e-19		Xiap	2.32591e-24	-0.0630064	0.133	0.183	7.5092e-20
Tpd52	4.35203e-51	0.0918361	0.199	0.129	1.40505e-46		Wbp1	1.23619e-23	-0.0641799	0.09	0.126	3.99105e-19		Rps15	2.37989e-24	-0.0922584	0.918	0.952	7.68348e-20
Spop	5.27048e-51	0.0536327	0.257	0.173	1.70157e-46		Exosc7	1.35826e-23	-0.0505995	0.132	0.176	4.38515e-19		Psmd11	2.41253e-24	-0.0673619	0.245	0.317	7.78885e-20
Hexb	5.51308e-51	0.0532964	0.253	0.171	1.7799e-46		Gimap1	1.36463e-23	-0.104165	0.5	0.583	4.4057e-19		Hcfc1	2.51003e-24	-0.0618394	0.073	0.111	8.10364e-20
Mcts1	5.74703e-51	0.0327168	0.239	0.158	1.85543e-46		Mri1	1.44027e-23	-0.0753354	0.136	0.181	4.64992e-19		Rbm25	2.51821e-24	-0.0827023	0.38	0.471	8.13004e-20
Tmem251	6.20689e-51	0.0496549	0.165	0.102	2.00389e-46		Elp2	1.57876e-23	-0.0758555	0.088	0.123	5.09702e-19		Arfgef1	2.82514e-24	-0.0660392	0.103	0.148	9.12096e-20
Smndc1	6.28453e-51	0.044641	0.319	0.221	2.02896e-46		Cmtr1	1.6269e-23	-0.0620371	0.142	0.188	5.25245e-19		Tut7	2.85068e-24	-0.0545893	0.17	0.229	9.2034e-20
Rab11b	7.59751e-51	0.0429446	0.408	0.291	2.45286e-46		Rab27a	1.65792e-23	-0.0812814	0.086	0.121	5.35259e-19		Cnot6l	3.10964e-24	-0.07624	0.166	0.223	1.00395e-19
Taf12	8.71531e-51	0.0388905	0.198	0.127	2.81374e-46		Tnfrsf13b	1.67401e-23	-0.123952	0.179	0.226	5.40454e-19		Eif3e	3.12123e-24	0.200671	0.644	0.664	1.00769e-19
Svbp	8.83932e-51	0.0501734	0.248	0.166	2.85377e-46		Il27ra	1.86128e-23	-0.0756605	0.165	0.215	6.00913e-19		Ndufs2	3.70217e-24	-0.061877	0.267	0.341	1.19525e-19
Smim8	9.62251e-51	0.0360644	0.167	0.102	3.10663e-46		Nin	1.8849e-23	-0.0883774	0.155	0.202	6.08539e-19		Psmb8	4.0098e-24	-0.106528	0.797	0.864	1.29456e-19
Gtf2f2	1.04913e-50	0.0509585	0.135	0.079	3.38712e-46		Arf4	1.90204e-23	0.237393	0.364	0.335	6.14075e-19		Cyth1	4.15673e-24	-0.0857678	0.213	0.279	1.342e-19
Tvp23b	1.23018e-50	0.0445555	0.105	0.056	3.97163e-46		Psmc3	1.96477e-23	-0.0879007	0.275	0.339	6.34326e-19		Notch1	4.20314e-24	-0.0915555	0.076	0.113	1.35699e-19
Upf3b	1.32464e-50	0.0497231	0.197	0.127	4.27661e-46		Hint3	1.9704e-23	-0.0787976	0.146	0.191	6.36145e-19		Pml	4.90431e-24	-0.0704188	0.172	0.231	1.58336e-19
Gtf2e2	1.50886e-50	0.0633974	0.103	0.056	4.87134e-46		Thada	1.97766e-23	-0.0919908	0.105	0.144	6.38488e-19		Dad1	5.1009e-24	-0.0891497	0.585	0.69	1.64683e-19
Tmem219	1.51948e-50	0.0278379	0.212	0.137	4.90564e-46		Qdpr	1.98406e-23	-0.0695456	0.17	0.22	6.40554e-19		Nop56	5.37401e-24	-0.071107	0.176	0.234	1.735e-19
Eci2	1.68929e-50	0.0561748	0.144	0.086	5.45386e-46		Dcaf7	2.49181e-23	-0.0957247	0.173	0.222	8.04481e-19		D10Wsu102e	5.60408e-24	-0.0618371	0.07	0.107	1.80928e-19
Yipf5	1.71469e-50	0.0561979	0.196	0.126	5.53587e-46		Map7d1	2.61158e-23	-0.073212	0.088	0.123	8.43149e-19		Cbx4	5.72905e-24	0.254723	0.214	0.173	1.84963e-19
Commd2	1.82782e-50	0.0393798	0.196	0.125	5.90113e-46		Rara	2.61946e-23	-0.0786305	0.126	0.169	8.45692e-19		Luc7l	6.49403e-24	-0.0566046	0.142	0.194	2.0966e-19
Cul3	1.92848e-50	0.058774	0.141	0.084	6.22609e-46		Gadd45b	2.67982e-23	0.140186	0.128	0.092	8.6518e-19		Mrpl46	6.89225e-24	-0.0596647	0.086	0.126	2.22516e-19
Nipsnap3b	2.05209e-50	0.047781	0.166	0.103	6.62518e-46		Pet100	2.7413e-23	-0.0601785	0.146	0.192	8.8503e-19		Mrpl15	7.16835e-24	-0.0614225	0.201	0.264	2.3143e-19
Cd164	2.27594e-50	0.036007	0.309	0.213	7.34788e-46		Ivns1abp	2.79228e-23	0.196871	0.204	0.165	9.01489e-19		Tsn	7.31846e-24	-0.0687979	0.303	0.384	2.36276e-19
Bola3	2.43442e-50	0.0170277	0.286	0.193	7.85954e-46		Cd247	3.1831e-23	-0.101521	0.25	0.31	1.02766e-18		Mea1	7.54793e-24	-0.0522566	0.229	0.297	2.43685e-19
Arpc4	2.49381e-50	0.124851	0.621	0.479	8.05126e-46		Lsm5	3.19165e-23	0.220388	0.329	0.299	1.03042e-18		Eloa	7.74525e-24	-0.0770025	0.089	0.129	2.50055e-19
Pex7	3.01198e-50	0.0617464	0.117	0.066	9.72417e-46		Hexim1	3.46642e-23	0.153176	0.109	0.077	1.11913e-18		Cyp4f18	8.51185e-24	-0.109721	0.139	0.191	2.74805e-19
Cd55	3.5649e-50	0.153545	0.26	0.181	1.15093e-45		Nenf	3.79412e-23	-0.0677192	0.076	0.109	1.22493e-18		Cntrl	8.76804e-24	-0.0668363	0.161	0.216	2.83076e-19
Etfb	4.30653e-50	0.0586778	0.278	0.191	1.39036e-45		Rilpl2	3.80804e-23	0.197728	0.164	0.128	1.22942e-18		Sgpp1	8.93186e-24	0.193824	0.115	0.079	2.88365e-19
Dnajb1	4.3475e-50	0.0433307	0.24	0.16	1.40359e-45		Atm	3.81418e-23	-0.0793775	0.098	0.135	1.23141e-18		Rapgef1	9.5536e-24	-0.0752175	0.101	0.145	3.08438e-19
Hmga1	4.41806e-50	0.0714642	0.254	0.172	1.42637e-45		Rprd1b	3.89074e-23	-0.0779868	0.081	0.114	1.25612e-18		Syk	9.62273e-24	-0.138246	0.249	0.314	3.1067e-19
Swi5	4.54053e-50	0.0939703	0.478	0.349	1.46591e-45		Ddx42	3.96278e-23	-0.0823937	0.158	0.206	1.27938e-18		Psmb6	1.08396e-23	-0.067212	0.368	0.46	3.49957e-19
Atp2b1	4.63858e-50	0.0708918	0.259	0.177	1.49757e-45		Ddx27	4.12191e-23	-0.079163	0.16	0.207	1.33076e-18		Gsk3b	1.09565e-23	-0.0511952	0.162	0.218	3.5373e-19
Zfp330	4.86529e-50	0.0411279	0.162	0.1	1.57076e-45		Zc3h18	4.35857e-23	-0.0822513	0.114	0.154	1.40716e-18		Suclg1	1.11291e-23	-0.0565821	0.201	0.264	3.59304e-19
Cuedc2	5.01937e-50	0.0557778	0.176	0.111	1.6205e-45		Inpp5k	4.43186e-23	-0.0765001	0.088	0.123	1.43083e-18		Mcm6	1.17157e-23	-0.087326	0.11	0.155	3.78243e-19
Mtch2	5.4534e-50	0.0401937	0.264	0.178	1.76063e-45		Rassf5	4.59406e-23	-0.0611906	0.244	0.307	1.48319e-18		Jaml	1.19331e-23	-0.0842408	0.076	0.113	3.85261e-19
Tapbpl	5.67097e-50	0.0493051	0.17	0.106	1.83087e-45		Micu2	5.08859e-23	-0.0718445	0.11	0.15	1.64285e-18		Tob2	1.19884e-23	-0.0653901	0.118	0.165	3.87045e-19
Snx3	5.95234e-50	0.0821184	0.497	0.363	1.92171e-45		Uvrag	5.66549e-23	-0.0993193	0.232	0.29	1.8291e-18		Smc2	1.51749e-23	-0.0810133	0.071	0.107	4.89923e-19
Tex30	6.21962e-50	0.0705337	0.12	0.069	2.00801e-45		Kxd1	5.68233e-23	-0.0687796	0.273	0.338	1.83454e-18		Ifi203	1.60452e-23	-0.0777287	0.413	0.504	5.1802e-19
Mrpl40	6.92279e-50	0.0397071	0.219	0.144	2.23502e-45		Taf7	5.70141e-23	-0.0614929	0.102	0.14	1.8407e-18		Arf5	1.62482e-23	0.216625	0.602	0.616	5.24574e-19
Lmo2	6.94519e-50	0.161857	0.195	0.128	2.24225e-45		Ap3b1	5.88581e-23	-0.0749021	0.168	0.216	1.90023e-18		Mcm3	1.64355e-23	-0.0766119	0.084	0.123	5.30619e-19
Fdx1	7.53829e-50	0.0450479	0.122	0.07	2.43374e-45		Pepd	6.24514e-23	-0.0761708	0.085	0.119	2.01624e-18		Cnp	1.66694e-23	-0.076416	0.404	0.501	5.38172e-19
Mfsd14a	7.82143e-50	0.0577306	0.137	0.081	2.52515e-45		Chordc1	7.40942e-23	0.247456	0.283	0.249	2.39213e-18		Mrpl18	1.67105e-23	-0.0679383	0.292	0.372	5.395e-19
Ccz1	8.26922e-50	0.0558301	0.161	0.1	2.66972e-45		Ppib	9.1868e-23	0.156298	0.676	0.693	2.96596e-18		Utp14a	1.69711e-23	-0.0541312	0.124	0.173	5.47911e-19
Smim15	8.60596e-50	0.0465017	0.157	0.096	2.77843e-45		Dhx9	1.01611e-22	-0.0817641	0.25	0.311	3.28052e-18		Irf2	1.7731e-23	-0.0797871	0.336	0.419	5.72446e-19
Jtb	9.7187e-50	0.0287879	0.3	0.206	3.13768e-45		Wasl	1.12356e-22	-0.0822733	0.121	0.161	3.62741e-18		Ifi208	1.83179e-23	-0.0747577	0.149	0.203	5.91393e-19
Nr2c2ap	9.9351e-50	0.0580728	0.16	0.099	3.20755e-45		Itm2b	1.17131e-22	-0.0656423	0.82	0.876	3.78156e-18		Rexo2	2.01641e-23	-0.087662	0.288	0.361	6.50997e-19
Srrm2	1.12949e-49	-0.270453	0.716	0.677	3.64656e-45		Ddx52	1.24997e-22	-0.0740272	0.116	0.156	4.03554e-18		Apeh	2.14864e-23	-0.0595278	0.12	0.168	6.93688e-19
Sdhc	1.1358e-49	0.037502	0.185	0.117	3.66693e-45		Cpsf3	1.35451e-22	-0.0872192	0.154	0.2	4.37304e-18		Jade2	2.25575e-23	-0.0827915	0.073	0.11	7.28268e-19
A930005H10Rik	1.13879e-49	0.0573125	0.219	0.144	3.67659e-45		Slc12a7	1.45863e-22	-0.045425	0.068	0.1	4.70919e-18		Cpsf2	2.55485e-23	-0.0705044	0.139	0.189	8.24833e-19
AI413582	1.28689e-49	0.0294865	0.33	0.23	4.15472e-45		Rab8a	1.47165e-22	-0.0609572	0.322	0.394	4.75123e-18		Ctsd	2.57353e-23	-0.117138	0.245	0.31	8.30864e-19
Mrpl33	1.31137e-49	0.0830065	0.392	0.283	4.23377e-45		Plcg1	1.50149e-22	-0.0800606	0.106	0.145	4.84757e-18		Dgkz	2.60604e-23	-0.0555723	0.154	0.209	8.41362e-19
Mrps9	1.35103e-49	0.0316301	0.165	0.102	4.3618e-45		Rnmt	1.63509e-22	-0.0735195	0.087	0.121	5.27888e-18		Isyna1	2.62018e-23	-0.0615492	0.136	0.186	8.45924e-19
Leng8	1.36712e-49	0.0538025	0.152	0.092	4.41375e-45		Mtrex	1.63664e-22	-0.0757688	0.089	0.124	5.28391e-18		Trim27	2.70109e-23	-0.048408	0.193	0.255	8.72048e-19
Snrnp27	1.3764e-49	0.0372197	0.19	0.121	4.44372e-45		Ifi47	1.63955e-22	-0.0985724	0.406	0.482	5.29329e-18		Ubfd1	2.75991e-23	-0.0605348	0.081	0.119	8.91036e-19
Eif3m	1.4285e-49	0.0989525	0.616	0.472	4.6119e-45		Elf2	1.67778e-22	-0.0781802	0.212	0.266	5.41671e-18		Suco	2.76703e-23	-0.0557681	0.089	0.13	8.93334e-19
Tfam	1.45727e-49	0.0502971	0.2	0.13	4.70481e-45		Sipa1l1	1.68904e-22	-0.0688446	0.093	0.13	5.45307e-18		Rela	2.81863e-23	-0.0524066	0.201	0.264	9.09996e-19
U2af1	1.7466e-49	0.0613533	0.411	0.293	5.63889e-45		Morc3	1.74164e-22	-0.0508348	0.169	0.22	5.6229e-18		Thap3	3.11392e-23	-0.0622031	0.128	0.177	1.00533e-18
Cnot6	1.89001e-49	0.0483253	0.131	0.077	6.10188e-45		Ctnnb1	1.75248e-22	-0.0836008	0.206	0.26	5.65788e-18		Ankra2	3.15879e-23	-0.0620929	0.093	0.134	1.01982e-18
Ntan1	1.96941e-49	0.0299451	0.268	0.182	6.35825e-45		1600014C10Rik	1.81943e-22	-0.0863307	0.115	0.155	5.87402e-18		Emb	3.18136e-23	-0.125979	0.223	0.282	1.0271e-18
A630001G21Rik	2.09225e-49	0.0873822	0.138	0.082	6.75483e-45		Sec31a	1.83694e-22	-0.0753835	0.14	0.183	5.93057e-18		Hsd11b1	3.53762e-23	-0.0744091	0.132	0.18	1.14212e-18
Prkag1	2.13548e-49	0.0517661	0.189	0.121	6.89438e-45		Mrps18c	1.90592e-22	-0.0634308	0.178	0.227	6.15325e-18		Ebp	3.97486e-23	-0.049598	0.162	0.218	1.28328e-18
Necap2	2.22924e-49	0.0454039	0.207	0.135	7.19709e-45		Trmt10c	1.91669e-22	-0.0806976	0.085	0.119	6.18805e-18		Foxk1	4.01399e-23	-0.0578042	0.082	0.122	1.29592e-18
Ywhaq	2.55902e-49	0.0573525	0.223	0.148	8.26179e-45		Ppp1r12a	1.98681e-22	-0.0903415	0.341	0.412	6.41443e-18		Rubcn	4.77434e-23	-0.0591629	0.074	0.112	1.5414e-18
Arl1	2.9195e-49	0.0325369	0.22	0.144	9.4256e-45		Sf3a3	2.2387e-22	-0.0747544	0.171	0.22	7.22763e-18		Add1	4.81607e-23	-0.0635204	0.213	0.277	1.55487e-18
Gmfb	3.07421e-49	0.0564979	0.132	0.078	9.92507e-45		Epb41	2.24498e-22	-0.0971307	0.141	0.184	7.24792e-18		Csnk1a1	4.88292e-23	-0.0689691	0.341	0.424	1.57645e-18
Blvrb	3.4559e-49	0.115819	0.258	0.178	1.11574e-44		Setx	2.28162e-22	-0.0754954	0.19	0.242	7.36619e-18		Txlna	5.59279e-23	-0.070115	0.083	0.121	1.80563e-18
Cetn3	3.64479e-49	0.0523185	0.276	0.189	1.17672e-44		Spata13	2.31968e-22	-0.0741754	0.117	0.157	7.48908e-18		Dap3	5.94484e-23	-0.0740135	0.165	0.219	1.91929e-18
Npm3	3.94884e-49	0.0703797	0.41	0.298	1.27488e-44		Cklf	2.48802e-22	-0.0459228	0.174	0.226	8.03256e-18		Rpl3	6.53443e-23	-0.078037	0.958	0.98	2.10964e-18
Mzb1	4.89251e-49	0.490985	0.336	0.251	1.57955e-44		Acp5	2.60574e-22	-0.0954363	0.404	0.48	8.41262e-18		Gng10	7.22751e-23	0.284468	0.349	0.319	2.3334e-18
Rasgrp3	5.23043e-49	0.11715	0.143	0.087	1.68864e-44		Srpk1	2.60657e-22	-0.0976331	0.264	0.324	8.4153e-18		Nfkbib	8.12394e-23	-0.0609415	0.177	0.234	2.62281e-18
Snrpf	5.96442e-49	0.111733	0.594	0.458	1.92561e-44		Gpx4	2.8573e-22	-0.103704	0.5	0.584	9.2248e-18		C1qbp	8.16753e-23	-0.094784	0.322	0.4	2.63689e-18
Mfng	6.64627e-49	0.0451358	0.189	0.121	2.14575e-44		Cdkn1b	2.90494e-22	-0.0749317	0.216	0.272	9.3786e-18		Mtch1	8.27749e-23	0.201849	0.137	0.099	2.67239e-18
Sat1	6.84702e-49	0.106105	0.402	0.291	2.21056e-44		Exoc3	2.95644e-22	-0.0550035	0.115	0.154	9.54486e-18		Tpgs1	8.31817e-23	-0.0612229	0.109	0.153	2.68552e-18
Sgta	6.94378e-49	0.0587375	0.155	0.096	2.2418e-44		Ctdsp1	3.26861e-22	-0.0594078	0.145	0.19	1.05527e-17		Eif4ebp2	8.42193e-23	-0.0735333	0.184	0.241	2.71902e-18
Ndufc2	7.07002e-49	0.071207	0.427	0.309	2.28256e-44		Efcab14	3.32623e-22	-0.0773271	0.09	0.125	1.07387e-17		Pcmt1	8.598e-23	-0.0422681	0.16	0.214	2.77587e-18
Txnl1	8.21349e-49	0.0584587	0.298	0.206	2.65173e-44		Dpp4	3.58642e-22	-0.0852128	0.125	0.166	1.15787e-17		Gtf2b	8.87383e-23	-0.0599711	0.165	0.22	2.86492e-18
Slc38a9	9.77833e-49	0.0827188	0.104	0.057	3.15693e-44		Gadd45gip1	3.60692e-22	-0.0590584	0.255	0.317	1.16449e-17		Sumo1	8.88946e-23	0.255592	0.46	0.451	2.86996e-18
Ndufaf3	9.9892e-49	0.0386932	0.178	0.113	3.22501e-44		Hint2	3.85444e-22	-0.0561164	0.11	0.149	1.24441e-17		Hmgb1	8.96719e-23	0.232676	0.708	0.734	2.89506e-18
Mrpl11	1.04179e-48	0.0326527	0.211	0.138	3.3634e-44		Card19	3.97224e-22	-0.0615033	0.122	0.163	1.28244e-17		Rb1cc1	1.01624e-22	-0.0518429	0.131	0.18	3.28092e-18
Bank1	1.05199e-48	0.24128	0.39	0.304	3.39636e-44		H13	4.07103e-22	-0.0663552	0.321	0.392	1.31433e-17		Fam43a	1.20662e-22	-0.0985376	0.116	0.163	3.89559e-18
Ebag9	1.05931e-48	0.0547596	0.129	0.075	3.41997e-44		Nfkbia	4.22888e-22	-0.0828267	0.541	0.627	1.3653e-17		Prr14	1.27686e-22	-0.0501793	0.119	0.165	4.12234e-18
Nfu1	1.06418e-48	0.025518	0.239	0.159	3.43571e-44		Ndufa8	4.26873e-22	-0.0743587	0.296	0.364	1.37816e-17		Sod1	1.3471e-22	-0.0629805	0.074	0.111	4.34912e-18
Snhg15	1.12904e-48	0.0821975	0.111	0.062	3.64512e-44		Usp15	4.3506e-22	-0.0752341	0.139	0.182	1.40459e-17		Foxn3	1.43884e-22	0.29385	0.347	0.314	4.64529e-18
Max	1.14973e-48	0.0355454	0.259	0.176	3.7119e-44		Ngrn	4.36522e-22	-0.069692	0.083	0.117	1.40931e-17		Pten	1.53129e-22	0.283904	0.279	0.241	4.94376e-18
Arf5	1.18577e-48	0.114284	0.648	0.506	3.82826e-44		Cyth1	4.44646e-22	-0.0561921	0.22	0.278	1.43554e-17		Mllt3	1.56305e-22	-0.0855514	0.09	0.13	5.04631e-18
Klf7	1.22407e-48	0.0620789	0.12	0.069	3.95191e-44		Scarb2	5.15812e-22	-0.0925734	0.104	0.14	1.6653e-17		Ubr2	1.72191e-22	-0.0450608	0.13	0.179	5.55919e-18
Stard3nl	1.25094e-48	0.0553011	0.155	0.096	4.03865e-44		Picalm	5.59201e-22	0.220626	0.189	0.154	1.80538e-17		Psmc4	1.73126e-22	-0.0496889	0.218	0.283	5.58937e-18
Prdx2	1.40959e-48	0.0682316	0.413	0.297	4.55085e-44		Ptpn1	5.81836e-22	-0.0700468	0.367	0.443	1.87846e-17		Trmt112	1.81717e-22	-0.0951537	0.645	0.741	5.86674e-18
Trabd	1.41791e-48	0.0506054	0.181	0.116	4.57771e-44		Metap2	6.08372e-22	-0.0730611	0.278	0.344	1.96413e-17		Rasgrp2	1.86232e-22	-0.0746952	0.343	0.425	6.01251e-18
D1Ertd622e	1.41907e-48	0.0626278	0.144	0.087	4.58147e-44		Ep400	6.18083e-22	-0.0694081	0.229	0.286	1.99548e-17		Myg1	2.81539e-22	-0.0539874	0.103	0.145	9.0895e-18
Kdm6a	1.57848e-48	0.0739997	0.141	0.085	5.09611e-44		Hnrnpl	6.23261e-22	0.189243	0.52	0.511	2.0122e-17		Dnttip2	2.8656e-22	-0.0648364	0.138	0.187	9.2516e-18
Zrsr2	1.59312e-48	0.0566198	0.157	0.097	5.14339e-44		Bcor	7.7884e-22	-0.0681431	0.108	0.147	2.51449e-17		Chd2	2.95619e-22	-0.0607088	0.187	0.246	9.54408e-18
Psmd9	1.65218e-48	0.0454735	0.157	0.097	5.33405e-44		Mcm4	8.10382e-22	-0.0807818	0.115	0.153	2.61632e-17		Pkn1	3.00478e-22	-0.0512412	0.192	0.251	9.70092e-18
Dram2	1.82441e-48	0.0696537	0.123	0.071	5.8901e-44		Trappc5	8.68872e-22	-0.0712554	0.167	0.214	2.80515e-17		Nlrc5	3.14275e-22	-0.0681988	0.084	0.122	1.01464e-17
Skap2	1.92375e-48	0.102151	0.128	0.076	6.21083e-44		Ccnd2	8.71139e-22	-0.118405	0.334	0.395	2.81247e-17		Kdm5b	3.19352e-22	-0.0633308	0.094	0.135	1.03103e-17
Arl8b	2.09868e-48	0.05497	0.17	0.107	6.77559e-44		Psmd10	9.0745e-22	-0.0645994	0.1	0.136	2.9297e-17		Shisa5	3.64463e-22	-0.0958605	0.872	0.918	1.17667e-17
Rock2	2.23478e-48	0.0662319	0.115	0.065	7.21498e-44		Xab2	9.27831e-22	-0.0646834	0.091	0.126	2.9955e-17		Coro1b	3.81755e-22	-0.0635766	0.35	0.432	1.2325e-17
Celf1	2.38653e-48	0.0338411	0.251	0.169	7.7049e-44		F8a	9.49125e-22	-0.059365	0.072	0.104	3.06425e-17		Usp19	3.82468e-22	-0.0673416	0.11	0.154	1.2348e-17
Zfp560	3.43851e-48	0.0503904	0.114	0.065	1.11012e-43		Cd3d	9.60805e-22	-0.175847	0.425	0.472	3.10196e-17		Tigd2	4.15912e-22	-0.045562	0.191	0.252	1.34277e-17
Snhg4	4.70423e-48	0.0813011	0.121	0.07	1.51876e-43		Nrbp1	9.89703e-22	-0.0656812	0.178	0.228	3.19526e-17		Eapp	4.53347e-22	-0.0513539	0.189	0.248	1.46363e-17
Spi1	5.68637e-48	0.1667	0.208	0.14	1.83585e-43		Kctd10	1.09089e-21	-0.0438338	0.073	0.105	3.52192e-17		Pdia4	4.72137e-22	-0.0852565	0.287	0.36	1.5243e-17
Zfp277	6.07554e-48	0.0455471	0.149	0.091	1.96149e-43		Rrp7a	1.21268e-21	-0.0662676	0.117	0.156	3.91514e-17		Tagap	4.74957e-22	-0.0831898	0.094	0.134	1.5334e-17
Pcna	6.20741e-48	0.102041	0.212	0.141	2.00406e-43		2310061I04Rik	1.25306e-21	-0.0590466	0.101	0.137	4.04551e-17		Urod	4.78992e-22	-0.059422	0.087	0.126	1.54642e-17
Sar1a	6.4624e-48	0.0264922	0.22	0.145	2.08638e-43		Sp100	1.2771e-21	-0.125223	0.596	0.668	4.12312e-17		Psma7	4.81164e-22	-0.0753729	0.477	0.577	1.55344e-17
Topbp1	7.06644e-48	0.0743768	0.138	0.083	2.2814e-43		Mrpl52	1.3113e-21	-0.108574	0.542	0.616	4.23354e-17		4632427E13Rik	5.04929e-22	0.224143	0.14	0.104	1.63016e-17
St3gal6	7.65808e-48	0.0668158	0.137	0.082	2.47241e-43		Ate1	1.62581e-21	-0.0687237	0.081	0.114	5.24893e-17		Sae1	5.13574e-22	-0.0608958	0.156	0.208	1.65807e-17
Lcp1	7.76576e-48	-0.246823	0.773	0.744	2.50718e-43		Trim59	1.63355e-21	-0.0883999	0.12	0.158	5.27393e-17		Bdp1	5.52192e-22	-0.0628644	0.119	0.165	1.78275e-17
Dph3	8.44268e-48	0.0276813	0.263	0.179	2.72572e-43		Psmb9	1.72553e-21	0.184938	0.571	0.569	5.57089e-17		2210016L21Rik	5.61519e-22	-0.0462686	0.13	0.177	1.81287e-17
Vps28	8.54788e-48	0.0642352	0.494	0.362	2.75968e-43		Nfkbil1	1.74569e-21	-0.082933	0.087	0.12	5.63597e-17		Arpc1b	5.75867e-22	-0.0965461	0.763	0.839	1.85919e-17
Ssr3	8.83194e-48	0.04943	0.248	0.169	2.85139e-43		Rps27l	1.83993e-21	-0.0708839	0.316	0.387	5.94023e-17		Itpr2	6.35346e-22	-0.0617365	0.156	0.21	2.05121e-17
Spag7	8.91042e-48	0.0268703	0.191	0.124	2.87673e-43		Spr	1.99297e-21	-0.0659476	0.094	0.129	6.4343e-17		Ehd3	6.91984e-22	-0.0693243	0.092	0.131	2.23407e-17
Pdcl3	8.92288e-48	0.0385586	0.178	0.113	2.88075e-43		Pop7	2.12741e-21	-0.0681405	0.153	0.198	6.86834e-17		Hacd2	7.20734e-22	-0.0546609	0.08	0.116	2.32689e-17
Miip	9.80714e-48	0.0605789	0.106	0.058	3.16623e-43		Cd82	2.2397e-21	-0.100059	0.245	0.301	7.23088e-17		Mdn1	7.21642e-22	-0.0808127	0.088	0.127	2.32982e-17
Adipor1	1.0536e-47	0.0452463	0.379	0.271	3.40156e-43		Arpc2	2.40062e-21	0.11904	0.817	0.833	7.75041e-17		Mrpl23	7.50698e-22	-0.0653422	0.388	0.477	2.42363e-17
Tank	1.09562e-47	0.0587499	0.172	0.109	3.53719e-43		Adipor1	2.4505e-21	-0.100974	0.283	0.345	7.91145e-17		Ndufb10	7.58727e-22	-0.0844945	0.442	0.533	2.44955e-17
Ccnt2	1.1385e-47	0.0628697	0.172	0.109	3.67563e-43		Gcc2	2.46751e-21	-0.073382	0.074	0.105	7.96637e-17		Cbr1	7.80642e-22	-0.043474	0.11	0.154	2.5203e-17
Eif4e	1.14025e-47	0.0436252	0.226	0.151	3.68128e-43		Ndrg3	2.50963e-21	-0.0648366	0.134	0.177	8.10234e-17		Dpm3	7.9025e-22	-0.0419682	0.326	0.407	2.55132e-17
Ccnd3	1.28222e-47	-0.387481	0.422	0.441	4.13965e-43		Gopc	2.56294e-21	-0.0683406	0.075	0.107	8.27446e-17		Gcc2	8.02684e-22	-0.0489598	0.075	0.111	2.59146e-17
Naa10	1.29857e-47	0.0576089	0.141	0.085	4.19244e-43		Rnh1	2.62883e-21	-0.0856273	0.212	0.263	8.48718e-17		Sbds	8.57884e-22	-0.0504682	0.172	0.227	2.76968e-17
Mcrip1	1.30985e-47	0.0277094	0.278	0.191	4.22886e-43		Mphosph8	2.69745e-21	-0.0677741	0.149	0.193	8.70873e-17		Gbp2	8.73672e-22	-0.0911015	0.088	0.127	2.82065e-17
Ndufs5	1.32344e-47	0.051192	0.365	0.259	4.27274e-43		Gbp9	3.19855e-21	-0.0873179	0.153	0.198	1.03265e-16		Med28	9.33449e-22	-0.0577712	0.412	0.51	3.01364e-17
Heg1	1.43556e-47	0.0643182	0.107	0.059	4.63471e-43		Psmd11	3.20613e-21	-0.0606336	0.25	0.309	1.0351e-16		Dip2b	9.37417e-22	-0.0660947	0.126	0.174	3.02645e-17
Morf4l1	1.54155e-47	0.103197	0.651	0.497	4.97689e-43		Fcf1	3.22027e-21	-0.0615814	0.176	0.224	1.03967e-16		Tra2a	9.90296e-22	-0.039525	0.229	0.295	3.19717e-17
Snrnp25	1.55583e-47	0.0903481	0.17	0.109	5.02299e-43		Cd84	3.50276e-21	-0.0586243	0.176	0.226	1.13086e-16		Aggf1	1.00982e-21	-0.0569214	0.133	0.18	3.26021e-17
Thoc7	1.56659e-47	0.0328788	0.238	0.16	5.05775e-43		A630001G21Rik	3.69e-21	0.17103	0.141	0.107	1.19132e-16		Wdr74	1.03564e-21	-0.0425672	0.122	0.168	3.34357e-17
Cr1l	1.56786e-47	0.0467236	0.236	0.159	5.06184e-43		Skap1	3.74009e-21	-0.122306	0.323	0.38	1.20749e-16		Ndufa3	1.08481e-21	-0.0861967	0.511	0.61	3.50231e-17
Emc4	1.58254e-47	0.0369354	0.199	0.13	5.10924e-43		Mrps16	3.9437e-21	-0.0761189	0.36	0.432	1.27322e-16		Med12	1.09993e-21	-0.0561508	0.105	0.148	3.55111e-17
Vamp3	1.59732e-47	0.0453733	0.131	0.077	5.15694e-43		Ahsa2	4.12018e-21	0.172739	0.118	0.087	1.3302e-16		Usp36	1.11941e-21	-0.0361356	0.074	0.111	3.614e-17
Plpbp	1.89159e-47	0.0706372	0.116	0.067	6.10701e-43		Stap1	4.39212e-21	-0.0880972	0.222	0.276	1.418e-16		Fam114a2	1.16443e-21	-0.0453268	0.119	0.164	3.75935e-17
3110040N11Rik	2.18113e-47	0.0444751	0.18	0.115	7.04179e-43		Secisbp2l	4.84334e-21	-0.0649187	0.079	0.111	1.56367e-16		Tbc1d20	1.37677e-21	-0.0642408	0.095	0.135	4.4449e-17
Fdps	2.3709e-47	0.0765293	0.141	0.086	7.65444e-43		Ctsb	5.2351e-21	-0.078184	0.244	0.3	1.69015e-16		Gpr171	1.38796e-21	-0.0539387	0.13	0.178	4.48103e-17
Rgs1	2.56592e-47	0.171957	0.109	0.062	8.28408e-43		Phrf1	5.60015e-21	-0.0712056	0.112	0.15	1.80801e-16		Hnrnpa0	1.38934e-21	-0.0633111	0.116	0.159	4.48549e-17
Igbp1	2.58242e-47	0.0267112	0.266	0.181	8.33734e-43		Rab29	5.73264e-21	-0.0676578	0.076	0.108	1.85078e-16		Lonp2	1.39743e-21	-0.0466827	0.139	0.188	4.51161e-17
Qdpr	2.64341e-47	0.0402233	0.241	0.162	8.53426e-43		Lpcat3	5.94933e-21	-0.0614545	0.074	0.105	1.92074e-16		Sf3b5	1.41612e-21	-0.073261	0.41	0.502	4.57194e-17
Rfx7	2.74034e-47	0.0645745	0.123	0.071	8.8472e-43		Orai3	6.04789e-21	-0.0649838	0.106	0.142	1.95256e-16		Hspe1	1.48047e-21	-0.103836	0.614	0.71	4.77971e-17
Nudcd2	2.88001e-47	0.0539179	0.155	0.096	9.2981e-43		Lage3	6.46387e-21	-0.058283	0.139	0.181	2.08686e-16		Npm3	1.50856e-21	-0.05801	0.296	0.373	4.87038e-17
Il4ra	2.88863e-47	0.0542675	0.245	0.166	9.32593e-43		N4bp2l1	7.48735e-21	-0.0724495	0.086	0.119	2.41729e-16		Slc3a2	1.53114e-21	-0.032593	0.197	0.258	4.94328e-17
Cnot8	2.95827e-47	0.0438746	0.186	0.12	9.55078e-43		Ybx1	7.71851e-21	0.148637	0.714	0.733	2.49192e-16		Ndufa1	1.58828e-21	-0.0754452	0.356	0.437	5.12776e-17
Cox20	3.01749e-47	0.0305478	0.254	0.173	9.74198e-43		Mrpl42	7.79135e-21	-0.0972118	0.227	0.282	2.51544e-16		Akap13	1.59813e-21	-0.101128	0.491	0.578	5.15956e-17
Ap4s1	3.02361e-47	0.0425133	0.132	0.078	9.76173e-43		Timm10b	7.84221e-21	-0.105794	0.363	0.434	2.53186e-16		Zfp592	1.62283e-21	-0.0612113	0.084	0.122	5.2393e-17
Polr2g	3.19727e-47	0.0192873	0.317	0.221	1.03224e-42		Cdc42se2	7.92829e-21	-0.0810621	0.283	0.343	2.55965e-16		Timm17b	1.655e-21	-0.0594131	0.235	0.301	5.34318e-17
Zcrb1	3.24145e-47	0.02165	0.297	0.206	1.0465e-42		Rpl36al	8.89302e-21	0.0962321	0.907	0.901	2.87111e-16		Ly9	1.66172e-21	-0.0338676	0.192	0.252	5.36487e-17
Hsd17b10	3.60736e-47	0.0315509	0.259	0.175	1.16464e-42		Dipk1a	9.04812e-21	-0.0602051	0.144	0.187	2.92118e-16		Trmt1	1.67784e-21	-0.0430824	0.157	0.21	5.41692e-17
Smad7	3.7517e-47	0.0361602	0.197	0.128	1.21124e-42		Atp5g3	9.07999e-21	0.144565	0.73	0.748	2.93147e-16		Ftsj3	1.73349e-21	-0.05845	0.118	0.163	5.59659e-17
Tmem14c	3.82972e-47	0.0681123	0.389	0.279	1.23642e-42		Pef1	9.55225e-21	-0.0532054	0.07	0.1	3.08394e-16		Cct6a	2.03208e-21	-0.0585129	0.224	0.288	6.56056e-17
Bcl2a1b	4.20604e-47	0.202827	0.24	0.168	1.35792e-42		Fkbp5	9.65555e-21	-0.0773837	0.105	0.141	3.11729e-16		Emc7	2.05637e-21	-0.0454075	0.184	0.241	6.63899e-17
Acp5	4.9816e-47	-0.416895	0.413	0.429	1.60831e-42		Zbtb1	1.02595e-20	-0.0673718	0.086	0.119	3.31228e-16		Sinhcaf	2.07489e-21	-0.0437603	0.087	0.126	6.69878e-17
Rab11a	5.20469e-47	0.0453359	0.255	0.174	1.68033e-42		Cycs	1.10783e-20	0.206832	0.426	0.411	3.57662e-16		Selenos	2.16986e-21	-0.0310134	0.223	0.287	7.0054e-17
Rpa3	5.29519e-47	0.0669517	0.167	0.107	1.70955e-42		Chmp1a	1.15458e-20	-0.0484072	0.166	0.213	3.72755e-16		Spint2	2.20813e-21	-0.0430212	0.202	0.263	7.12894e-17
Gemin7	5.4864e-47	0.0265698	0.292	0.203	1.77128e-42		Smc1a	1.19435e-20	-0.0847007	0.26	0.319	3.85597e-16		Mrps35	2.22528e-21	-0.0579641	0.139	0.187	7.18432e-17
Eapp	6.09983e-47	0.0310622	0.224	0.15	1.96933e-42		Svil	1.20021e-20	-0.0861354	0.086	0.118	3.87487e-16		Ruvbl2	2.27233e-21	-0.0606738	0.098	0.139	7.33621e-17
Ggnbp2	8.74456e-47	0.0483644	0.38	0.273	2.82318e-42		Mgst2	1.24351e-20	-0.0659231	0.116	0.155	4.01466e-16		Elovl5	2.41919e-21	-0.0632457	0.146	0.196	7.81037e-17
Eipr1	9.79301e-47	0.0485849	0.114	0.065	3.16167e-42		Mtap	1.28286e-20	-0.0590988	0.101	0.137	4.14171e-16		Ripk1	2.67784e-21	-0.068284	0.067	0.1	8.6454e-17
Ide	1.10758e-46	0.0442932	0.121	0.07	3.57581e-42		Ccpg1	1.28386e-20	-0.0825691	0.088	0.12	4.14494e-16		Supt6	2.70052e-21	-0.0510872	0.131	0.178	8.71864e-17
Cdc26	1.12012e-46	0.0119507	0.25	0.169	3.6163e-42		Rpl7l1	1.32472e-20	-0.0636312	0.151	0.195	4.27684e-16		Cnot3	2.83155e-21	-0.0621532	0.104	0.145	9.14166e-17
Snapin	1.14697e-46	0.0373528	0.129	0.076	3.70299e-42		Ap1b1	1.45159e-20	-0.0504024	0.108	0.145	4.68645e-16		Ctdsp2	3.05797e-21	-0.0618262	0.076	0.111	9.87265e-17
Uqcrb	1.19472e-46	0.0751033	0.503	0.37	3.85716e-42		Dnajc19	1.61939e-20	-0.0666885	0.25	0.308	5.22819e-16		Fkbp3	3.09149e-21	-0.0767337	0.359	0.443	9.98088e-17
Nisch	1.23478e-46	0.0513618	0.223	0.149	3.98649e-42		Rad21	1.64985e-20	-0.10423	0.219	0.273	5.32656e-16		Tapbp	3.17777e-21	-0.0637672	0.408	0.498	1.02594e-16
Med4	1.26317e-46	0.0566475	0.162	0.102	4.07815e-42		Ranbp1	1.7812e-20	0.247192	0.405	0.389	5.7506e-16		Card6	3.37434e-21	-0.0643009	0.156	0.209	1.08941e-16
Cmah	1.3789e-46	0.0457724	0.233	0.157	4.45178e-42		Eif3d	1.78303e-20	-0.0730864	0.283	0.345	5.75651e-16		Ddx23	3.37488e-21	-0.0554094	0.11	0.153	1.08958e-16
Commd8	1.54984e-46	0.0173516	0.23	0.153	5.00364e-42		Smim12	1.78305e-20	-0.0772643	0.137	0.178	5.75656e-16		Mau2	3.42355e-21	-0.0406273	0.092	0.131	1.10529e-16
Tmem179b	1.55254e-46	0.0311991	0.353	0.25	5.01238e-42		Elmo1	1.81624e-20	-0.0782661	0.219	0.271	5.86372e-16		Hsf1	3.43438e-21	-0.0485187	0.11	0.153	1.10879e-16
Anxa7	1.6317e-46	0.034586	0.171	0.108	5.26795e-42		Ifi27	1.87114e-20	-0.0734341	0.244	0.301	6.04099e-16		Aida	3.50105e-21	-0.0691096	0.08	0.116	1.13032e-16
Arfgap2	1.63749e-46	0.0281492	0.183	0.118	5.28664e-42		Tmem173	1.88783e-20	-0.0747429	0.204	0.255	6.09485e-16		Cep57	3.55658e-21	-0.077219	0.121	0.165	1.14824e-16
Ufd1	1.67505e-46	0.0264287	0.158	0.099	5.40791e-42		Tubb5	1.91406e-20	-0.0884271	0.647	0.719	6.17956e-16		Pitpnm1	3.70708e-21	-0.0634826	0.078	0.114	1.19683e-16
Micos13	1.68906e-46	0.06087	0.51	0.377	5.45313e-42		Pax5	1.92476e-20	0.247636	0.219	0.183	6.21409e-16		Pstpip1	3.89523e-21	-0.0417981	0.173	0.228	1.25758e-16
Anapc15	1.77061e-46	0.065392	0.134	0.081	5.7164e-42		Dnmt1	1.98485e-20	-0.101261	0.151	0.193	6.40808e-16		Srsf11	4.0125e-21	-0.0511348	0.369	0.456	1.29543e-16
Atp8a1	1.84896e-46	0.0907178	0.122	0.072	5.96938e-42		Mrpl51	2.35232e-20	-0.0698004	0.171	0.217	7.59447e-16		Rrp8	4.04951e-21	-0.0598209	0.073	0.108	1.30738e-16
Rock1	1.911e-46	0.0383295	0.34	0.242	6.16967e-42		Btg2	2.36308e-20	-0.0547669	0.428	0.507	7.62919e-16		Smarcb1	4.05204e-21	-0.0502017	0.171	0.226	1.3082e-16
Pym1	1.95806e-46	0.0390771	0.147	0.09	6.32161e-42		Snrpd3	2.52575e-20	-0.0733172	0.428	0.506	8.15438e-16		Capza2	4.1044e-21	0.278165	0.398	0.381	1.32511e-16
Cd69	2.02264e-46	0.151332	0.418	0.315	6.5301e-42		Inpp5b	2.59532e-20	-0.0573419	0.075	0.105	8.37898e-16		Clptm1l	4.15071e-21	-0.0503929	0.148	0.197	1.34006e-16
Tapbp	2.0543e-46	0.0840806	0.499	0.371	6.63232e-42		Cep164	2.62442e-20	-0.0668668	0.091	0.124	8.47294e-16		Eif2ak1	4.36806e-21	-0.0490417	0.079	0.116	1.41023e-16
Haao	2.311e-46	0.0629425	0.131	0.078	7.46107e-42		Mfsd5	2.70731e-20	-0.0526099	0.131	0.171	8.74054e-16		Hdlbp	4.42429e-21	-0.0553904	0.135	0.181	1.42838e-16
Stambpl1	2.32498e-46	0.0671375	0.159	0.099	7.5062e-42		Cyfip2	2.7162e-20	-0.0737876	0.299	0.362	8.76927e-16		Mbd2	4.46116e-21	-0.0667391	0.092	0.131	1.44029e-16
Mmadhc	2.41431e-46	0.0379689	0.125	0.074	7.79459e-42		1810058I24Rik	2.93662e-20	-0.0772962	0.334	0.402	9.48088e-16		Edf1	4.67447e-21	-0.0771688	0.586	0.69	1.50915e-16
Dnajc30	2.81423e-46	0.0461554	0.138	0.083	9.08574e-42		Rubcn	3.03169e-20	-0.0915261	0.077	0.107	9.78782e-16		Sh2d2a	4.91369e-21	-0.0780782	0.178	0.233	1.58639e-16
Cops8	3.33603e-46	0.0273508	0.152	0.094	1.07704e-41		Cbr1	3.48416e-20	-0.0611952	0.098	0.133	1.12486e-15		Klhl24	5.01445e-21	-0.0398843	0.191	0.251	1.61892e-16
Kansl1	4.11551e-46	0.0234768	0.196	0.127	1.32869e-41		Zfp830	3.78308e-20	-0.0547249	0.07	0.1	1.22137e-15		Xab2	5.16182e-21	-0.0452902	0.091	0.131	1.66649e-16
Eif4e2	4.22452e-46	0.0455034	0.256	0.176	1.36389e-41		Nop14	3.93232e-20	-0.0759383	0.104	0.14	1.26955e-15		Slc39a7	5.75729e-21	-0.0553645	0.111	0.154	1.85874e-16
Yipf1	5.16894e-46	0.0395585	0.176	0.113	1.66879e-41		Aff1	3.9606e-20	-0.0514989	0.087	0.12	1.27868e-15		Itm2b	5.79046e-21	-0.0748152	0.821	0.889	1.86945e-16
Mef2c	5.73637e-46	0.246399	0.408	0.324	1.85199e-41		Ubl3	4.03085e-20	0.227956	0.304	0.273	1.30136e-15		Flna	6.37304e-21	-0.0981713	0.322	0.398	2.05754e-16
Csde1	5.91925e-46	0.0318327	0.345	0.245	1.91103e-41		Kpna4	4.25765e-20	0.209577	0.317	0.289	1.37458e-15		Def6	7.10578e-21	-0.0345227	0.238	0.305	2.2941e-16
Gnl3	6.0205e-46	0.0634041	0.198	0.131	1.94372e-41		Wbp1l	4.44294e-20	-0.047839	0.074	0.104	1.4344e-15		Trim11	7.23509e-21	-0.0553287	0.091	0.13	2.33585e-16
Cisd3	6.26273e-46	0.0524961	0.113	0.065	2.02192e-41		Tmem106b	4.57731e-20	-0.094831	0.084	0.116	1.47778e-15		Exosc8	7.36498e-21	-0.0418144	0.187	0.245	2.37778e-16
Sec13	6.65194e-46	0.0466056	0.305	0.213	2.14758e-41		Rp9	4.6725e-20	-0.0734497	0.421	0.502	1.50852e-15		Prmt1	7.49493e-21	-0.0518368	0.247	0.314	2.41974e-16
Fkbp5	7.20813e-46	-0.317982	0.074	0.116	2.32714e-41		2022-03-02	4.79006e-20	-0.0486057	0.184	0.233	1.54647e-15		Mrpl30	7.67849e-21	-0.0808065	0.454	0.543	2.479e-16
Alg5	7.93752e-46	0.0384578	0.173	0.111	2.56263e-41		Psen2	4.80897e-20	-0.104533	0.163	0.206	1.55257e-15		Gtf3c6	7.70599e-21	-0.0407671	0.135	0.182	2.48788e-16
Arfrp1	7.942e-46	0.0448365	0.211	0.14	2.56407e-41		Brd3	5.23651e-20	-0.0701335	0.114	0.15	1.69061e-15		Mrps5	7.70657e-21	-0.0561753	0.129	0.175	2.48807e-16
Sike1	7.99071e-46	0.0434853	0.203	0.133	2.5798e-41		Rpl36a	5.47207e-20	-0.068656	0.965	0.963	1.76666e-15		Ppp3ca	8.71893e-21	0.317347	0.312	0.28	2.81491e-16
Surf4	8.10036e-46	0.0471738	0.233	0.158	2.6152e-41		Fkbp15	5.48353e-20	-0.0455989	0.109	0.146	1.77036e-15		Ybx1	8.9469e-21	0.180829	0.724	0.754	2.88851e-16
Arf1	8.1155e-46	0.0827722	0.578	0.437	2.62009e-41		Atraid	5.6253e-20	-0.0575313	0.134	0.175	1.81613e-15		Mtss1	9.03363e-21	-0.0832555	0.124	0.169	2.91651e-16
Selenos	8.14528e-46	0.0432294	0.289	0.202	2.6297e-41		Clp1	5.76894e-20	-0.0469865	0.09	0.124	1.8625e-15		Wdr55	9.03488e-21	-0.0616678	0.081	0.117	2.91691e-16
Picalm	8.52302e-46	0.0362202	0.143	0.087	2.75166e-41		Naxe	6.33331e-20	-0.0691234	0.137	0.176	2.04471e-15		Nfatc1	9.62404e-21	-0.0454932	0.184	0.24	3.10712e-16
Bin3	9.35403e-46	0.0495559	0.136	0.083	3.01995e-41		Cops4	6.34478e-20	-0.0804761	0.148	0.189	2.04841e-15		Dnajc2	9.63587e-21	-0.0619525	0.242	0.308	3.11094e-16
Mrps36	1.62347e-45	0.00781665	0.268	0.184	5.24139e-41		Tex261	6.72768e-20	-0.0613517	0.182	0.23	2.17203e-15		Nsrp1	9.96799e-21	-0.0613055	0.118	0.162	3.21816e-16
Atf1	1.62728e-45	0.0303063	0.234	0.158	5.25367e-41		Npc2	6.74286e-20	-0.125507	0.569	0.628	2.17693e-15		Grap2	9.99205e-21	-0.0656276	0.197	0.257	3.22593e-16
Cnpy3	1.84833e-45	0.058103	0.161	0.102	5.96732e-41		Hist1h1c	6.86086e-20	-0.160717	0.149	0.188	2.21503e-15		Gabpb2	1.0502e-20	-0.0539199	0.09	0.128	3.39058e-16
Fchsd2	1.8968e-45	0.13084	0.29	0.207	6.12382e-41		H2afz	6.89155e-20	0.250877	0.625	0.63	2.22494e-15		Sfr1	1.10766e-20	-0.0588617	0.253	0.32	3.57608e-16
Med1	1.91701e-45	0.0471133	0.15	0.093	6.18908e-41		Cpsf1	6.91652e-20	-0.0695477	0.084	0.116	2.233e-15		Rtf2	1.11363e-20	-0.0372476	0.193	0.251	3.59536e-16
Ssbp2	1.91994e-45	0.0849874	0.103	0.058	6.19854e-41		Camk4	7.06529e-20	-0.0816247	0.074	0.104	2.28103e-15		Rab8a	1.12718e-20	-0.055973	0.339	0.42	3.63911e-16
Mthfd2	2.18164e-45	0.0758028	0.179	0.117	7.04341e-41		Arfgap2	7.15122e-20	-0.0664113	0.122	0.161	2.30877e-15		Atg101	1.14254e-20	-0.0507369	0.102	0.143	3.6887e-16
Fam102a	2.51415e-45	0.0775753	0.178	0.115	8.11692e-41		Mia3	7.52977e-20	-0.0789867	0.171	0.216	2.43098e-15		Sirt2	1.15251e-20	-0.0468125	0.138	0.185	3.72087e-16
Becn1	2.55129e-45	0.0226656	0.257	0.176	8.23685e-41		Rab1b	7.59157e-20	-0.0515205	0.222	0.276	2.45094e-15		Mpst	1.17162e-20	-0.0523858	0.129	0.176	3.78258e-16
Ddt	2.63675e-45	0.0377948	0.287	0.199	8.51276e-41		Eif4h	8.58414e-20	-0.0787272	0.246	0.301	2.77139e-15		Birc6	1.24966e-20	-0.0506564	0.273	0.343	4.03453e-16
Ehd1	2.67613e-45	0.0702497	0.205	0.137	8.63989e-41		Gimap7	9.51665e-20	-0.0761049	0.23	0.284	3.07245e-15		Pgls	1.31726e-20	-0.0713453	0.454	0.547	4.25279e-16
Usf1	2.71355e-45	0.0337912	0.16	0.1	8.76068e-41		Dohh	9.74329e-20	-0.0594712	0.113	0.149	3.14562e-15		Spcs2	1.48443e-20	-0.0503672	0.389	0.48	4.79247e-16
Gatd1	2.75966e-45	0.025097	0.199	0.131	8.90957e-41		Zbtb7a	9.8091e-20	-0.0609652	0.223	0.275	3.16687e-15		Lgals9	1.54279e-20	-0.083815	0.325	0.401	4.98091e-16
Nras	3.32776e-45	0.0300392	0.178	0.114	1.07437e-40		Uba1	1.04533e-19	-0.064353	0.258	0.315	3.37484e-15		Creb3	1.61193e-20	-0.0238481	0.112	0.155	5.2041e-16
Borcs8	4.03007e-45	0.0173455	0.242	0.164	1.30111e-40		Lat	1.07413e-19	-0.150947	0.406	0.456	3.46782e-15		Acaa1a	1.67933e-20	-0.0493395	0.19	0.246	5.42171e-16
Nt5dc1	4.15133e-45	0.051392	0.112	0.064	1.34026e-40		Pigx	1.09459e-19	-0.0462168	0.2	0.251	3.5339e-15		Sf3a1	1.70358e-20	-0.0502282	0.152	0.203	5.50002e-16
Rac2	4.35135e-45	0.120945	0.902	0.848	1.40483e-40		Dap	1.10645e-19	-0.12269	0.159	0.2	3.57219e-15		Adipor2	1.81277e-20	-0.0606496	0.095	0.133	5.85252e-16
Mrpl10	4.47735e-45	0.0447871	0.163	0.104	1.44551e-40		Dnajc15	1.14643e-19	-0.106257	0.274	0.328	3.70124e-15		Krtcap2	1.90104e-20	-0.0748765	0.525	0.622	6.13751e-16
Gm17018	6.07333e-45	0.053669	0.171	0.11	1.96077e-40		Tasor	1.29198e-19	-0.0619624	0.14	0.182	4.17115e-15		Mia2	2.00566e-20	-0.0513212	0.19	0.246	6.47527e-16
Mrpl51	6.3302e-45	0.0401586	0.247	0.169	2.0437e-40		Grn	1.3041e-19	-0.181444	0.109	0.143	4.21027e-15		Ilrun	2.05862e-20	-0.0541229	0.074	0.109	6.64626e-16
Yeats4	6.42923e-45	0.0116353	0.354	0.252	2.07568e-40		Ncstn	1.3187e-19	-0.0644919	0.125	0.163	4.25743e-15		Atrx	2.0776e-20	-0.0706598	0.263	0.33	6.70755e-16
Gtf2h5	6.64131e-45	0.0333571	0.308	0.216	2.14415e-40		Mrpl17	1.3439e-19	-0.0734476	0.203	0.253	4.33877e-15		Kdelr1	2.20449e-20	-0.0463855	0.261	0.329	7.1172e-16
Itfg1	6.86873e-45	0.0392304	0.149	0.092	2.21757e-40		Cherp	1.4062e-19	-0.0662662	0.116	0.153	4.53992e-15		Mrps7	2.21726e-20	-0.0483336	0.172	0.226	7.15843e-16
Slc25a19	7.33655e-45	0.0763413	0.16	0.103	2.36861e-40		Cyb5r3	1.4473e-19	-0.0902616	0.09	0.121	4.6726e-15		Ncaph2	2.24829e-20	-0.059924	0.126	0.17	7.25859e-16
Emc2	7.49319e-45	0.0201024	0.214	0.143	2.41918e-40		Csrnp1	1.60254e-19	0.208203	0.166	0.133	5.17381e-15		Nap1l1	2.42994e-20	-0.0626074	0.399	0.49	7.84507e-16
Rpp30	7.79528e-45	0.0698484	0.104	0.059	2.51671e-40		Mpdu1	1.8766e-19	-0.0537235	0.106	0.141	6.0586e-15		Lmbrd1	2.43593e-20	-0.0598309	0.204	0.264	7.86439e-16
Rab6a	8.34467e-45	0.0293559	0.182	0.118	2.69408e-40		Uqcrc1	2.16497e-19	-0.0709226	0.33	0.397	6.98962e-15		Ldb1	2.48209e-20	-0.0523044	0.136	0.183	8.01342e-16
Hes6	8.8688e-45	0.0403752	0.15	0.093	2.86329e-40		Atp1b3	2.18414e-19	-0.126075	0.427	0.486	7.05151e-15		Tubb4b	2.80944e-20	-0.0683237	0.374	0.458	9.07028e-16
Tomm5	9.48857e-45	0.0189433	0.348	0.246	3.06339e-40		Gimap4	2.31174e-19	0.197437	0.53	0.522	7.46345e-15		Parp2	2.93082e-20	-0.0635044	0.098	0.137	9.46216e-16
Dctn2	9.92876e-45	0.0394061	0.235	0.16	3.2055e-40		Nop9	2.53156e-19	-0.0759192	0.096	0.129	8.17315e-15		Cdc42se1	3.1054e-20	-0.0631006	0.403	0.49	1.00258e-15
Thoc2	9.99895e-45	0.0311073	0.23	0.156	3.22816e-40		Slc9a3r1	2.53812e-19	-0.0827573	0.352	0.417	8.19431e-15		Xpa	3.37749e-20	-0.0483163	0.129	0.175	1.09042e-15
Rpia	1.04504e-44	0.055599	0.143	0.088	3.37393e-40		Nsmce1	2.641e-19	-0.0480756	0.209	0.261	8.52645e-15		Vps37b	3.44245e-20	-0.0449844	0.124	0.169	1.11139e-15
Sp110	1.05158e-44	0.0476707	0.392	0.285	3.39503e-40		Smap2	2.66504e-19	-0.0577348	0.307	0.37	8.60407e-15		Cops6	3.49132e-20	-0.0461077	0.257	0.325	1.12717e-15
Nedd8	1.20583e-44	0.0796986	0.577	0.434	3.89302e-40		Chd1	2.85632e-19	-0.0645604	0.2	0.25	9.22163e-15		Mast3	3.75111e-20	-0.0465598	0.09	0.128	1.21104e-15
Gbp4	1.26721e-44	0.0811815	0.152	0.095	4.09119e-40		Iars2	2.99185e-19	-0.0667963	0.074	0.103	9.6592e-15		Twistnb	3.76506e-20	-0.051852	0.215	0.275	1.21555e-15
Tbce	1.33741e-44	0.0525121	0.106	0.06	4.31783e-40		Med11	3.03602e-19	-0.0504935	0.101	0.136	9.8018e-15		Uqcrc2	3.90071e-20	-0.0426312	0.306	0.384	1.25934e-15
Dstn	1.68779e-44	0.0884936	0.101	0.057	5.44902e-40		Rap2b	3.50033e-19	-0.0700914	0.075	0.104	1.13008e-14		Ergic3	3.93955e-20	-0.0441167	0.202	0.26	1.27188e-15
Smim4	1.82529e-44	0.0207085	0.164	0.104	5.89296e-40		C1qbp	3.69907e-19	-0.0639124	0.329	0.398	1.19425e-14		Ppid	3.99588e-20	-0.054678	0.128	0.173	1.29007e-15
1810037I17Rik	1.85379e-44	0.0667955	0.42	0.305	5.98496e-40		Rpl9	3.79082e-19	0.0595448	0.993	0.993	1.22387e-14		Zmat2	4.15985e-20	-0.0587882	0.259	0.325	1.34301e-15
Vti1a	1.94102e-44	0.0568529	0.121	0.071	6.26658e-40		Mrpl53	3.89277e-19	-0.079139	0.104	0.137	1.25678e-14		Lbh	4.57754e-20	-0.0461969	0.317	0.395	1.47786e-15
1500011B03Rik	2.38748e-44	0.021459	0.204	0.135	7.70797e-40		Sec61g	3.91795e-19	0.147182	0.654	0.666	1.26491e-14		Dctn3	4.65318e-20	-0.0453754	0.271	0.34	1.50228e-15
Stx8	2.54275e-44	0.0219602	0.171	0.109	8.20928e-40		Rnase6	4.00925e-19	-0.168889	0.184	0.227	1.29439e-14		Zmynd8	5.27062e-20	-0.0564992	0.143	0.191	1.70162e-15
Pias1	2.58574e-44	0.0328625	0.224	0.151	8.34807e-40		Osbpl8	4.24577e-19	-0.0386893	0.128	0.167	1.37075e-14		Chd6	5.29268e-20	-0.0610647	0.092	0.13	1.70874e-15
Trappc3	2.64537e-44	0.0198478	0.187	0.122	8.54057e-40		Ncor1	4.39274e-19	0.192347	0.428	0.41	1.4182e-14		Rin3	5.47519e-20	-0.0705417	0.161	0.211	1.76767e-15
Dync1li1	2.70411e-44	0.0320298	0.136	0.083	8.73021e-40		Pstpip1	4.44588e-19	-0.0645355	0.188	0.236	1.43535e-14		Atp6v0a2	5.71468e-20	-0.0562451	0.101	0.141	1.84499e-15
Tmx2	2.84641e-44	0.0432351	0.135	0.082	9.18964e-40		Tgfb1	4.52921e-19	-0.0909383	0.349	0.415	1.46225e-14		Snap29	6.26403e-20	-0.0516679	0.107	0.149	2.02234e-15
Ccdc174	2.9129e-44	0.042736	0.161	0.102	9.4043e-40		Iqgap2	4.56286e-19	-0.0758082	0.083	0.114	1.47312e-14		Herc1	6.31252e-20	-0.0499633	0.133	0.179	2.038e-15
Commd7	2.94788e-44	0.0203912	0.232	0.157	9.51723e-40		Ndufc1	4.92815e-19	-0.0782922	0.287	0.345	1.59105e-14		Tcf7	6.3592e-20	-0.11283	0.244	0.301	2.05307e-15
Magt1	3.01065e-44	0.0439984	0.172	0.111	9.7199e-40		Dhx8	4.94488e-19	-0.0616808	0.09	0.121	1.59645e-14		Ngdn	6.95619e-20	-0.0318413	0.205	0.265	2.24581e-15
Glo1	3.22961e-44	0.0164457	0.222	0.149	1.04268e-39		Kdm4a	5.02702e-19	-0.0613989	0.081	0.112	1.62297e-14		N4bp2l1	7.6059e-20	-0.0548711	0.085	0.122	2.45557e-15
Fam122a	3.39415e-44	0.0582117	0.118	0.069	1.0958e-39		Adam10	5.04512e-19	-0.0719625	0.125	0.162	1.62882e-14		BC005624	8.14151e-20	-0.0317793	0.208	0.269	2.62849e-15
Nfkbib	3.90588e-44	0.0328728	0.232	0.158	1.26101e-39		Eef1akmt1	5.06823e-19	-0.0676908	0.117	0.153	1.63628e-14		Acadl	8.2253e-20	-0.0754893	0.175	0.226	2.65554e-15
Rab1a	3.95544e-44	0.0486251	0.195	0.129	1.27701e-39		Pde2a	5.15921e-19	-0.0554633	0.099	0.133	1.66565e-14		Ehmt2	8.32272e-20	-0.0582796	0.099	0.137	2.68699e-15
Vps51	3.99979e-44	0.0330259	0.165	0.106	1.29133e-39		Maf1	5.32394e-19	-0.0603104	0.258	0.317	1.71883e-14		Ola1	8.4098e-20	-0.0406249	0.214	0.274	2.7151e-15
Mlx	4.12665e-44	0.0138271	0.192	0.126	1.33229e-39		Eif3b	5.45694e-19	-0.078418	0.231	0.283	1.76177e-14		Eci1	8.70075e-20	-0.0563035	0.12	0.163	2.80904e-15
Ctss	4.66913e-44	0.141671	0.626	0.497	1.50743e-39		Ubr2	5.88855e-19	-0.0575593	0.165	0.209	1.90112e-14		Casp1	8.95384e-20	0.254479	0.139	0.106	2.89075e-15
Tmem70	4.72223e-44	0.0508879	0.113	0.065	1.52457e-39		Crnkl1	6.00659e-19	-0.0682514	0.091	0.123	1.93923e-14		Nans	9.01188e-20	-0.0562029	0.14	0.187	2.90948e-15
S100a13	4.83653e-44	0.0475463	0.348	0.251	1.56147e-39		Cops3	6.05175e-19	-0.0675861	0.112	0.147	1.95381e-14		Mbp	9.0861e-20	-0.0613391	0.093	0.13	2.93345e-15
Rpl10	4.91407e-44	0.081896	0.986	0.991	1.58651e-39		Timm8b	6.11561e-19	-0.0725795	0.183	0.228	1.97442e-14		Scamp3	9.1793e-20	-0.0538234	0.24	0.303	2.96354e-15
Dnajc24	5.55261e-44	0.052582	0.114	0.066	1.79266e-39		Tmem60	6.53286e-19	-0.0582991	0.114	0.15	2.10913e-14		Irf8	9.53041e-20	-0.154165	0.364	0.425	3.07689e-15
Lsm1	5.57381e-44	0.0165862	0.228	0.154	1.7995e-39		Xiap	6.77877e-19	-0.0474529	0.145	0.186	2.18852e-14		Pus1	9.92151e-20	-0.0410557	0.094	0.132	3.20316e-15
4933434E20Rik	5.90238e-44	0.0399475	0.157	0.099	1.90558e-39		Ythdf2	6.95684e-19	-0.0395693	0.205	0.255	2.24601e-14		Dedd2	1.0073e-19	-0.0438264	0.083	0.12	3.25205e-15
Dut	6.35062e-44	0.122309	0.235	0.163	2.0503e-39		Zfp217	7.34027e-19	-0.058971	0.079	0.109	2.36981e-14		Hnrnpab	1.03975e-19	0.256414	0.471	0.467	3.35682e-15
Mtfr1l	7.9853e-44	0.045832	0.156	0.099	2.57805e-39		1810030O07Rik	7.44931e-19	-0.0548913	0.077	0.106	2.40501e-14		Pink1	1.06465e-19	-0.0456469	0.134	0.18	3.43722e-15
Ighd	8.05896e-44	0.185787	0.342	0.259	2.60184e-39		Khdrbs1	7.47357e-19	-0.0860483	0.349	0.416	2.41284e-14		Madd	1.07808e-19	-0.046975	0.104	0.144	3.48059e-15
Idh3a	8.18251e-44	0.0307864	0.191	0.126	2.64172e-39		Lypla2	7.58699e-19	-0.0583999	0.256	0.314	2.44946e-14		Phf3	1.09316e-19	-0.0482028	0.183	0.237	3.52928e-15
Ncf2	9.01083e-44	0.0938826	0.169	0.11	2.90915e-39		Ctr9	7.81191e-19	-0.0618018	0.085	0.116	2.52207e-14		Copg1	1.11676e-19	-0.0400454	0.122	0.165	3.60546e-15
Osbpl8	1.00592e-43	0.0556521	0.188	0.124	3.24761e-39		Grina	8.11082e-19	-0.18983	0.157	0.199	2.61858e-14		Rere	1.12894e-19	-0.0606192	0.127	0.172	3.64477e-15
Lyar	1.14182e-43	0.0451601	0.185	0.121	3.68636e-39		Cnppd1	8.3733e-19	-0.0648363	0.187	0.233	2.70332e-14		Supt4a	1.21766e-19	-0.0589782	0.451	0.549	3.9312e-15
Abracl	1.29459e-43	0.111951	0.558	0.433	4.17958e-39		Smim4	8.95714e-19	-0.0419796	0.121	0.159	2.89181e-14		Tex261	1.22228e-19	-0.0361685	0.182	0.236	3.94612e-15
Cbx4	1.36508e-43	0.0455441	0.206	0.138	4.40715e-39		Exosc10	9.01251e-19	-0.0728644	0.119	0.155	2.90969e-14		Tmem11	1.23838e-19	-0.0517792	0.129	0.173	3.99811e-15
Faf1	1.5498e-43	0.0415358	0.143	0.089	5.00352e-39		Cyth2	9.06668e-19	-0.0525338	0.085	0.115	2.92718e-14		Mrpl4	1.23984e-19	-0.0411538	0.24	0.306	4.00282e-15
Ormdl2	1.61166e-43	0.0412609	0.156	0.099	5.20325e-39		Gimap3	9.18949e-19	-0.112216	0.446	0.514	2.96683e-14		Pop5	1.24575e-19	-0.051032	0.267	0.336	4.02192e-15
Elovl1	1.70696e-43	0.0353416	0.168	0.109	5.51093e-39		Nadk	9.71657e-19	-0.0932533	0.127	0.164	3.137e-14		Apobec3	1.26128e-19	-0.0762368	0.569	0.669	4.07203e-15
Pts	1.7798e-43	0.046204	0.173	0.112	5.74608e-39		Zap70	1.07244e-18	-0.0680561	0.182	0.229	3.46236e-14		Ubl3	1.44924e-19	-0.0604042	0.244	0.309	4.67888e-15
Tbpl1	1.81535e-43	0.0426031	0.137	0.084	5.86087e-39		Dnajc10	1.083e-18	-0.0702091	0.091	0.123	3.49646e-14		Acbd6	1.44943e-19	-0.0248482	0.183	0.239	4.67948e-15
Vamp4	2.24373e-43	0.0213352	0.22	0.148	7.24389e-39		Vta1	1.13968e-18	-0.0540088	0.128	0.167	3.67945e-14		Sdad1	1.50115e-19	-0.0476151	0.094	0.131	4.84646e-15
BC005537	2.39322e-43	0.0438681	0.186	0.122	7.72651e-39		Pik3cd	1.14457e-18	-0.0739591	0.313	0.376	3.69525e-14		Uba52	1.59781e-19	-0.0694498	0.956	0.976	5.15854e-15
2310011J03Rik	2.78134e-43	0.0195667	0.221	0.149	8.97957e-39		Eif2b4	1.17497e-18	-0.065735	0.094	0.126	3.79338e-14		Fnbp4	1.62657e-19	-0.0333221	0.142	0.19	5.25137e-15
Psmc1	2.79604e-43	0.0235861	0.238	0.163	9.02701e-39		Vsir	1.25169e-18	-0.0692051	0.168	0.212	4.04108e-14		Plaat3	1.66858e-19	-0.0566375	0.218	0.277	5.38701e-15
Igkc	2.86685e-43	0.50822	0.474	0.397	9.25561e-39		Mylip	1.35311e-18	-0.0494105	0.167	0.213	4.36851e-14		Tmem123	1.73744e-19	0.354033	0.371	0.347	5.60934e-15
Eif3g	2.8782e-43	0.0138781	0.338	0.239	9.29227e-39		Rab14	1.35519e-18	-0.0775727	0.332	0.399	4.37523e-14		Zc3h18	1.73968e-19	-0.0452478	0.101	0.14	5.61656e-15
Nosip	3.34423e-43	0.0223248	0.185	0.121	1.07969e-38		Sdad1	1.38087e-18	-0.0551294	0.098	0.131	4.45814e-14		Ctbp1	1.78058e-19	0.255924	0.308	0.279	5.74862e-15
Cebpzos	3.41392e-43	0.0375674	0.145	0.091	1.10218e-38		Pfdn5	1.4769e-18	-0.0755772	0.856	0.89	4.76817e-14		Rsf1	1.94601e-19	-0.0430096	0.14	0.186	6.2827e-15
Tipin	3.47723e-43	0.0865626	0.155	0.099	1.12262e-38		Mad2l1bp	1.5389e-18	-0.0568831	0.079	0.108	4.96835e-14		Rps23	2.05866e-19	-0.0671569	0.968	0.987	6.64639e-15
Tm6sf1	3.59968e-43	0.058985	0.147	0.092	1.16216e-38		Rasgrp1	1.54243e-18	-0.0549943	0.212	0.263	4.97974e-14		Shoc2	2.20152e-19	-0.0542957	0.068	0.1	7.10762e-15
Snrpd1	3.64422e-43	0.0672797	0.397	0.29	1.17654e-38		Rad50	1.57666e-18	-0.0714326	0.106	0.139	5.09024e-14		Polr1c	2.21699e-19	-0.049144	0.083	0.118	7.15756e-15
Map3k2	3.76366e-43	0.0469114	0.15	0.094	1.2151e-38		Tmem242	1.60129e-18	-0.0494569	0.116	0.152	5.16976e-14		Rpl36al	2.24092e-19	-0.0719888	0.886	0.931	7.2348e-15
Taf11	3.78875e-43	0.0427666	0.16	0.102	1.2232e-38		Morf4l2	1.61259e-18	0.178379	0.191	0.158	5.20625e-14		Med17	2.34152e-19	-0.0463381	0.081	0.117	7.55961e-15
Lypla2	4.57198e-43	0.0382332	0.345	0.247	1.47606e-38		Nbr1	1.6409e-18	-0.0643319	0.081	0.111	5.29766e-14		Rnh1	2.54924e-19	-0.030342	0.224	0.284	8.23024e-15
Dedd2	5.07065e-43	0.0387725	0.111	0.065	1.63706e-38		Ankle2	1.64852e-18	-0.0731992	0.088	0.119	5.32226e-14		Edem2	2.66671e-19	-0.0612207	0.107	0.147	8.60949e-15
Prrc2c	5.54312e-43	-0.349692	0.527	0.516	1.7896e-38		Sit1	1.71322e-18	-0.0592022	0.122	0.16	5.53114e-14		Gramd3	2.68661e-19	-0.0375866	0.226	0.288	8.67372e-15
Dguok	5.88281e-43	0.017041	0.23	0.155	1.89926e-38		BC005537	1.73408e-18	0.219629	0.248	0.217	5.59849e-14		AU020206	2.75173e-19	-0.0541617	0.088	0.124	8.88397e-15
Gde1	6.16339e-43	0.0486172	0.124	0.075	1.98985e-38		Coa6	1.93432e-18	-0.0586187	0.11	0.145	6.24494e-14		Lat	2.75835e-19	-0.204732	0.342	0.392	8.90533e-15
Sft2d1	6.18445e-43	0.0355375	0.321	0.229	1.99665e-38		Bcl3	2.08765e-18	0.224743	0.179	0.147	6.73997e-14		Cdk11b	2.90846e-19	-0.0358297	0.211	0.271	9.38996e-15
Rnf138	6.57977e-43	0.0078438	0.239	0.163	2.12428e-38		Med19	2.19347e-18	-0.0671045	0.083	0.113	7.08161e-14		Tmem219	3.34213e-19	-0.046526	0.148	0.195	1.07901e-14
Edem1	6.83169e-43	0.12355	0.184	0.122	2.20561e-38		Dpm3	2.19694e-18	-0.0525345	0.291	0.354	7.09283e-14		Cxxc1	3.45641e-19	-0.0397194	0.101	0.141	1.1159e-14
Spg21	7.15225e-43	0.016131	0.234	0.159	2.3091e-38		Gak	2.20284e-18	-0.0809843	0.138	0.176	7.11188e-14		Atp6v1d	3.57073e-19	-0.0671502	0.234	0.294	1.15281e-14
Cyb5b	7.67642e-43	0.0406579	0.165	0.106	2.47833e-38		Gltp	2.3643e-18	-0.0911836	0.304	0.365	7.63315e-14		Afg3l2	3.79594e-19	-0.060672	0.071	0.104	1.22552e-14
Cops5	7.94028e-43	0.0405489	0.183	0.121	2.56352e-38		Map4k4	2.83242e-18	0.196922	0.197	0.165	9.14448e-14		Sra1	3.98102e-19	-0.0406141	0.239	0.302	1.28527e-14
Bfar	9.66278e-43	0.0249576	0.178	0.116	3.11963e-38		Ptpre	3.28622e-18	-0.0764345	0.085	0.115	1.06096e-13		Polr2l	4.12034e-19	-0.0353093	0.209	0.267	1.33025e-14
Ucp2	9.88751e-43	-0.2197	0.772	0.737	3.19218e-38		Sephs2	3.58039e-18	-0.0764711	0.089	0.12	1.15593e-13		Gbp9	4.30578e-19	-0.039351	0.108	0.149	1.39012e-14
Mydgf	1.00133e-42	0.0373996	0.182	0.12	3.23279e-38		Lrch1	3.80082e-18	-0.0700164	0.138	0.176	1.22709e-13		Polr2b	4.36359e-19	-0.0450934	0.108	0.148	1.40878e-14
Hnrnph3	1.10066e-42	0.0456004	0.141	0.088	3.55349e-38		Vps72	3.83536e-18	-0.0454006	0.125	0.162	1.23825e-13		Prcc	4.37467e-19	-0.0445541	0.083	0.118	1.41236e-14
Brd7	1.35205e-42	0.026323	0.155	0.098	4.36508e-38		Gm47283	3.93709e-18	-0.0328053	0.233	0.289	1.27109e-13		Cabin1	4.5515e-19	-0.0443256	0.14	0.187	1.46945e-14
Gripap1	1.36902e-42	0.0718743	0.144	0.09	4.41988e-38		Pdcd5	4.05358e-18	-0.0630884	0.312	0.376	1.3087e-13		Pak1ip1	4.70805e-19	-0.0450448	0.183	0.237	1.51999e-14
Ccdc69	1.47737e-42	0.0412064	0.1	0.057	4.7697e-38		Exosc1	4.05963e-18	-0.0519286	0.132	0.171	1.31065e-13		Cep350	4.83785e-19	-0.0436447	0.091	0.128	1.5619e-14
Mpv17l2	1.54937e-42	0.0117365	0.18	0.118	5.00215e-38		Khnyn	4.13966e-18	-0.0586966	0.092	0.123	1.33649e-13		Mrps18b	4.8527e-19	-0.0372593	0.116	0.157	1.56669e-14
Slc25a4	1.70063e-42	0.0572622	0.297	0.211	5.49048e-38		Arhgap26	4.92837e-18	-0.0747308	0.084	0.114	1.59113e-13		Cdc37	4.90441e-19	-0.0570249	0.384	0.469	1.58339e-14
Nudt16l1	1.74212e-42	0.0275084	0.138	0.085	5.62442e-38		Usp7	5.24536e-18	0.186783	0.208	0.176	1.69346e-13		Cd82	4.97615e-19	-0.0729246	0.245	0.307	1.60655e-14
Mpdu1	1.76074e-42	0.0255455	0.167	0.108	5.68453e-38		Ilk	5.51781e-18	-0.0511326	0.189	0.235	1.78142e-13		Aqr	5.01966e-19	-0.044451	0.093	0.13	1.6206e-14
Mfap1a	1.83186e-42	0.0258116	0.149	0.093	5.91415e-38		Zfp277	5.75145e-18	-0.0416556	0.102	0.135	1.85686e-13		Ascc3	5.12844e-19	-0.0574102	0.097	0.135	1.65572e-14
Glod4	1.88369e-42	0.0322512	0.175	0.114	6.08148e-38		Ogdh	5.82557e-18	-0.0486955	0.214	0.265	1.88078e-13		Sertad2	5.53598e-19	-0.0552711	0.093	0.13	1.78729e-14
Ppie	2.22299e-42	0.0408475	0.155	0.098	7.17692e-38		Dctn6	6.37188e-18	-0.0468318	0.179	0.224	2.05716e-13		Napg	5.58152e-19	-0.0293105	0.092	0.129	1.802e-14
Ostm1	2.23179e-42	0.0353344	0.1	0.056	7.20535e-38		Afg3l2	6.37342e-18	-0.0466989	0.074	0.102	2.05766e-13		Snx20	5.60364e-19	-0.0504977	0.235	0.297	1.80914e-14
Mthfs	2.25497e-42	0.0420825	0.137	0.084	7.28018e-38		Sec16a	6.42495e-18	-0.0803034	0.089	0.119	2.07429e-13		Nub1	5.65589e-19	-0.0348064	0.162	0.212	1.82601e-14
Slc48a1	2.38589e-42	0.0339573	0.111	0.065	7.70283e-38		Ddrgk1	6.44073e-18	-0.0517168	0.228	0.28	2.07939e-13		Agfg1	5.78179e-19	-0.0556934	0.091	0.128	1.86665e-14
Tle3	2.38774e-42	0.0412056	0.161	0.103	7.70881e-38		Ankhd1	6.72548e-18	-0.0736815	0.162	0.204	2.17132e-13		Bop1	5.83939e-19	-0.0447834	0.072	0.105	1.88525e-14
Naa20	2.40456e-42	0.0271452	0.166	0.107	7.76311e-38		Esyt1	6.77735e-18	-0.0715591	0.303	0.364	2.18807e-13		Iqgap1	5.91025e-19	-0.0809149	0.456	0.545	1.90812e-14
Rab4b	2.55662e-42	0.00240435	0.397	0.286	8.25405e-38		Bin3	7.37207e-18	-0.045976	0.092	0.124	2.38007e-13		Katna1	6.01803e-19	-0.0479075	0.086	0.121	1.94292e-14
Med21	2.85508e-42	0.0290179	0.212	0.143	9.21762e-38		Ppp3cb	8.02533e-18	0.153114	0.143	0.112	2.59098e-13		Ndufs7	6.20712e-19	-0.0591344	0.362	0.444	2.00397e-14
Arhgap15	2.96837e-42	0.0327575	0.395	0.287	9.58338e-38		Mical1	9.079e-18	-0.0485178	0.128	0.165	2.93116e-13		Idnk	6.92571e-19	-0.0463775	0.237	0.298	2.23597e-14
Rpf2	2.99338e-42	0.0423918	0.113	0.067	9.66412e-38		Virma	9.19628e-18	-0.0767805	0.116	0.151	2.96902e-13		Sh3gl1	7.02106e-19	-0.0301322	0.201	0.259	2.26675e-14
Dusp10	3.18056e-42	0.0637352	0.114	0.067	1.02685e-37		Sri	9.35648e-18	-0.084953	0.505	0.583	3.02074e-13		Ndufb6	7.10184e-19	-0.0407695	0.283	0.354	2.29283e-14
Sec63	3.50882e-42	0.0437286	0.125	0.075	1.13282e-37		Exoc6	9.69408e-18	-0.0552115	0.074	0.102	3.12973e-13		Rbm17	7.45381e-19	-0.0498165	0.234	0.297	2.40646e-14
1810058I24Rik	4.01208e-42	0.0372608	0.41	0.299	1.2953e-37		Laptm5	9.95775e-18	-0.0840084	0.783	0.837	3.21486e-13		Nsfl1c	7.78712e-19	-0.0424679	0.185	0.239	2.51407e-14
Ciao2b	4.40328e-42	0.0175325	0.247	0.17	1.4216e-37		Eif6	1.00586e-17	-0.0471089	0.264	0.322	3.24743e-13		Pik3cd	8.36192e-19	-0.0679248	0.269	0.334	2.69965e-14
Rp9	5.55433e-42	0.0474784	0.518	0.387	1.79321e-37		Slirp	1.09414e-17	-0.0638659	0.136	0.174	3.53243e-13		Foxn2	8.7438e-19	-0.0644567	0.077	0.11	2.82293e-14
Tmc6	5.76031e-42	0.0426994	0.128	0.078	1.85971e-37		Nfu1	1.12937e-17	-0.0548836	0.177	0.221	3.64617e-13		Phf23	9.01138e-19	-0.0407017	0.117	0.158	2.90932e-14
Snx12	5.83621e-42	0.0269464	0.133	0.082	1.88422e-37		Prorsd1	1.157e-17	-0.0333269	0.12	0.157	3.73538e-13		Bzw1	9.44029e-19	-0.0647153	0.359	0.44	3.0478e-14
Vpreb3	5.85907e-42	0.125077	0.184	0.123	1.8916e-37		Mcmbp	1.17593e-17	-0.0502784	0.136	0.174	3.79647e-13		Fam207a	9.54413e-19	-0.04692	0.094	0.131	3.08132e-14
Urm1	5.93362e-42	0.0366922	0.12	0.072	1.91567e-37		Ccnq	1.21801e-17	-0.0594406	0.107	0.141	3.93233e-13		Heg1	9.67763e-19	-0.0709079	0.071	0.103	3.12442e-14
Fam53a	6.10875e-42	0.0296062	0.165	0.106	1.97221e-37		Yipf3	1.22055e-17	-0.0412691	0.168	0.212	3.94055e-13		Exosc7	9.70148e-19	-0.028115	0.143	0.19	3.13212e-14
Bet1	6.28864e-42	0.0525491	0.1	0.057	2.03029e-37		Txndc15	1.22957e-17	-0.0325579	0.113	0.149	3.96968e-13		Mark2	1.13869e-18	-0.0410527	0.218	0.278	3.67625e-14
Meaf6	6.34597e-42	0.0435499	0.131	0.081	2.0488e-37		Bag6	1.24619e-17	-0.0456758	0.137	0.176	4.02332e-13		Psma6	1.20634e-18	-0.0425194	0.305	0.379	3.89466e-14
Baz1a	6.38302e-42	0.0432973	0.23	0.159	2.06076e-37		Timm17b	1.26517e-17	-0.0577196	0.221	0.27	4.0846e-13		Dock2	1.20681e-18	-0.0577227	0.356	0.435	3.89618e-14
Gsdmd	6.47458e-42	0.0551321	0.141	0.088	2.09032e-37		Canx	1.27971e-17	0.19412	0.372	0.352	4.13155e-13		Sdf2	1.27309e-18	-0.0333771	0.161	0.211	4.11018e-14
Gm30211	6.97099e-42	0.290009	0.207	0.147	2.25058e-37		Crlf2	1.34652e-17	-0.0634139	0.215	0.264	4.34722e-13		Rrp7a	1.35369e-18	-0.0357441	0.121	0.163	4.37037e-14
Atp6ap2	7.09145e-42	0.0412017	0.178	0.117	2.28948e-37		Fam53a	1.34806e-17	-0.043499	0.115	0.15	4.3522e-13		Hcst	1.36796e-18	-0.151686	0.434	0.496	4.41646e-14
Arl4a	7.34122e-42	0.0467795	0.101	0.058	2.37011e-37		Nr3c1	1.37338e-17	-0.0420727	0.194	0.241	4.43396e-13		Camk2d	1.37275e-18	0.298155	0.354	0.33	4.43193e-14
Tmed9	7.35929e-42	0.0558388	0.454	0.335	2.37595e-37		Emp3	1.37413e-17	-0.0802408	0.452	0.521	4.43638e-13		Supt5	1.38907e-18	-0.0581622	0.206	0.262	4.48462e-14
Arfgap1	7.48732e-42	0.0429834	0.126	0.076	2.41728e-37		Ash2l	1.60827e-17	-0.0611359	0.075	0.102	5.19231e-13		Aprt	1.46955e-18	-0.0379996	0.337	0.415	4.74444e-14
Pank2	7.78365e-42	0.0299455	0.161	0.104	2.51295e-37		Mrpl39	1.67204e-17	-0.0517336	0.085	0.115	5.39817e-13		Itgb1bp1	1.56968e-18	-0.0472509	0.112	0.152	5.06772e-14
Vdac2	8.00177e-42	0.0767152	0.521	0.39	2.58337e-37		E2f4	1.72409e-17	-0.0487687	0.209	0.258	5.56622e-13		Smim27	1.59473e-18	-0.0528267	0.113	0.154	5.14858e-14
Snrnp40	8.59081e-42	0.0303459	0.269	0.188	2.77354e-37		Smarcd2	1.73615e-17	-0.0509845	0.191	0.238	5.60515e-13		Mindy2	1.66484e-18	0.214543	0.169	0.134	5.37493e-14
Snrpa	9.63665e-42	0.0438298	0.243	0.168	3.11119e-37		Rars	1.80194e-17	-0.0656811	0.104	0.136	5.81758e-13		Clip1	1.66774e-18	-0.0548266	0.088	0.123	5.3843e-14
Ptbp1	1.02019e-41	0.0285086	0.318	0.227	3.29367e-37		Ap1g2	1.85106e-17	-0.0525274	0.091	0.121	5.97614e-13		Psmg4	1.78062e-18	-0.0461201	0.195	0.249	5.74872e-14
Larp1	1.04448e-41	0.0376539	0.117	0.07	3.37212e-37		Nrros	1.94444e-17	-0.0333313	0.242	0.298	6.27763e-13		Tmod3	1.79709e-18	-0.0308144	0.227	0.289	5.80189e-14
Snx29	1.11766e-41	0.10912	0.14	0.088	3.60838e-37		Poldip3	1.98628e-17	-0.0545484	0.135	0.172	6.41271e-13		Hbp1	1.87061e-18	-0.0350481	0.125	0.169	6.03925e-14
Cdkn2aipnl	1.18176e-41	0.0246351	0.233	0.16	3.8153e-37		Glyr1	2.07599e-17	-0.06067	0.158	0.199	6.70233e-13		Ablim1	1.9888e-18	-0.0698927	0.441	0.53	6.42083e-14
Alkbh3	1.20396e-41	0.0338037	0.11	0.064	3.88699e-37		Rnf113a2	2.17129e-17	-0.0490328	0.105	0.138	7.01002e-13		Mrpl51	2.16217e-18	-0.0431388	0.191	0.246	6.98056e-14
Sema4a	1.24799e-41	0.0558051	0.106	0.061	4.02915e-37		Dkc1	2.31837e-17	-0.0494471	0.146	0.185	7.48485e-13		Lrrfip1	2.29664e-18	-0.0525403	0.24	0.301	7.4147e-14
Cdipt	1.38753e-41	0.0109045	0.271	0.189	4.47965e-37		Pes1	2.47253e-17	-0.0584214	0.136	0.174	7.98256e-13		Romo1	2.33646e-18	-0.0414146	0.325	0.401	7.54327e-14
Ptpn2	1.43914e-41	0.0356454	0.195	0.13	4.64625e-37		Usp9x	2.56504e-17	-0.0510921	0.136	0.175	8.28122e-13		Ndufb2	2.36436e-18	-0.047114	0.282	0.351	7.63332e-14
Peli1	1.56078e-41	0.066385	0.436	0.325	5.03898e-37		Blmh	2.60545e-17	-0.0736581	0.114	0.147	8.41171e-13		Pfdn6	2.40304e-18	-0.0371429	0.206	0.263	7.75821e-14
Sp3	1.7928e-41	0.0478107	0.189	0.126	5.78805e-37		Snx4	2.69692e-17	-0.0585761	0.138	0.176	8.70701e-13		Kin	2.56617e-18	-0.0532508	0.091	0.127	8.28487e-14
Glrx5	1.83311e-41	0.00941286	0.257	0.178	5.91818e-37		Tgfbr2	2.7893e-17	-0.0683579	0.327	0.391	9.00527e-13		Ubqln1	2.73238e-18	-0.0473025	0.14	0.185	8.82149e-14
Znhit1	1.86014e-41	0.047615	0.16	0.103	6.00546e-37		Aip	2.84472e-17	-0.0572248	0.233	0.284	9.18418e-13		Lax1	2.82721e-18	-0.0454999	0.189	0.244	9.12766e-14
BC005624	1.88801e-41	0.019488	0.258	0.179	6.09545e-37		Rabep2	2.88574e-17	-0.0451084	0.108	0.142	9.3166e-13		Txnip	2.88991e-18	-0.0629274	0.413	0.494	9.33006e-14
Ugp2	1.93812e-41	0.0610614	0.104	0.061	6.25722e-37		Cd5	3.04663e-17	-0.107853	0.169	0.211	9.83603e-13		Cir1	3.02796e-18	-0.0547426	0.09	0.126	9.77578e-14
Gskip	2.00298e-41	0.0373082	0.115	0.068	6.46661e-37		Dpp9	3.15764e-17	-0.0612752	0.086	0.116	1.01944e-12		Ubl4a	3.05298e-18	-0.0468634	0.132	0.176	9.85656e-14
Ppp2r5c	2.33766e-41	0.0213275	0.193	0.128	7.54714e-37		Rsrc1	3.1926e-17	-0.0593899	0.082	0.11	1.03073e-12		Il6ra	3.08017e-18	-0.0624782	0.119	0.16	9.94432e-14
Ivd	2.33915e-41	0.0555337	0.106	0.062	7.55194e-37		Fbxo9	3.27107e-17	-0.0596019	0.098	0.13	1.05606e-12		Cbx7	3.42272e-18	-0.0275816	0.129	0.174	1.10503e-13
Erg28	2.35352e-41	0.0378842	0.187	0.125	7.59835e-37		Ms4a4c	3.396e-17	-0.0934822	0.292	0.347	1.0964e-12		Ap3s1	3.48477e-18	0.253359	0.158	0.125	1.12506e-13
Cisd2	2.36173e-41	0.00997484	0.291	0.205	7.62485e-37		S100a10	3.5343e-17	-0.0233894	0.496	0.576	1.14105e-12		Stim1	3.56105e-18	-0.0423098	0.126	0.168	1.14968e-13
Arid4b	2.58049e-41	0.0235953	0.325	0.233	8.33112e-37		Snhg8	3.54e-17	0.215937	0.391	0.374	1.14289e-12		Ap2s1	3.65403e-18	-0.0427835	0.284	0.355	1.1797e-13
Mpg	2.70035e-41	0.033772	0.119	0.072	8.71807e-37		Rbl2	3.66932e-17	-0.0931267	0.114	0.147	1.18464e-12		Ddx58	3.9108e-18	-0.0492822	0.134	0.179	1.2626e-13
Pfdn6	2.8613e-41	0.00957298	0.258	0.179	9.23771e-37		Cd48	3.74845e-17	0.225363	0.379	0.362	1.21019e-12		Mvb12a	3.9838e-18	-0.0390606	0.205	0.262	1.28617e-13
Cmtm6	3.19305e-41	0.0377781	0.176	0.116	1.03088e-36		Svbp	4.43119e-17	-0.0530255	0.191	0.237	1.43061e-12		Myo1c	4.56666e-18	-0.0700413	0.118	0.158	1.47435e-13
Imp3	3.49191e-41	-0.000588095	0.391	0.281	1.12736e-36		Nsun2	4.50588e-17	-0.0587789	0.162	0.204	1.45472e-12		Ndufa6	5.02576e-18	-0.0708489	0.622	0.717	1.62257e-13
Fuca1	3.58202e-41	0.0372096	0.236	0.163	1.15646e-36		Cdk19	4.54733e-17	-0.0453573	0.083	0.112	1.4681e-12		Spata13	5.0805e-18	-0.0432741	0.094	0.13	1.64024e-13
Aip	3.60047e-41	0.00434854	0.296	0.209	1.16241e-36		Ccnk	4.66762e-17	-0.0721488	0.114	0.148	1.50694e-12		Cd8b1	5.59231e-18	-0.206157	0.162	0.205	1.80548e-13
Pgrmc1	3.62182e-41	0.0396913	0.103	0.06	1.1693e-36		Slc17a9	4.70248e-17	-0.0335424	0.087	0.118	1.5182e-12		Dapl1	5.63853e-18	-0.215783	0.115	0.151	1.8204e-13
Ube2w	3.81943e-41	0.0563571	0.13	0.08	1.2331e-36		Vti1b	4.89011e-17	-0.0452697	0.247	0.3	1.57877e-12		Qars	5.98722e-18	-0.0331783	0.168	0.217	1.93297e-13
Ndufb6	3.97436e-41	0.0250664	0.364	0.262	1.28312e-36		Pacs1	4.91025e-17	-0.0533977	0.086	0.116	1.58528e-12		Dpp3	6.04229e-18	-0.0482891	0.097	0.134	1.95075e-13
Gm2a	4.06129e-41	0.0390057	0.334	0.241	1.31119e-36		Emb	4.92822e-17	0.329484	0.352	0.335	1.59107e-12		Plcg1	6.07424e-18	-0.0757852	0.087	0.121	1.96107e-13
Zfand2b	4.15095e-41	0.0414603	0.119	0.072	1.34013e-36		Fbxl6	4.96891e-17	-0.0346767	0.115	0.149	1.60421e-12		Yif1a	6.09407e-18	-0.0384553	0.081	0.114	1.96747e-13
Rnasek	4.25136e-41	0.0291275	0.498	0.368	1.37255e-36		Romo1	5.08946e-17	-0.0569074	0.292	0.352	1.64313e-12		Tmc6	6.16753e-18	-0.0353727	0.099	0.136	1.99119e-13
Nemf	4.45233e-41	0.0306252	0.192	0.129	1.43744e-36		Heg1	5.30905e-17	0.157101	0.108	0.081	1.71403e-12		Xrn2	6.32973e-18	-0.0439075	0.292	0.36	2.04355e-13
9530068E07Rik	4.76896e-41	0.0262694	0.142	0.088	1.53966e-36		Ufc1	5.36532e-17	-0.0535207	0.222	0.27	1.73219e-12		Ndufv1	6.63516e-18	-0.0329812	0.18	0.232	2.14216e-13
Sidt1	4.91222e-41	0.0721658	0.142	0.09	1.58591e-36		Washc1	5.65188e-17	-0.0437079	0.088	0.119	1.82471e-12		Fam78a	6.64998e-18	-0.0594386	0.137	0.18	2.14695e-13
Dap3	4.95939e-41	0.0194079	0.218	0.149	1.60114e-36		Hnrnpm	5.97074e-17	-0.0776115	0.355	0.421	1.92765e-12		Mfsd10	6.69768e-18	-0.0406069	0.125	0.167	2.16235e-13
Bcl11a	5.17591e-41	0.135923	0.232	0.164	1.67104e-36		Msi2	6.00658e-17	0.162629	0.15	0.12	1.93922e-12		Nol11	6.70241e-18	-0.0364744	0.102	0.14	2.16387e-13
Cenpa	5.58577e-41	0.140034	0.156	0.102	1.80336e-36		Tmub1	6.06883e-17	-0.0374029	0.099	0.132	1.95932e-12		Zcrb1	6.77668e-18	-0.054751	0.232	0.291	2.18785e-13
Iglc2	5.61874e-41	0.315575	0.46	0.397	1.81401e-36		Gps2	6.65579e-17	-0.0434064	0.232	0.283	2.14882e-12		Ube2w	6.91978e-18	0.22037	0.15	0.118	2.23405e-13
Akap8	5.67528e-41	0.0338247	0.207	0.14	1.83226e-36		Cnot6	6.82114e-17	0.165487	0.152	0.122	2.20221e-12		Itsn2	6.9336e-18	-0.0319054	0.27	0.337	2.23851e-13
Chd2	5.70927e-41	0.0321869	0.264	0.185	1.84324e-36		R3hdm4	7.03602e-17	-0.0864855	0.246	0.296	2.27158e-12		Manf	6.96883e-18	-0.0589428	0.339	0.415	2.24989e-13
Tm9sf1	5.81428e-41	0.0516218	0.134	0.083	1.87714e-36		Manf	7.3222e-17	0.269955	0.403	0.393	2.36397e-12		Bnip2	7.11251e-18	-0.0437195	0.167	0.216	2.29628e-13
Btaf1	6.10359e-41	0.0544147	0.114	0.068	1.97054e-36		Rnf187	7.39672e-17	-0.0632231	0.369	0.439	2.38803e-12		Twf2	7.46361e-18	-0.0479019	0.254	0.318	2.40963e-13
Gga2	6.42952e-41	0.0850159	0.211	0.145	2.07577e-36		Cd22	7.42046e-17	0.220547	0.257	0.225	2.39569e-12		Jkamp	8.2044e-18	-0.05253	0.084	0.118	2.64879e-13
Ube2k	6.48573e-41	0.0309429	0.238	0.164	2.09392e-36		Rps2	7.55733e-17	-0.0560633	0.99	0.99	2.43988e-12		Naa15	8.34998e-18	-0.0468785	0.151	0.196	2.69579e-13
Rpn2	6.82274e-41	0.0412202	0.338	0.243	2.20272e-36		Pcif1	7.90128e-17	-0.0607898	0.187	0.231	2.55093e-12		Nvl	8.76037e-18	-0.0447167	0.072	0.104	2.82829e-13
Ube2a	6.91893e-41	0.0342276	0.263	0.184	2.23378e-36		Eif1b	7.9965e-17	-0.0528944	0.233	0.283	2.58167e-12		Trrap	9.11127e-18	-0.0442208	0.099	0.135	2.94157e-13
Slc35b3	6.94413e-41	0.0456833	0.11	0.065	2.24191e-36		Psmc6	8.0103e-17	-0.0515862	0.189	0.233	2.58612e-12		Rcbtb1	9.14431e-18	-0.0478784	0.074	0.105	2.95224e-13
Manbal	7.53774e-41	0.0371591	0.127	0.077	2.43356e-36		Mrps34	8.0365e-17	-0.041648	0.24	0.292	2.59458e-12		Smg1	1.00058e-17	-0.0186194	0.238	0.301	3.23039e-13
Triap1	8.01944e-41	0.0451353	0.111	0.066	2.58908e-36		Akna	8.1307e-17	-0.0742951	0.305	0.364	2.625e-12		Ctdsp1	1.00715e-17	0.232334	0.178	0.145	3.25157e-13
Katna1	8.4749e-41	0.0374617	0.124	0.076	2.73612e-36		Hnrnpa3	8.26292e-17	0.12037	0.762	0.776	2.66768e-12		Larp4	1.02632e-17	-0.0481666	0.087	0.121	3.31347e-13
Pgam5	8.59669e-41	0.0221106	0.123	0.074	2.77544e-36		Bach2	8.31179e-17	0.26435	0.214	0.188	2.68346e-12		Phf12	1.11858e-17	-0.0417902	0.123	0.164	3.61135e-13
Mrpl13	8.90653e-41	0.0329539	0.177	0.117	2.87547e-36		Oxct1	8.70266e-17	-0.0697258	0.164	0.204	2.80965e-12		Gm19585	1.12422e-17	-0.0426145	0.111	0.151	3.62956e-13
Gm43305	9.01482e-41	-0.487596	0.23	0.274	2.91044e-36		Igbp1	8.82665e-17	-0.0478727	0.189	0.234	2.84968e-12		Ap2b1	1.14919e-17	-0.0316897	0.103	0.14	3.71015e-13
Polr2f	1.00168e-40	0.0319362	0.292	0.207	3.23392e-36		Map3k8	9.04295e-17	0.182146	0.111	0.084	2.91952e-12		Tbc1d15	1.16504e-17	-0.0361367	0.103	0.141	3.76134e-13
Sri	1.04556e-40	0.0793984	0.592	0.457	3.3756e-36		Crtc3	9.16845e-17	-0.0492288	0.122	0.157	2.96003e-12		Tm2d3	1.38139e-17	-0.0323378	0.137	0.182	4.45983e-13
Ppp4r2	1.06697e-40	0.0295254	0.126	0.077	3.4447e-36		Map4	9.22035e-17	-0.088896	0.162	0.201	2.97679e-12		Zbtb38	1.42496e-17	-0.0405477	0.075	0.107	4.60049e-13
Rer1	1.09945e-40	0.0250445	0.389	0.282	3.54957e-36		Dars	9.44261e-17	-0.0481404	0.195	0.241	3.04855e-12		Arid1a	1.47809e-17	-0.0578588	0.301	0.369	4.77202e-13
Tbcb	1.10936e-40	0.00981851	0.246	0.17	3.58155e-36		Eif2ak1	9.54149e-17	-0.0594383	0.085	0.114	3.08047e-12		Grk6	1.52562e-17	-0.0299621	0.258	0.323	4.92545e-13
Tcf12	1.17164e-40	0.0524038	0.145	0.092	3.78265e-36		Dip2b	9.61205e-17	-0.0583679	0.136	0.174	3.10325e-12		Fchsd2	1.5351e-17	0.309572	0.262	0.231	4.95609e-13
Sugt1	1.17933e-40	0.0231929	0.328	0.234	3.80748e-36		Ap1m1	9.65392e-17	-0.0435772	0.211	0.259	3.11677e-12		Dnajc1	1.54277e-17	-0.057729	0.109	0.147	4.98083e-13
Orc4	1.19604e-40	0.0458759	0.108	0.063	3.86143e-36		Zfpl1	9.68232e-17	-0.0317465	0.075	0.103	3.12594e-12		Ubtf	1.58147e-17	-0.0542503	0.204	0.258	5.10576e-13
Limd1	1.21071e-40	0.0324252	0.202	0.136	3.90879e-36		Prpf39	1.00332e-16	0.156316	0.107	0.081	3.23923e-12		Paics	1.59719e-17	-0.0353619	0.215	0.272	5.15654e-13
Ube2r2	1.22485e-40	0.0281175	0.164	0.107	3.95441e-36		Grk2	1.01229e-16	0.205225	0.344	0.321	3.26818e-12		Anapc11	1.79254e-17	-0.0495099	0.331	0.407	5.7872e-13
Tnfrsf13b	1.23444e-40	0.0518384	0.267	0.19	3.9854e-36		Copa	1.01334e-16	-0.0636738	0.216	0.263	3.27158e-12		Lpcat3	1.8134e-17	-0.0399711	0.071	0.101	5.85457e-13
Cab39l	1.36455e-40	0.0337855	0.141	0.088	4.40544e-36		Prrc2c	1.01351e-16	-0.0875041	0.491	0.563	3.27212e-12		Nosip	1.89032e-17	-0.0453318	0.138	0.182	6.10291e-13
Mtln	1.42724e-40	0.055158	0.108	0.063	4.60784e-36		Ap1s1	1.04137e-16	-0.0616844	0.103	0.134	3.36205e-12		Cd3d	1.94496e-17	-0.181185	0.366	0.413	6.27929e-13
Psmc2	1.46484e-40	0.0206697	0.243	0.169	4.72922e-36		Herc6	1.05592e-16	-0.0584846	0.088	0.117	3.40903e-12		Ppp1r7	2.0494e-17	-0.043934	0.078	0.11	6.61648e-13
Mia2	1.61092e-40	0.0231956	0.239	0.166	5.20084e-36		Mink1	1.06001e-16	-0.0802639	0.096	0.127	3.42224e-12		Tapbpl	2.08223e-17	-0.0315124	0.129	0.172	6.72246e-13
U2af2	1.64459e-40	0.0165778	0.339	0.244	5.30956e-36		Cdipt	1.0633e-16	-0.054019	0.212	0.259	3.43288e-12		Arid5a	2.14205e-17	-0.0532895	0.126	0.168	6.91562e-13
Nsmce2	1.86429e-40	0.0273472	0.156	0.101	6.01886e-36		Ncbp1	1.14244e-16	-0.0451835	0.12	0.154	3.68837e-12		Atad2	2.17605e-17	-0.0492835	0.08	0.112	7.02538e-13
Ak2	1.94544e-40	0.0327801	0.332	0.238	6.28084e-36		Cers4	1.14861e-16	-0.0487187	0.094	0.125	3.7083e-12		Pdlim2	2.25657e-17	-0.0267919	0.199	0.255	7.28534e-13
Polr2c	1.95192e-40	0.017391	0.226	0.156	6.30179e-36		Ndufa6	1.21514e-16	-0.0806734	0.633	0.701	3.92308e-12		Nup62	2.32896e-17	-0.0552577	0.095	0.13	7.51905e-13
Plekhj1	2.05445e-40	0.0223508	0.427	0.312	6.63279e-36		Ptrh2	1.21572e-16	-0.0550285	0.091	0.121	3.92495e-12		Usp10	2.33683e-17	-0.0443967	0.073	0.105	7.54446e-13
Parl	2.14025e-40	0.0208012	0.163	0.106	6.90979e-36		0610012G03Rik	1.29588e-16	-0.0590983	0.179	0.222	4.18374e-12		Tuba1a	2.39303e-17	-0.0435338	0.223	0.279	7.72589e-13
Zmat2	2.33379e-40	0.00910524	0.335	0.24	7.53463e-36		Ube4b	1.30783e-16	-0.0569256	0.083	0.111	4.22235e-12		Tes	2.43913e-17	-0.0581947	0.255	0.316	7.87474e-13
Ing3	2.36353e-40	0.0422491	0.106	0.062	7.63064e-36		Fastk	1.31751e-16	-0.0336825	0.084	0.114	4.25358e-12		Susd6	2.44955e-17	-0.0283372	0.084	0.118	7.90837e-13
Ube2g1	2.41607e-40	0.0289899	0.15	0.096	7.80029e-36		Suz12	1.34535e-16	0.165365	0.153	0.123	4.34347e-12		Fcf1	2.59291e-17	-0.0277382	0.186	0.239	8.3712e-13
Spint2	2.62544e-40	0.0250724	0.247	0.171	8.47622e-36		Usp3	1.36099e-16	-0.061315	0.152	0.192	4.39394e-12		Cyc1	2.60672e-17	-0.0404587	0.292	0.363	8.4158e-13
Htatip2	2.62586e-40	0.0254407	0.112	0.067	8.47759e-36		Rsbn1	1.36187e-16	-0.0367429	0.145	0.184	4.39681e-12		1600002K03Rik	2.62454e-17	-0.0354547	0.079	0.112	8.47334e-13
Cnn3	2.7137e-40	0.0722981	0.196	0.132	8.7612e-36		Cst3	1.39731e-16	-0.0575969	0.399	0.466	4.51122e-12		Txnl4a	2.62726e-17	-0.0436397	0.128	0.169	8.4821e-13
Sfxn3	2.86212e-40	0.0305469	0.114	0.068	9.24036e-36		Flot1	1.44297e-16	-0.0657837	0.081	0.109	4.65863e-12		Bms1	2.77282e-17	-0.0420125	0.09	0.124	8.95205e-13
Cep192	3.04281e-40	0.0467934	0.127	0.078	9.82372e-36		B3gnt2	1.50323e-16	-0.0677673	0.227	0.275	4.85316e-12		Nr1h2	2.7858e-17	-0.0418046	0.146	0.19	8.99396e-13
Vdac1	3.39297e-40	0.0337363	0.291	0.207	1.09542e-35		Mrps30	1.69779e-16	-0.0460775	0.127	0.162	5.48132e-12		Dhx8	2.81416e-17	-0.029711	0.085	0.119	9.08553e-13
Nktr	3.54868e-40	0.0389853	0.266	0.187	1.14569e-35		Med12	1.85363e-16	-0.0537917	0.125	0.16	5.98445e-12		Zbtb8os	2.83516e-17	-0.029313	0.164	0.212	9.15331e-13
H2-Ob	3.57457e-40	0.158774	0.421	0.335	1.15405e-35		Rpn2	1.86563e-16	-0.0491115	0.265	0.321	6.02318e-12		Aimp2	2.84717e-17	-0.0442797	0.076	0.108	9.19209e-13
H2-Ke6	3.6838e-40	0.0236554	0.304	0.216	1.18931e-35		Sbds	1.88019e-16	-0.0640652	0.153	0.192	6.07021e-12		Gstp3	2.89085e-17	-0.0706162	0.128	0.168	9.33311e-13
Hnrnpa0	3.72088e-40	0.0491092	0.144	0.092	1.20129e-35		Arl4c	1.88855e-16	-0.0898933	0.272	0.32	6.09718e-12		F8a	2.97704e-17	-0.0393968	0.078	0.11	9.61138e-13
Eif2b1	3.74687e-40	0.0257218	0.11	0.065	1.20968e-35		Stat6	1.93059e-16	-0.0368982	0.179	0.224	6.2329e-12		Aup1	3.03679e-17	-0.0511904	0.387	0.47	9.80428e-13
Pde7a	3.76999e-40	0.0505318	0.141	0.089	1.21714e-35		Creg1	1.93426e-16	-0.0787831	0.104	0.134	6.24476e-12		Gatad2b	3.11979e-17	-0.0508911	0.195	0.247	1.00722e-12
2022-03-02	3.79561e-40	0.00560448	0.355	0.255	1.22541e-35		Aimp1	1.96507e-16	-0.0564951	0.305	0.366	6.34423e-12		Mta3	3.38489e-17	-0.0433824	0.114	0.153	1.09281e-12
Zbtb8os	3.84289e-40	0.0113443	0.222	0.152	1.24068e-35		Acadvl	2.10861e-16	-0.0496431	0.089	0.119	6.80764e-12		Washc3	3.47737e-17	-0.0405473	0.156	0.203	1.12267e-12
Mrpl17	4.1122e-40	0.0125857	0.275	0.193	1.32762e-35		Pin4	2.15521e-16	-0.0424192	0.197	0.243	6.95811e-12		Eprs	3.49979e-17	-0.0564483	0.181	0.23	1.12991e-12
Mrps12	4.11227e-40	0.0136129	0.241	0.167	1.32765e-35		Dctn4	2.20807e-16	-0.0506575	0.081	0.109	7.12875e-12		Vcpip1	3.74514e-17	-0.0387659	0.094	0.129	1.20912e-12
Ccnl2	4.68103e-40	0.0220482	0.279	0.197	1.51127e-35		Fcho1	2.33836e-16	-0.0428064	0.118	0.152	7.54941e-12		Fuca1	3.79558e-17	-0.0203602	0.197	0.251	1.2254e-12
Apopt1	5.25438e-40	0.0168366	0.159	0.103	1.69638e-35		Tm2d2	2.58285e-16	-0.0394298	0.108	0.14	8.33874e-12		Bloc1s4	4.05199e-17	-0.034531	0.105	0.143	1.30818e-12
Cndp2	5.80779e-40	0.0382898	0.157	0.102	1.87505e-35		Pja1	2.61675e-16	-0.0256687	0.085	0.114	8.44818e-12		Trap1	4.12882e-17	-0.0471564	0.087	0.12	1.33299e-12
Atp6v1a	5.93607e-40	0.0626194	0.136	0.086	1.91646e-35		Cfl1	2.64436e-16	0.0894243	0.933	0.938	8.53733e-12		Arid5b	4.22701e-17	-0.0698572	0.111	0.149	1.36469e-12
Hars	6.10679e-40	0.0254606	0.16	0.104	1.97158e-35		Gabarap	2.72222e-16	-0.0975855	0.626	0.706	8.78868e-12		Dctn1	4.74435e-17	-0.0506243	0.093	0.128	1.53171e-12
Txnl4a	7.14908e-40	0.0282345	0.157	0.102	2.30808e-35		Gid8	2.72599e-16	-0.062056	0.161	0.2	8.80085e-12		Mitd1	4.91215e-17	-0.0552903	0.112	0.15	1.58589e-12
Atpif1	7.17209e-40	0.0507628	0.32	0.231	2.31551e-35		Topors	2.91305e-16	-0.0565824	0.099	0.129	9.40478e-12		Snrpd3	5.09346e-17	-0.055025	0.438	0.526	1.64442e-12
Ypel5	7.43537e-40	0.0412226	0.156	0.101	2.40051e-35		Nelfa	2.91681e-16	-0.0560504	0.091	0.12	9.41693e-12		Rps15a	5.16622e-17	-0.0543944	0.988	0.995	1.66791e-12
Lage3	7.63102e-40	0.000269756	0.204	0.137	2.46367e-35		Ppp3cc	3.21671e-16	0.183168	0.19	0.161	1.03852e-11		Maea	5.21667e-17	-0.0417213	0.152	0.197	1.6842e-12
Rbm17	7.66282e-40	0.000281609	0.298	0.211	2.47394e-35		Mta2	3.22388e-16	-0.0645674	0.234	0.283	1.04083e-11		Klrd1	5.43376e-17	-0.0472928	0.125	0.165	1.75429e-12
Dcun1d1	8.10843e-40	0.0391597	0.114	0.068	2.61781e-35		Ripor2	3.47407e-16	-0.0642144	0.382	0.454	1.1216e-11		Ndufa8	5.76803e-17	-0.03721	0.295	0.366	1.86221e-12
Chuk	8.1654e-40	0.0528079	0.102	0.059	2.6362e-35		Ccnt1	3.47449e-16	-0.0453896	0.161	0.201	1.12174e-11		Phb	5.85715e-17	-0.0428439	0.227	0.286	1.89098e-12
Exosc3	8.30415e-40	0.0295024	0.267	0.188	2.68099e-35		Traf5	3.57057e-16	-0.0526306	0.153	0.192	1.15276e-11		Nfkb1	6.08504e-17	-0.0254124	0.171	0.221	1.96456e-12
Ormdl1	8.35293e-40	0.0276571	0.118	0.071	2.69674e-35		Acot13	3.57609e-16	-0.0359165	0.089	0.118	1.15454e-11		Gbp4	6.13045e-17	-0.0434841	0.103	0.14	1.97922e-12
Bud23	8.95124e-40	0.0306146	0.158	0.103	2.88991e-35		Snw1	3.69339e-16	-0.0523885	0.261	0.316	1.19241e-11		Mob3a	6.36327e-17	-0.0286716	0.199	0.252	2.05438e-12
Pcif1	1.0646e-39	0.00273126	0.244	0.169	3.43706e-35		Dnttip2	3.77786e-16	-0.0592918	0.141	0.178	1.21968e-11		Pdpk1	6.37774e-17	-0.041112	0.094	0.129	2.05905e-12
Trafd1	1.06542e-39	0.0747031	0.124	0.077	3.4397e-35		Ddx24	4.03022e-16	-0.0865923	0.443	0.514	1.30116e-11		Cd2ap	6.52127e-17	-0.0354787	0.184	0.235	2.10539e-12
Rnf7	1.14343e-39	0.0157495	0.338	0.243	3.69156e-35		4930453N24Rik	4.08303e-16	-0.0478331	0.165	0.206	1.31821e-11		Mlf2	6.559e-17	-0.0203947	0.261	0.325	2.11757e-12
Coq2	1.19664e-39	0.0384306	0.124	0.076	3.86336e-35		Ecd	4.50584e-16	-0.0567364	0.094	0.124	1.45471e-11		Arap2	6.96699e-17	-0.0428923	0.144	0.189	2.24929e-12
Ppp1r21	1.20972e-39	-0.286752	0.065	0.103	3.90558e-35		Pigt	4.5103e-16	-0.0600584	0.146	0.183	1.45615e-11		Gigyf2	7.31436e-17	-0.0473521	0.077	0.109	2.36144e-12
Lamtor2	1.22194e-39	0.0205437	0.474	0.349	3.94503e-35		Cd6	4.54008e-16	-0.0638458	0.137	0.173	1.46576e-11		Kcnab2	7.64915e-17	-0.0525284	0.141	0.184	2.46953e-12
Icam1	1.36699e-39	0.0796987	0.154	0.101	4.41333e-35		Gnl2	4.56419e-16	-0.0611614	0.096	0.126	1.47355e-11		Bcl11a	7.7828e-17	0.312338	0.272	0.245	2.51268e-12
Gm10282	1.36854e-39	0.0761496	0.119	0.073	4.41835e-35		Il17ra	4.57828e-16	-0.0575117	0.188	0.231	1.4781e-11		Wdr61	7.86253e-17	-0.036139	0.136	0.179	2.53842e-12
Slc28a2	1.47158e-39	0.0477336	0.135	0.084	4.75101e-35		Pigk	4.6836e-16	-0.0484119	0.084	0.112	1.5121e-11		Actr3	8.06513e-17	0.1315	0.801	0.836	2.60383e-12
Faap20	1.50091e-39	0.0120475	0.165	0.107	4.84568e-35		Rab3ip	4.79452e-16	-0.0327859	0.116	0.15	1.54791e-11		Rangap1	8.3344e-17	-0.0531963	0.105	0.142	2.69076e-12
Armc10	1.66271e-39	0.0209139	0.189	0.127	5.36805e-35		Asf1a	4.83251e-16	-0.0563774	0.11	0.142	1.56017e-11		Dnaja2	8.91752e-17	-0.0450208	0.345	0.422	2.87902e-12
Hdac3	1.81366e-39	0.0347667	0.13	0.081	5.85539e-35		Ramp1	4.92772e-16	-0.0584851	0.128	0.164	1.59091e-11		2310009B15Rik	9.24113e-17	-0.0379633	0.076	0.107	2.9835e-12
Eed	1.89486e-39	0.0112291	0.2	0.136	6.11754e-35		Prelid1	5.38709e-16	-0.063381	0.476	0.556	1.73922e-11		Dcps	9.53826e-17	-0.0358461	0.167	0.214	3.07943e-12
Cfdp1	1.99867e-39	0.0205317	0.255	0.179	6.45271e-35		Pnp	5.56416e-16	-0.047602	0.175	0.216	1.79639e-11		Ctu2	9.5868e-17	-0.0235093	0.082	0.116	3.0951e-12
Araf	2.1549e-39	0.0175957	0.163	0.106	6.95711e-35		Saraf	5.58396e-16	-0.101994	0.336	0.387	1.80278e-11		Rtf1	9.62377e-17	-0.0382981	0.23	0.287	3.10703e-12
Ssna1	2.26304e-39	0.0206083	0.274	0.194	7.30622e-35		Gars	5.82042e-16	-0.0742861	0.161	0.2	1.87912e-11		Txndc17	9.73398e-17	-0.0280947	0.261	0.323	3.14262e-12
Lamp2	2.37261e-39	0.0450713	0.136	0.086	7.65998e-35		Smndc1	5.99984e-16	0.202666	0.312	0.286	1.93705e-11		Frmd8	9.94605e-17	-0.0505769	0.156	0.201	3.21108e-12
Ctsz	2.45346e-39	0.100615	0.375	0.279	7.921e-35		Cdc37l1	6.08246e-16	-0.0530268	0.097	0.127	1.96372e-11		Kmt2d	1.01034e-16	-0.0579891	0.085	0.118	3.26187e-12
Pmf1	2.5161e-39	0.0103058	0.221	0.153	8.12322e-35		Ssh2	6.28042e-16	-0.0669248	0.328	0.39	2.02763e-11		Cyth2	1.01716e-16	-0.0286886	0.082	0.115	3.28391e-12
Tab2	2.86591e-39	0.0429936	0.15	0.096	9.25259e-35		Tm9sf2	6.41088e-16	-0.0501718	0.196	0.24	2.06975e-11		Impa1	1.03544e-16	-0.0358068	0.138	0.18	3.34291e-12
Atg4d	3.39823e-39	0.0429763	0.113	0.068	1.09712e-34		Pigyl	6.64964e-16	-0.0517111	0.088	0.117	2.14684e-11		Rhoh	1.06555e-16	-0.0472576	0.36	0.438	3.44014e-12
Ppil3	3.50686e-39	0.0146356	0.176	0.116	1.13219e-34		Zmynd8	6.73971e-16	-0.0425767	0.153	0.192	2.17591e-11		Lrch3	1.06799e-16	-0.0493132	0.074	0.105	3.44799e-12
Gdi1	3.56029e-39	0.0329216	0.198	0.134	1.14944e-34		Puf60	7.11404e-16	-0.0470698	0.353	0.42	2.29677e-11		Imp3	1.13415e-16	-0.0356581	0.313	0.386	3.66159e-12
Wbp1	3.99746e-39	0.0290393	0.131	0.082	1.29058e-34		Qk	7.3217e-16	0.143908	0.111	0.085	2.36381e-11		Casp8ap2	1.13509e-16	-0.0576054	0.085	0.118	3.66464e-12
Cnot6l	4.22165e-39	0.0103771	0.222	0.152	1.36296e-34		Tapbp	7.4423e-16	-0.0742861	0.457	0.528	2.40275e-11		Efcab14	1.17536e-16	-0.0416012	0.09	0.124	3.79465e-12
Usf2	4.65813e-39	0.0282401	0.255	0.179	1.50388e-34		Pcnp	7.53777e-16	0.187536	0.273	0.246	2.43357e-11		Sf3a2	1.19721e-16	-0.0352223	0.217	0.273	3.8652e-12
Iscu	4.85421e-39	0.0182089	0.319	0.229	1.56718e-34		Crebrf	7.6449e-16	-0.0326694	0.11	0.143	2.46816e-11		Capza1	1.2532e-16	0.23297	0.435	0.43	4.04594e-12
Hddc2	4.88562e-39	0.00402032	0.146	0.093	1.57732e-34		Cxxc5	7.93551e-16	-0.0530578	0.085	0.113	2.56198e-11		Tmem33	1.27778e-16	-0.0461751	0.115	0.152	4.1253e-12
Krcc1	4.98087e-39	0.0191081	0.298	0.213	1.60807e-34		Casc3	7.96906e-16	-0.0651349	0.1	0.13	2.57281e-11		Rrp1	1.35627e-16	-0.0547726	0.336	0.411	4.37873e-12
Sfxn1	5.10325e-39	0.0489548	0.201	0.137	1.64758e-34		Brix1	8.0748e-16	-0.0464177	0.144	0.181	2.60695e-11		Cep164	1.41462e-16	-0.0538224	0.09	0.124	4.56709e-12
Lamtor4	5.46803e-39	0.027671	0.346	0.251	1.76535e-34		Stub1	8.18401e-16	-0.0458885	0.261	0.314	2.64221e-11		Sec31a	1.42027e-16	-0.0388882	0.132	0.173	4.58535e-12
Cltb	5.65671e-39	0.0266023	0.153	0.099	1.82627e-34		Armc10	8.25513e-16	-0.0332414	0.13	0.166	2.66517e-11		Ndufb8	1.50683e-16	-0.0348519	0.36	0.439	4.8648e-12
Fam114a2	5.67192e-39	0.0167157	0.166	0.109	1.83118e-34		A430005L14Rik	8.50656e-16	-0.0451547	0.1	0.13	2.74634e-11		Cd8a	1.58655e-16	-0.0801358	0.132	0.171	5.12218e-12
Crlf2	5.79643e-39	0.0478797	0.258	0.182	1.87138e-34		Rps19bp1	8.74935e-16	-0.0571537	0.096	0.126	2.82473e-11		Rpl23	1.6114e-16	-0.0518789	0.991	0.997	5.2024e-12
Atp6v1c1	5.95461e-39	0.0256745	0.172	0.114	1.92245e-34		Rnf114	8.81433e-16	-0.0384297	0.303	0.363	2.84571e-11		Il27ra	1.66019e-16	-0.0257176	0.17	0.219	5.35993e-12
Nt5c3	5.96459e-39	0.0173553	0.139	0.088	1.92567e-34		Parp4	8.81545e-16	-0.0678874	0.127	0.162	2.84607e-11		Snx5	1.6608e-16	-0.0997958	0.47	0.545	5.3619e-12
Dok3	6.43263e-39	0.0745849	0.189	0.129	2.07677e-34		Ypel3	8.87717e-16	-0.0598304	0.502	0.582	2.86599e-11		G3bp2	1.66432e-16	-0.0337204	0.333	0.408	5.37324e-12
Rab10	6.8095e-39	-0.00499332	0.324	0.232	2.19845e-34		Ubac2	8.89447e-16	-0.0499915	0.217	0.264	2.87158e-11		Pik3r1	1.66928e-16	-0.0233768	0.167	0.215	5.38927e-12
Baz2b	6.87807e-39	0.0299304	0.182	0.122	2.22059e-34		Thrap3	9.27636e-16	-0.0599851	0.316	0.376	2.99487e-11		Ier3ip1	1.67873e-16	-0.0348174	0.293	0.36	5.41978e-12
Cs	8.18965e-39	0.00846659	0.271	0.191	2.64403e-34		Jagn1	9.58416e-16	-0.0456957	0.09	0.119	3.09424e-11		Clcn4	1.74833e-16	-0.0335451	0.109	0.146	5.64449e-12
Med11	8.88789e-39	0.0210058	0.156	0.102	2.86946e-34		Pi4ka	9.76226e-16	-0.0471274	0.087	0.116	3.15175e-11		Nol12	1.74885e-16	-0.028927	0.119	0.158	5.64615e-12
Sbno2	9.848e-39	0.0669845	0.11	0.066	3.17943e-34		Ube2m	1.02876e-15	0.13707	0.121	0.094	3.32136e-11		Ndufab1	1.76439e-16	-0.0386175	0.308	0.378	5.69632e-12
Psmb2	1.00618e-38	0.0351631	0.426	0.315	3.24846e-34		Zeb1	1.03484e-15	-0.0661961	0.106	0.138	3.34099e-11		Tor1aip1	1.78639e-16	-0.0348608	0.18	0.23	5.76736e-12
Ilrun	1.01649e-38	0.0396661	0.113	0.068	3.28175e-34		Lin37	1.03592e-15	-0.0385564	0.105	0.137	3.34448e-11		Wdr75	1.8356e-16	-0.0349495	0.079	0.111	5.92624e-12
Magohb	1.02881e-38	0.0579092	0.1	0.059	3.32151e-34		Tbc1d10c	1.04941e-15	-0.0585389	0.397	0.467	3.38802e-11		Ppp1r35	1.83785e-16	-0.0259691	0.149	0.194	5.9335e-12
Mcrs1	1.04746e-38	0.013381	0.183	0.123	3.38171e-34		Rere	1.0627e-15	-0.0575297	0.164	0.203	3.43092e-11		Xrn1	1.84683e-16	-0.0542363	0.092	0.126	5.96248e-12
Traf5	1.17898e-38	0.0513646	0.195	0.133	3.80633e-34		Eci1	1.13319e-15	-0.0608532	0.117	0.149	3.6585e-11		Mrps28	1.86975e-16	-0.0524437	0.133	0.174	6.03649e-12
Nudt5	1.21579e-38	0.0346329	0.119	0.073	3.92518e-34		Sympk	1.16342e-15	-0.055692	0.088	0.117	3.75609e-11		Cd2bp2	1.88199e-16	-0.0369505	0.137	0.179	6.076e-12
Epc1	1.22888e-38	0.0175548	0.276	0.196	3.96744e-34		Vps13d	1.18469e-15	-0.0570935	0.087	0.116	3.82476e-11		Nfrkb	1.95369e-16	-0.0429295	0.099	0.134	6.30749e-12
Pop4	1.27918e-38	0.0369482	0.101	0.06	4.12982e-34		Pnrc1	1.19825e-15	0.161611	0.656	0.666	3.86855e-11		Dnmt1	1.99072e-16	-0.0646311	0.13	0.17	6.42703e-12
Timm17b	1.36773e-38	0.0122593	0.278	0.198	4.41572e-34		Rrp1	1.24948e-15	-0.0593863	0.331	0.394	4.03394e-11		Pdcd4	2.26483e-16	-0.0438092	0.322	0.394	7.312e-12
Ccar1	1.51677e-38	0.0334321	0.263	0.187	4.89688e-34		Arhgap15	1.25728e-15	-0.0466708	0.292	0.352	4.05912e-11		Dnpep	2.28027e-16	-0.0386077	0.096	0.13	7.36185e-12
Nptn	1.52926e-38	0.0435973	0.15	0.098	4.9372e-34		Ptpn22	1.27485e-15	-0.0608034	0.226	0.274	4.11585e-11		Zfp800	2.29064e-16	-0.0407051	0.11	0.147	7.39532e-12
Dnlz	1.64833e-38	0.0260114	0.117	0.071	5.32162e-34		Unc50	1.2819e-15	-0.0384235	0.139	0.176	4.13862e-11		Stat2	2.32598e-16	-0.0537165	0.072	0.102	7.50942e-12
Rel	1.77031e-38	0.0977088	0.271	0.197	5.71545e-34		Rab6a	1.33275e-15	-0.0430192	0.145	0.182	4.30277e-11		Daxx	2.37556e-16	-0.0496343	0.14	0.183	7.66949e-12
Auh	1.92881e-38	0.0253449	0.126	0.078	6.22716e-34		Mrps18b	1.34957e-15	-0.0433239	0.108	0.139	4.35709e-11		Neurl3	2.39537e-16	-0.0442833	0.113	0.151	7.73345e-12
B9d2	1.95026e-38	0.0509411	0.137	0.088	6.29641e-34		Pdlim1	1.36449e-15	-0.0328813	0.185	0.231	4.40527e-11		Atf7ip	2.4017e-16	-0.0434998	0.24	0.296	7.75387e-12
Rnf13	2.07064e-38	0.0431088	0.134	0.084	6.68506e-34		Snhg15	1.38304e-15	0.153571	0.105	0.08	4.46515e-11		H2-Ab1	2.49057e-16	0.20764	0.598	0.584	8.04081e-12
Cnpy2	2.26892e-38	0.0373448	0.177	0.119	7.32521e-34		Smarcc2	1.38602e-15	-0.0608126	0.142	0.178	4.47478e-11		Zdhhc20	2.64637e-16	0.255422	0.285	0.257	8.5438e-12
Pik3ip1	2.27494e-38	-0.375316	0.15	0.192	7.34463e-34		Sp2	1.40935e-15	-0.0543164	0.082	0.109	4.55008e-11		Mrps25	2.72563e-16	-0.0412974	0.092	0.126	8.79969e-12
Prdx4	2.38447e-38	0.0799414	0.124	0.078	7.69828e-34		Lsm12	1.41668e-15	-0.0562833	0.24	0.29	4.57376e-11		Zgpat	2.77704e-16	-0.0318231	0.152	0.197	8.96568e-12
Pbrm1	2.43711e-38	0.0309925	0.263	0.187	7.86821e-34		Rps8	1.4392e-15	0.0521758	0.995	0.995	4.64645e-11		Cdc42	2.78189e-16	0.159113	0.74	0.773	8.98133e-12
Vamp5	2.4908e-38	0.052324	0.107	0.064	8.04154e-34		Ebp	1.45577e-15	-0.0501875	0.173	0.214	4.69995e-11		Tpp1	2.87373e-16	-0.0306211	0.113	0.15	9.27784e-12
Ift20	2.5202e-38	0.0348625	0.225	0.157	8.13646e-34		Anapc1	1.47644e-15	-0.0448616	0.107	0.138	4.76668e-11		Sft2d1	2.92783e-16	-0.0253065	0.278	0.345	9.4525e-12
Zfp91	2.73446e-38	0.0147986	0.175	0.117	8.8282e-34		Mtdh	1.47951e-15	-0.0589735	0.418	0.49	4.77661e-11		Ddx50	3.10289e-16	-0.00317797	0.21	0.266	1.00177e-11
2310009A05Rik	2.82655e-38	0.00179081	0.165	0.108	9.12552e-34		Knop1	1.56562e-15	-0.0648393	0.086	0.114	5.05462e-11		Ppp1r18	3.12088e-16	-0.0689748	0.584	0.672	1.00758e-11
Zfp644	2.8384e-38	0.0244808	0.181	0.121	9.16377e-34		Sp110	1.6278e-15	0.201166	0.403	0.389	5.25536e-11		Pik3r4	3.13303e-16	-0.0446504	0.077	0.108	1.0115e-11
Fam173a	3.0292e-38	0.00679617	0.3	0.214	9.77976e-34		Vps51	1.6802e-15	-0.033672	0.112	0.144	5.42453e-11		Acbd3	3.17774e-16	-0.0566227	0.086	0.119	1.02593e-11
Ube2d1	3.09921e-38	0.027741	0.182	0.122	1.00058e-33		Lrch3	1.75683e-15	-0.0608235	0.088	0.116	5.67193e-11		Tmem109	3.28922e-16	-0.0445703	0.077	0.108	1.06193e-11
Cox7a2l	3.31863e-38	0.103432	0.744	0.62	1.07142e-33		Dnajc14	1.76661e-15	-0.0412394	0.093	0.123	5.7035e-11		Tab2	3.32109e-16	-0.052084	0.111	0.147	1.07221e-11
Mtpn	3.38164e-38	0.0460113	0.282	0.203	1.09176e-33		Maea	1.78256e-15	-0.0369892	0.153	0.19	5.75499e-11		Mrps12	3.6118e-16	-0.0321835	0.181	0.231	1.16607e-11
Uqcc3	3.38248e-38	-0.00696447	0.262	0.184	1.09203e-33		Dnase2a	1.80347e-15	-0.0541091	0.1	0.13	5.82251e-11		Fcho1	3.94943e-16	-0.0320146	0.119	0.158	1.27507e-11
Srebf2	3.5822e-38	0.0426564	0.193	0.131	1.15651e-33		Pdha1	1.86726e-15	-0.0489765	0.168	0.208	6.02845e-11		0610012G03Rik	3.98039e-16	-0.0510386	0.185	0.233	1.28507e-11
Sars	3.88945e-38	0.00911293	0.313	0.225	1.25571e-33		Cabin1	1.91855e-15	-0.04664	0.162	0.201	6.19403e-11		Rasa2	4.03258e-16	-0.0245132	0.133	0.175	1.30192e-11
Med13l	4.90513e-38	0.0231245	0.125	0.078	1.58362e-33		Eva1b	1.91981e-15	-0.0432104	0.077	0.104	6.19809e-11		Aak1	4.12388e-16	-0.0491655	0.114	0.152	1.3314e-11
Acsl5	4.98614e-38	0.034095	0.185	0.125	1.60978e-33		Dcaf11	1.95488e-15	-0.048456	0.109	0.141	6.31132e-11		Arpc2	4.17498e-16	0.119622	0.819	0.85	1.34789e-11
Vrk3	5.65155e-38	0.00525339	0.189	0.128	1.8246e-33		Lipa	1.98993e-15	-0.0265751	0.102	0.134	6.42448e-11		Ogfr	4.50303e-16	-0.0353398	0.152	0.195	1.4538e-11
Blvra	5.95024e-38	0.0295434	0.127	0.08	1.92104e-33		Exoc4	2.14711e-15	-0.0444751	0.094	0.123	6.93193e-11		Ddx54	4.55373e-16	-0.0118338	0.223	0.28	1.47017e-11
Ifi27	5.95291e-38	0.0465912	0.309	0.226	1.9219e-33		Rnf14	2.14755e-15	-0.0419334	0.084	0.112	6.93335e-11		Tmub1	4.99702e-16	-0.0375736	0.107	0.144	1.61329e-11
Pex2	6.23108e-38	0.0203728	0.117	0.072	2.0117e-33		Atf6b	2.18873e-15	-0.0449664	0.118	0.15	7.06633e-11		Ehmt1	5.10524e-16	-0.0417853	0.086	0.118	1.64823e-11
Tia1	7.31436e-38	0.0158987	0.191	0.129	2.36144e-33		Coro1c	2.19931e-15	-0.0584735	0.086	0.114	7.10046e-11		Pax5	5.37336e-16	-0.0704627	0.179	0.228	1.73479e-11
Tpp1	7.56318e-38	0.0330316	0.147	0.095	2.44177e-33		Tpm1	2.24597e-15	-0.051673	0.097	0.127	7.25111e-11		Mdh2	5.41706e-16	-0.0551295	0.434	0.52	1.7489e-11
Rras2	7.59716e-38	0.0207105	0.161	0.105	2.45274e-33		4932438A13Rik	2.29797e-15	-0.0557783	0.216	0.262	7.419e-11		Nmt1	5.46716e-16	-0.0316202	0.094	0.127	1.76507e-11
Secisbp2	7.79078e-38	0.0108059	0.172	0.114	2.51525e-33		Zfp646	2.33762e-15	-0.0395044	0.074	0.101	7.547e-11		Pdap1	5.52122e-16	-0.0464274	0.196	0.247	1.78253e-11
Ms4a1	7.79809e-38	0.238952	0.445	0.377	2.51761e-33		Snrpc	2.41988e-15	-0.0373672	0.28	0.337	7.81258e-11		Bptf	5.5618e-16	-0.0329842	0.249	0.309	1.79563e-11
Mrps28	7.80904e-38	0.0300671	0.187	0.126	2.52115e-33		Tnfrsf18	2.47664e-15	-0.0876212	0.14	0.176	7.99582e-11		Ppm1b	5.58665e-16	0.179212	0.137	0.107	1.80365e-11
Ssr1	7.81661e-38	0.0225228	0.187	0.126	2.52359e-33		Zfp950	2.51481e-15	-0.067861	0.075	0.101	8.11905e-11		Oxa1l	5.84086e-16	-0.0258483	0.199	0.251	1.88572e-11
Ocel1	8.14414e-38	0.0201232	0.119	0.073	2.62933e-33		U2af1l4	2.53282e-15	-0.0308852	0.102	0.133	8.17721e-11		Rpn2	5.91563e-16	-0.0329195	0.261	0.322	1.90986e-11
Elp5	8.33023e-38	0.0312607	0.14	0.09	2.68942e-33		Ttc7	2.59669e-15	-0.0487536	0.129	0.163	8.3834e-11		Vps29	6.16153e-16	-0.0273673	0.214	0.268	1.98925e-11
Slc25a17	8.51203e-38	0.0145579	0.151	0.098	2.74811e-33		Atp6ap1	2.99566e-15	-0.0493974	0.216	0.262	9.67149e-11		Gbf1	6.16441e-16	-0.0314337	0.101	0.137	1.99018e-11
Scamp2	1.00529e-37	0.0181727	0.251	0.177	3.24559e-33		Ddx54	3.03576e-15	-0.0439214	0.21	0.256	9.80095e-11		Cerk	6.21475e-16	-0.0545437	0.115	0.153	2.00643e-11
Sec11a	1.02236e-37	0.0151036	0.405	0.297	3.3007e-33		Crip1	3.10199e-15	0.20272	0.72	0.717	1.00148e-10		Agpat1	6.23149e-16	-0.0233725	0.074	0.104	2.01184e-11
Coq5	1.03501e-37	0.0484617	0.117	0.072	3.34152e-33		Fbxo3	3.11006e-15	-0.0336798	0.075	0.102	1.00408e-10		Ints11	6.93717e-16	-0.0361554	0.094	0.128	2.23967e-11
Cox7a2	1.08206e-37	0.0878428	0.594	0.461	3.49344e-33		Arhgef2	3.19055e-15	-0.0500212	0.137	0.171	1.03007e-10		Polr2a	7.34853e-16	-0.036928	0.298	0.365	2.37247e-11
Grpel1	1.15069e-37	0.00554841	0.29	0.206	3.71501e-33		Hnrnpul1	3.31623e-15	-0.0673546	0.246	0.296	1.07065e-10		Mak16	7.47803e-16	-0.0351104	0.195	0.246	2.41428e-11
Wdr26	1.24411e-37	0.00339949	0.207	0.142	4.01662e-33		Dcaf13	3.38163e-15	-0.0390401	0.111	0.142	1.09176e-10		Aff3	7.51702e-16	0.218243	0.157	0.126	2.42687e-11
Hmgb2	1.27817e-37	0.320118	0.454	0.353	4.12658e-33		Wdr83os	3.42842e-15	-0.0602982	0.351	0.415	1.10687e-10		Uba7	7.62633e-16	-0.0266179	0.114	0.152	2.46216e-11
Ap1s1	1.31841e-37	0.0289947	0.156	0.102	4.25649e-33		Trmt1	3.45479e-15	-0.0515541	0.154	0.193	1.11538e-10		Cdt1	7.64268e-16	-0.0348815	0.099	0.134	2.46744e-11
Mrpl48	1.41842e-37	0.005962	0.16	0.105	4.57936e-33		Zbp1	3.54193e-15	-0.0985866	0.254	0.302	1.14351e-10		Mrpl9	8.02144e-16	-0.0281072	0.155	0.2	2.58972e-11
Idh2	1.42013e-37	0.0330072	0.14	0.09	4.5849e-33		Sucla2	3.59214e-15	-0.044772	0.115	0.147	1.15972e-10		Ankrd10	8.21451e-16	-0.0236805	0.165	0.212	2.65205e-11
Trmt2a	1.42766e-37	0.0406558	0.107	0.064	4.60921e-33		Nutf2	3.59289e-15	0.184886	0.239	0.213	1.15997e-10		1110038B12Rik	8.26706e-16	-0.0590039	0.183	0.229	2.66902e-11
Gosr2	1.47102e-37	0.0254078	0.142	0.091	4.7492e-33		Hdlbp	3.72225e-15	-0.0843404	0.16	0.196	1.20173e-10		Lck	8.63921e-16	-0.073916	0.385	0.453	2.78917e-11
Rasgrp1	1.47472e-37	0.0145016	0.286	0.204	4.76113e-33		2210016L21Rik	3.72987e-15	-0.0382747	0.124	0.158	1.20419e-10		Herpud1	8.65633e-16	-0.035258	0.235	0.293	2.7947e-11
Rbbp4	1.49652e-37	0.0400492	0.436	0.324	4.83153e-33		Nom1	3.74936e-15	-0.0499865	0.074	0.1	1.21048e-10		Snrpb	8.7241e-16	-0.0686396	0.481	0.566	2.81657e-11
St8sia4	1.52112e-37	0.0530732	0.166	0.11	4.91095e-33		Otulin	3.84246e-15	0.155197	0.138	0.111	1.24054e-10		Secisbp2	8.91198e-16	-0.0426861	0.125	0.163	2.87723e-11
Ddrgk1	1.54899e-37	-0.0113214	0.298	0.213	5.00092e-33		Coq10b	3.9691e-15	0.133786	0.104	0.079	1.28142e-10		Ldlrap1	9.23895e-16	-0.0289017	0.078	0.109	2.98279e-11
Capza1	1.58777e-37	0.039279	0.463	0.346	5.1261e-33		Fam50a	3.98654e-15	-0.0502299	0.164	0.203	1.28705e-10		Srp72	9.49484e-16	-0.036375	0.198	0.249	3.06541e-11
Znrd1	1.61109e-37	0.00267438	0.275	0.195	5.20141e-33		Zfp91	4.02847e-15	0.169932	0.196	0.167	1.30059e-10		Oip5os1	9.99933e-16	-0.0292037	0.165	0.211	3.22828e-11
Itgb1bp1	1.61579e-37	0.0187277	0.156	0.102	5.21656e-33		Nab1	4.04207e-15	0.151998	0.138	0.111	1.30498e-10		Ccs	1.00961e-15	-0.0488417	0.109	0.145	3.25953e-11
Acads	1.65918e-37	0.0234205	0.122	0.075	5.35666e-33		Mrpl58	4.23886e-15	-0.0598143	0.237	0.284	1.36852e-10		Ccdc88c	1.05196e-15	-0.049471	0.155	0.199	3.39624e-11
CAAA01147332.1	1.77424e-37	0.0393044	0.128	0.081	5.72812e-33		Gpatch8	4.28556e-15	-0.0483348	0.129	0.163	1.38359e-10		Mrpl58	1.08521e-15	-0.0357562	0.229	0.285	3.50362e-11
Pcgf5	1.81083e-37	0.0605265	0.117	0.072	5.84627e-33		Fcrla	4.37384e-15	-0.105022	0.191	0.229	1.4121e-10		Gps2	1.08905e-15	-0.0210824	0.25	0.312	3.51598e-11
Dnpep	1.824e-37	0.0200244	0.139	0.089	5.88879e-33		Uqcr11	4.43499e-15	-0.0613797	0.383	0.451	1.43184e-10		Helz	1.10958e-15	-0.0293501	0.093	0.126	3.58229e-11
Hnrnph2	1.84121e-37	0.00318714	0.228	0.159	5.94434e-33		Ric8a	4.576e-15	-0.0307548	0.111	0.143	1.47736e-10		Higd1a	1.14826e-15	-0.0418992	0.272	0.334	3.70716e-11
Myd88	1.91273e-37	0.0279991	0.153	0.1	6.17524e-33		Clpp	4.63263e-15	-0.0477009	0.147	0.183	1.49564e-10		Naa38	1.17829e-15	-0.0302493	0.265	0.328	3.8041e-11
Commd3	1.98499e-37	-0.0035093	0.255	0.18	6.40853e-33		Ppt1	4.65393e-15	-0.0581636	0.108	0.139	1.50252e-10		Mrtfa	1.17927e-15	-0.0356528	0.132	0.172	3.80728e-11
Chchd10	2.00352e-37	0.0420513	0.308	0.225	6.46838e-33		Trmt112	4.82455e-15	-0.0826581	0.616	0.687	1.5576e-10		Parp14	1.18487e-15	-0.0498617	0.142	0.183	3.82535e-11
Akap8l	2.03042e-37	0.0382808	0.177	0.119	6.55521e-33		Phb2	4.8753e-15	-0.0550745	0.379	0.45	1.57399e-10		Psmd3	1.18627e-15	-0.021414	0.158	0.203	3.82988e-11
Sod2	2.053e-37	0.0162279	0.238	0.166	6.62812e-33		Dok1	4.8975e-15	-0.0567706	0.081	0.108	1.58116e-10		Map3k2	1.22003e-15	-0.0302864	0.099	0.135	3.93888e-11
Gnpnat1	2.1731e-37	0.0314793	0.118	0.073	7.01587e-33		Ggnbp2	4.98854e-15	-0.0485923	0.298	0.355	1.61055e-10		Mettl23	1.23501e-15	-0.0471495	0.43	0.517	3.98723e-11
Ebna1bp2	2.40937e-37	0.00440613	0.241	0.168	7.77866e-33		Rnaseh2a	5.00617e-15	-0.0405595	0.094	0.123	1.61624e-10		Ubl7	1.2372e-15	-0.0272333	0.174	0.221	3.9943e-11
Cflar	2.74655e-37	0.0255063	0.209	0.144	8.86724e-33		Gm2a	5.09572e-15	-0.0531156	0.256	0.308	1.64515e-10		Senp6	1.24909e-15	0.229179	0.254	0.225	4.03268e-11
Leprot	2.86193e-37	0.00874621	0.12	0.074	9.23973e-33		Usp5	5.10053e-15	-0.0519707	0.078	0.104	1.64671e-10		Eif3b	1.25132e-15	-0.0426968	0.215	0.268	4.0399e-11
Ptpra	3.16491e-37	0.012275	0.178	0.119	1.02179e-32		Ptk2b	5.12049e-15	-0.0648339	0.269	0.319	1.65315e-10		Myc	1.28406e-15	-0.0842408	0.149	0.189	4.14558e-11
Babam1	3.1844e-37	0.00957148	0.256	0.181	1.02808e-32		Srsf6	5.12413e-15	0.18191	0.379	0.362	1.65433e-10		M6pr	1.30354e-15	-0.0162909	0.262	0.326	4.20849e-11
Ppp3r1	3.45954e-37	0.00854721	0.169	0.112	1.11691e-32		Uqcrc2	5.43405e-15	-0.0480185	0.311	0.37	1.75438e-10		Pigx	1.31855e-15	-0.0287976	0.201	0.253	4.25695e-11
Nubp2	3.45995e-37	0.0118044	0.148	0.096	1.11704e-32		Psap	5.6236e-15	-0.0808223	0.523	0.596	1.81558e-10		Ak2	1.32812e-15	-0.0422536	0.245	0.304	4.28782e-11
Bckdk	3.60985e-37	0.00801214	0.156	0.102	1.16544e-32		Scml4	5.85173e-15	-0.0325352	0.096	0.126	1.88923e-10		Batf	1.33911e-15	-0.0708775	0.124	0.162	4.3233e-11
Ubl4a	3.72988e-37	0.0176138	0.184	0.125	1.20419e-32		Atp5mpl	5.87481e-15	0.13316	0.606	0.615	1.89668e-10		Pdlim1	1.34907e-15	-0.0319541	0.167	0.213	4.35547e-11
Tgoln1	3.76273e-37	0.0129376	0.196	0.133	1.2148e-32		Lyn	6.04003e-15	-0.150623	0.279	0.322	1.95002e-10		Eif2b4	1.3847e-15	-0.0323771	0.098	0.132	4.47049e-11
Psmd8	3.87085e-37	0.031394	0.426	0.317	1.2497e-32		Git2	6.04595e-15	-0.0525639	0.269	0.321	1.95193e-10		Thap11	1.39592e-15	-0.0426221	0.077	0.107	4.50672e-11
Plekho1	4.06609e-37	0.0450626	0.148	0.096	1.31274e-32		Ciao2a	6.20639e-15	0.18151	0.304	0.282	2.00373e-10		Gm20559	1.42045e-15	0.251066	0.178	0.149	4.58593e-11
Pkib	4.84157e-37	0.0943648	0.14	0.091	1.5631e-32		Fcmr	6.29369e-15	-0.32899	0.356	0.374	2.03192e-10		Atp1b3	1.46093e-15	-0.0772564	0.37	0.431	4.71662e-11
Sash3	5.01041e-37	0.000455551	0.403	0.297	1.61761e-32		Rhof	6.30055e-15	-0.0265376	0.197	0.242	2.03413e-10		Oaz1	1.47624e-15	0.107158	0.89	0.918	4.76604e-11
Cxxc5	5.698e-37	0.0601542	0.116	0.072	1.8396e-32		Fnta	6.33195e-15	-0.0531871	0.122	0.155	2.04427e-10		Eif4h	1.4885e-15	-0.0220188	0.239	0.297	4.80563e-11
Rcn2	6.51394e-37	0.0395017	0.129	0.081	2.10303e-32		Asna1	6.3887e-15	-0.0493818	0.138	0.172	2.06259e-10		Rap2b	1.48999e-15	-0.0288797	0.077	0.107	4.81043e-11
Tmem33	6.92749e-37	0.012622	0.153	0.1	2.23654e-32		Ndufb7	6.63835e-15	-0.0599048	0.425	0.498	2.14319e-10		Acadvl	1.49896e-15	-0.0399861	0.086	0.118	4.8394e-11
Ppp1r2	7.20652e-37	0.00565892	0.221	0.154	2.32662e-32		Nop2	6.72229e-15	-0.0507907	0.078	0.104	2.17029e-10		Sec11a	1.50069e-15	-0.0359139	0.331	0.401	4.84499e-11
Gyg	7.31134e-37	0.0630172	0.19	0.131	2.36047e-32		Paf1	6.80108e-15	-0.065218	0.127	0.16	2.19573e-10		Rcsd1	1.50147e-15	-0.0317691	0.317	0.387	4.8475e-11
Syngr2	8.40947e-37	0.0509127	0.357	0.266	2.715e-32		Arfgap1	7.44282e-15	-0.0406231	0.081	0.108	2.40291e-10		Ppa1	1.53687e-15	-0.0653633	0.117	0.153	4.96179e-11
Unc50	8.74105e-37	0.0110097	0.181	0.122	2.82205e-32		Aff3	7.45798e-15	-0.0529224	0.116	0.149	2.40781e-10		Rab2a	1.60149e-15	0.239948	0.344	0.323	5.1704e-11
Matr3	9.34253e-37	0.00386816	0.256	0.182	3.01623e-32		Chkb	7.84075e-15	0.164532	0.148	0.121	2.53139e-10		Gnpda2	1.6188e-15	-0.048972	0.072	0.101	5.22631e-11
Prrc2a	9.49388e-37	-0.433824	0.277	0.306	3.0651e-32		Edem2	7.99815e-15	-0.0436319	0.116	0.148	2.5822e-10		Plrg1	1.6304e-15	-0.035589	0.075	0.105	5.26374e-11
Aco2	9.54408e-37	-0.00114958	0.229	0.159	3.08131e-32		Uba2	8.21256e-15	-0.0405411	0.205	0.249	2.65143e-10		Ndufa13	1.64578e-15	-0.0588712	0.601	0.693	5.31339e-11
Rps19	9.60912e-37	0.0736276	0.99	0.996	3.1023e-32		Ssu72	8.40562e-15	-0.0550823	0.338	0.399	2.71375e-10		Snf8	1.66614e-15	0.23075	0.224	0.194	5.37914e-11
Ttc3	9.77311e-37	0.0557127	0.147	0.096	3.15525e-32		Slc38a10	8.82076e-15	-0.0571207	0.108	0.137	2.84778e-10		Sfpq	1.67108e-15	0.252603	0.391	0.38	5.39508e-11
Cnbp	1.00624e-36	0.101147	0.764	0.628	3.24865e-32		Fermt3	9.21343e-15	-0.0355907	0.341	0.403	2.97456e-10		Fnbp1	1.69272e-15	-0.0375962	0.2	0.25	5.46494e-11
Trim12a	1.08928e-36	0.0161341	0.261	0.185	3.51674e-32		Parp14	9.52162e-15	-0.0496439	0.194	0.236	3.07406e-10		Cant1	1.73261e-15	-0.0483239	0.094	0.127	5.59373e-11
Cdk4	1.10387e-36	0.0275432	0.366	0.267	3.56384e-32		Ubl4a	9.70155e-15	-0.0511216	0.136	0.17	3.13215e-10		Abcg1	1.75126e-15	-0.0465788	0.103	0.138	5.65393e-11
Isy1	1.11078e-36	0.000201425	0.231	0.161	3.58616e-32		Fh1	1.00992e-14	-0.0853411	0.146	0.179	3.26052e-10		Rnf216	1.95511e-15	-0.0541107	0.079	0.109	6.31206e-11
Stt3b	1.18035e-36	0.0175929	0.269	0.192	3.81076e-32		Card11	1.03427e-14	-0.0619193	0.179	0.22	3.33913e-10		Gemin7	2.0269e-15	-0.00946729	0.24	0.3	6.54383e-11
Trappc5	1.19827e-36	0.0136374	0.228	0.159	3.86862e-32		Ruvbl2	1.05272e-14	-0.0531567	0.102	0.131	3.39871e-10		Prex1	2.05559e-15	-0.0550461	0.138	0.178	6.63647e-11
Twistnb	1.22864e-36	0.0041167	0.291	0.208	3.96665e-32		Fis1	1.07929e-14	-0.0824276	0.58	0.656	3.48447e-10		Shmt2	2.07594e-15	-0.0328836	0.11	0.147	6.70217e-11
Pnp	1.29059e-36	0.0470274	0.213	0.149	4.16667e-32		Tor1a	1.12927e-14	-0.0257197	0.121	0.154	3.64584e-10		Ptrh2	2.12951e-15	-0.0279884	0.095	0.129	6.87513e-11
Maip1	1.32523e-36	0.0307927	0.113	0.069	4.2785e-32		Bank1	1.1534e-14	0.199484	0.35	0.32	3.72376e-10		Dhx15	2.19401e-15	-0.0427014	0.224	0.277	7.08337e-11
Crk	1.40596e-36	0.0495201	0.112	0.069	4.53914e-32		Exosc3	1.18679e-14	-0.03783	0.213	0.26	3.83155e-10		Myo1g	2.19589e-15	-0.0308007	0.221	0.274	7.08943e-11
Glipr2	1.50488e-36	0.0390646	0.195	0.134	4.85852e-32		Cntrl	1.19379e-14	-0.0779736	0.188	0.228	3.85414e-10		Klf6	2.26586e-15	-0.0375601	0.162	0.206	7.31534e-11
Glrx2	1.52809e-36	-0.0028808	0.197	0.134	4.93345e-32		Pex16	1.2283e-14	-0.0493634	0.075	0.1	3.96557e-10		Prpf4b	2.28175e-15	-0.0416042	0.188	0.237	7.36663e-11
Uchl5	1.57722e-36	0.0315955	0.166	0.111	5.09205e-32		Phf20	1.24823e-14	-0.0412847	0.084	0.111	4.02991e-10		Ccnt1	2.42562e-15	-0.0178528	0.155	0.199	7.83112e-11
Snx9	1.62552e-36	0.0508195	0.179	0.122	5.248e-32		Chp1	1.25958e-14	-0.0470262	0.142	0.178	4.06656e-10		Cops4	2.42899e-15	-0.0392296	0.15	0.192	7.842e-11
Mrps18a	1.65959e-36	0.0176934	0.203	0.14	5.35799e-32		Ubl7	1.29874e-14	-0.0524928	0.165	0.202	4.19299e-10		Neu1	2.47509e-15	-0.0331596	0.075	0.104	7.99083e-11
Polr2e	1.75135e-36	-0.0022413	0.323	0.235	5.65424e-32		Treml2	1.31838e-14	-0.0341213	0.201	0.248	4.2564e-10		Tradd	2.54471e-15	-0.0277638	0.119	0.156	8.2156e-11
Cdt1	1.78032e-36	0.0477137	0.145	0.095	5.74777e-32		Cd3g	1.3348e-14	-0.12365	0.41	0.455	4.30939e-10		Zfp148	2.54668e-15	-0.0291065	0.142	0.184	8.22196e-11
Tmem11	1.85165e-36	-0.0062123	0.172	0.114	5.97805e-32		Cnpy2	1.34797e-14	-0.0495321	0.131	0.164	4.35193e-10		Btf3l4	2.57573e-15	0.214322	0.201	0.171	8.31573e-11
Ifi35	1.99925e-36	0.00753048	0.258	0.183	6.45458e-32		Epn1	1.42836e-14	-0.0393086	0.235	0.283	4.61148e-10		Phf5a	2.61072e-15	-0.0256757	0.245	0.304	8.42871e-11
Asap1	2.01932e-36	0.0414927	0.205	0.142	6.51938e-32		Drg1	1.43317e-14	-0.0341008	0.181	0.222	4.62698e-10		Snrk	2.67487e-15	-0.0535002	0.081	0.112	8.63581e-11
N4bp2l1	2.15403e-36	0.0286435	0.125	0.078	6.95427e-32		Ldah	1.45126e-14	-0.0401142	0.094	0.123	4.68541e-10		Abcf2	2.70052e-15	-0.0378633	0.107	0.142	8.71863e-11
Gclm	2.28989e-36	0.00762734	0.229	0.161	7.3929e-32		Hexa	1.47915e-14	-0.057167	0.123	0.156	4.77544e-10		Vps4a	2.88966e-15	-0.0366611	0.098	0.132	9.32928e-11
Dctn4	2.34042e-36	0.0360673	0.116	0.071	7.55604e-32		Pold2	1.55513e-14	-0.053628	0.081	0.106	5.02073e-10		Gm17018	2.9175e-15	-0.0476344	0.126	0.164	9.41914e-11
Sys1	2.46569e-36	0.0279469	0.458	0.342	7.96048e-32		Ccndbp1	1.6345e-14	-0.0283026	0.156	0.194	5.27698e-10		Wdr82	3.08492e-15	-0.0553288	0.134	0.174	9.95965e-11
Gtpbp2	2.48001e-36	0.0145251	0.19	0.129	8.0067e-32		Impdh1	1.66948e-14	-0.0365336	0.088	0.116	5.38992e-10		Ms4a4b	3.15499e-15	-0.131758	0.356	0.408	1.01859e-10
Tnrc6a	2.65874e-36	0.00982079	0.189	0.129	8.58373e-32		Hnrnpul2	1.6864e-14	-0.0799923	0.312	0.365	5.44453e-10		Ets1	3.31198e-15	-0.0583518	0.568	0.659	1.06927e-10
Rgs19	2.78766e-36	0.00728109	0.335	0.245	8.99994e-32		Ncoa4	1.7382e-14	-0.0353769	0.105	0.135	5.61179e-10		Med1	3.34124e-15	-0.0375831	0.098	0.131	1.07872e-10
Nars	2.92999e-36	0.00398686	0.225	0.156	9.45948e-32		Psmd12	1.75176e-14	-0.0468359	0.162	0.199	5.65557e-10		Srp68	3.47463e-15	-0.0379563	0.106	0.142	1.12178e-10
Slamf6	2.98138e-36	0.0392108	0.345	0.255	9.62539e-32		Rnf41	1.75493e-14	-0.0414296	0.088	0.115	5.66578e-10		Runx3	3.553e-15	-0.0318435	0.176	0.223	1.14709e-10
Rdx	3.07139e-36	-0.00488823	0.207	0.142	9.91599e-32		Phf23	1.82161e-14	-0.0469773	0.115	0.146	5.88107e-10		Fyb	3.64136e-15	-0.103102	0.281	0.331	1.17561e-10
Cul1	3.0864e-36	0.03636	0.169	0.114	9.96444e-32		Epc1	1.83769e-14	-0.0446098	0.217	0.263	5.93299e-10		Srp19	3.64329e-15	-0.02468	0.264	0.327	1.17623e-10
Emd	3.16077e-36	-0.0163524	0.268	0.191	1.02045e-31		Cnot2	1.85241e-14	-0.0386283	0.138	0.172	5.9805e-10		Pigt	3.68552e-15	-0.0218143	0.145	0.187	1.18987e-10
Sdf2	3.29509e-36	-0.0124801	0.196	0.133	1.06382e-31		Zfp148	1.8781e-14	-0.0494244	0.164	0.202	6.06344e-10		Pag1	3.73555e-15	-0.030049	0.186	0.235	1.20602e-10
Cct4	3.48759e-36	0.0346159	0.498	0.374	1.12597e-31		Pkm	1.92503e-14	-0.0963272	0.505	0.582	6.21495e-10		Lims1	3.80625e-15	-0.0534428	0.162	0.204	1.22885e-10
Hint3	3.56341e-36	0.0183257	0.19	0.13	1.15045e-31		Rsrc2	1.92766e-14	0.161347	0.274	0.246	6.22344e-10		Ndufv2	3.94302e-15	-0.0231289	0.315	0.384	1.273e-10
Fam111a	3.56355e-36	0.0349999	0.188	0.129	1.15049e-31		Vps53	1.92984e-14	-0.0421598	0.082	0.108	6.23047e-10		Rpl21	4.00279e-15	-0.0519452	0.988	0.996	1.2923e-10
Zeb2	3.7637e-36	0.188853	0.11	0.068	1.21511e-31		Midn	1.96782e-14	-0.0379522	0.144	0.181	6.3531e-10		Senp7	4.12197e-15	-0.0308108	0.134	0.174	1.33078e-10
Epn1	3.86473e-36	0.0210608	0.292	0.211	1.24773e-31		Bod1l	1.99203e-14	-0.0462279	0.257	0.307	6.43126e-10		Lmbr1l	4.17853e-15	-0.0323598	0.093	0.127	1.34904e-10
Gpn3	4.00448e-36	0.0268722	0.103	0.062	1.29285e-31		Cnih4	2.43507e-14	-0.0604067	0.153	0.189	7.86162e-10		Lrch4	4.25575e-15	-0.0247477	0.138	0.179	1.37397e-10
Csrp1	4.12714e-36	0.0391695	0.167	0.112	1.33245e-31		Tmem33	2.439e-14	0.169067	0.181	0.154	7.87432e-10		Khnyn	4.37025e-15	-0.0380907	0.081	0.112	1.41093e-10
Hmgcl	4.12808e-36	0.0288572	0.126	0.079	1.33275e-31		Psmc4	2.45411e-14	-0.0436951	0.232	0.278	7.9231e-10		Rpain	4.39076e-15	-0.0325182	0.075	0.104	1.41756e-10
Bmp2k	4.14594e-36	0.073375	0.13	0.083	1.33852e-31		Polr2j	2.74998e-14	-0.0520719	0.242	0.29	8.87832e-10		Rab14	4.46697e-15	-0.027053	0.344	0.419	1.44216e-10
Pef1	4.42871e-36	0.0227871	0.113	0.069	1.42981e-31		Taldo1	2.77659e-14	-0.112304	0.481	0.551	8.96423e-10		Pdcd5	4.57395e-15	-0.0294467	0.318	0.388	1.4767e-10
Pnkp	4.44219e-36	0.028707	0.176	0.119	1.43416e-31		Tox4	2.90361e-14	-0.0485207	0.162	0.199	9.37432e-10		Tmed3	4.59883e-15	-0.0318595	0.137	0.177	1.48473e-10
Creb1	4.77502e-36	0.0130322	0.167	0.112	1.54162e-31		Erh	2.95054e-14	0.194441	0.412	0.407	9.52581e-10		Tpd52l2	4.76351e-15	-0.0307736	0.132	0.171	1.5379e-10
Ncf1	4.80811e-36	0.0644442	0.177	0.121	1.5523e-31		Cdc123	3.12038e-14	-0.0444742	0.165	0.203	1.00742e-09		Ube2l3	4.85665e-15	-0.0175065	0.289	0.355	1.56797e-10
Hpcal1	4.83337e-36	0.030376	0.189	0.129	1.56045e-31		Calm1	3.14665e-14	-0.0778442	0.807	0.854	1.0159e-09		Usp15	4.95801e-15	-0.017155	0.127	0.165	1.60069e-10
Atf2	4.86133e-36	0.0470237	0.114	0.071	1.56948e-31		Ifrd1	3.23826e-14	0.176726	0.16	0.134	1.04547e-09		Naxe	4.96923e-15	-0.0397201	0.149	0.191	1.60432e-10
Jkamp	5.3781e-36	0.022943	0.113	0.069	1.73632e-31		Pkib	3.26247e-14	0.220049	0.154	0.127	1.05329e-09		Tssc4	5.07226e-15	-0.0247311	0.078	0.108	1.63758e-10
Dhps	5.58123e-36	0.0207737	0.179	0.121	1.8019e-31		Tmem208	3.37566e-14	-0.0485358	0.197	0.238	1.08983e-09		Larp1	5.14158e-15	-0.0398221	0.09	0.121	1.65996e-10
Angel2	5.58221e-36	0.0127714	0.172	0.116	1.80222e-31		Il2rg	3.50067e-14	-0.0744535	0.738	0.793	1.13019e-09		Rnf187	5.32206e-15	-0.0263179	0.398	0.483	1.71823e-10
Casp6	5.59339e-36	0.0351968	0.1	0.059	1.80582e-31		Tgtp2	3.59727e-14	-0.0486786	0.173	0.213	1.16138e-09		Skp1a	5.43562e-15	0.207787	0.511	0.522	1.75489e-10
Srgn	5.71744e-36	0.126068	0.799	0.688	1.84588e-31		Mllt6	3.78677e-14	0.178204	0.166	0.14	1.22256e-09		Pin4	5.58055e-15	-0.0190247	0.206	0.258	1.80168e-10
Gsn	6.124e-36	0.0658487	0.139	0.09	1.97713e-31		Eif4a3	4.0856e-14	-0.0402514	0.278	0.333	1.31904e-09		Zfp330	5.60041e-15	-0.0414607	0.114	0.15	1.80809e-10
Sh3bgrl	6.32612e-36	0.0191561	0.19	0.13	2.04239e-31		Ctu2	4.1284e-14	-0.0315647	0.085	0.112	1.33285e-09		Pip4k2a	5.80889e-15	-0.0318202	0.138	0.178	1.8754e-10
Ost4	6.55451e-36	0.0541772	0.534	0.403	2.11612e-31		Guk1	4.14501e-14	-0.0306353	0.193	0.235	1.33822e-09		Acaa2	5.85322e-15	-0.0419165	0.111	0.147	1.88971e-10
Ing4	6.66218e-36	0.0332828	0.12	0.075	2.15088e-31		Kctd20	4.29187e-14	-0.0381534	0.079	0.104	1.38563e-09		Txnrd1	5.90167e-15	-0.038144	0.085	0.116	1.90535e-10
Timm9	6.77881e-36	0.0270861	0.155	0.103	2.18854e-31		Arhgap17	4.49882e-14	-0.0545505	0.176	0.214	1.45244e-09		Impdh2	5.99874e-15	-0.0354144	0.314	0.381	1.93669e-10
Rnf167	6.80199e-36	0.0252208	0.376	0.277	2.19602e-31		Zfp869	4.51331e-14	-0.0540905	0.106	0.136	1.45712e-09		Mrpl35	6.10402e-15	-0.0419708	0.149	0.19	1.97068e-10
Batf	6.98938e-36	0.0415485	0.183	0.125	2.25652e-31		Nsd1	5.03603e-14	-0.0521088	0.242	0.289	1.62588e-09		Mrpl42	6.18754e-15	-0.0260598	0.236	0.293	1.99765e-10
Tk2	7.00827e-36	0.0447979	0.104	0.063	2.26262e-31		Arf5	5.04727e-14	0.138764	0.596	0.606	1.62951e-09		Ankrd13a	6.75364e-15	-0.0392748	0.099	0.132	2.18041e-10
Ttc1	7.34858e-36	0.0175823	0.139	0.09	2.37249e-31		Stim1	5.10832e-14	-0.0307271	0.144	0.18	1.64922e-09		Sars	6.83796e-15	-0.0165203	0.241	0.299	2.20763e-10
Ist1	7.68656e-36	0.0091983	0.187	0.127	2.48161e-31		Ssrp1	5.51724e-14	-0.060575	0.298	0.355	1.78124e-09		Ccnq	7.01989e-15	-0.029862	0.117	0.154	2.26637e-10
Arpp19	7.7231e-36	0.0238124	0.458	0.341	2.4934e-31		Rraga	5.5883e-14	-0.0373651	0.189	0.229	1.80418e-09		Zfx	7.12521e-15	-0.0371684	0.093	0.126	2.30037e-10
Dera	8.10286e-36	0.0185855	0.15	0.098	2.61601e-31		Ascc1	5.85592e-14	-0.0494052	0.092	0.119	1.89058e-09		Kif5b	7.33071e-15	-0.0322756	0.306	0.373	2.36672e-10
Lancl1	8.1126e-36	0.0375691	0.1	0.06	2.61915e-31		Zfp53	5.97167e-14	-0.0585381	0.091	0.118	1.92796e-09		Gimap3	7.78261e-15	-0.0696064	0.478	0.559	2.51261e-10
Bag1	8.27362e-36	0.00669445	0.318	0.231	2.67114e-31		Cct6a	6.08617e-14	0.20196	0.303	0.284	1.96492e-09		Prpf4	7.83033e-15	-0.0322834	0.08	0.11	2.52802e-10
Ahctf1	8.50482e-36	0.0183952	0.165	0.111	2.74578e-31		Mcm6	6.1866e-14	-0.0617925	0.13	0.162	1.99734e-09		Mad2l1bp	7.87286e-15	-0.0154173	0.091	0.124	2.54175e-10
Minpp1	8.77556e-36	0.0339067	0.138	0.089	2.83319e-31		Polr2a	6.73764e-14	-0.0695311	0.357	0.415	2.17525e-09		Letm1	8.01957e-15	-0.030884	0.137	0.177	2.58912e-10
Dnajb11	9.43775e-36	0.0176877	0.275	0.198	3.04698e-31		Pnkd	6.86964e-14	-0.0211151	0.14	0.174	2.21786e-09		Ppp2r5c	8.1435e-15	-0.0444848	0.145	0.185	2.62913e-10
Ppp2r1a	9.78719e-36	0.0024414	0.29	0.208	3.1598e-31		Dcaf17	7.02783e-14	-0.0378267	0.079	0.104	2.26894e-09		Cnot8	8.58865e-15	-0.0269078	0.146	0.188	2.77284e-10
Tut4	1.00629e-35	0.0061111	0.228	0.16	3.24881e-31		Ethe1	7.05196e-14	-0.0536781	0.087	0.113	2.27672e-09		Llph	8.80823e-15	-0.0442272	0.364	0.438	2.84374e-10
Mrps11	1.01171e-35	0.025178	0.126	0.08	3.26629e-31		Txlna	7.32301e-14	-0.0390423	0.097	0.125	2.36423e-09		Arhgap45	8.83945e-15	-0.0703997	0.675	0.761	2.85382e-10
Arih1	1.08419e-35	0.0207893	0.146	0.095	3.5003e-31		Trmt1l	7.52393e-14	-0.0348841	0.112	0.142	2.4291e-09		Ube2k	8.93752e-15	-0.0293342	0.194	0.242	2.88548e-10
Rps12	1.12812e-35	0.0806064	0.985	0.993	3.64214e-31		Madd	7.71985e-14	-0.0397353	0.126	0.158	2.49235e-09		Scaf1	9.29184e-15	-0.0438834	0.095	0.127	2.99987e-10
Brd4	1.14974e-35	-0.0104959	0.335	0.244	3.71194e-31		Fam53b	8.02155e-14	-0.0426441	0.127	0.159	2.58976e-09		Secisbp2l	9.78362e-15	-0.0444121	0.079	0.109	3.15864e-10
Psmg4	1.20574e-35	-0.000908789	0.233	0.164	3.89272e-31		Mmgt2	8.10991e-14	-0.0389413	0.076	0.101	2.61828e-09		Pnisr	9.93302e-15	0.237899	0.249	0.22	3.20688e-10
BC029722	1.21114e-35	0.014916	0.165	0.11	3.91017e-31		Trappc12	8.62946e-14	-0.0444997	0.084	0.11	2.78602e-09		Nipbl	1.00183e-14	-0.0179106	0.306	0.373	3.2344e-10
Lyrm2	1.22218e-35	0.0107596	0.153	0.101	3.94581e-31		Iscu	9.07939e-14	-0.0690099	0.259	0.307	2.93128e-09		Ash1l	1.03432e-14	-0.0217486	0.164	0.209	3.33929e-10
Slc35c2	1.26077e-35	0.0345021	0.127	0.081	4.07038e-31		Aggf1	9.18592e-14	-0.0444469	0.14	0.173	2.96568e-09		Sertad1	1.07196e-14	-0.0247712	0.112	0.149	3.46081e-10
Micos10	1.27163e-35	0.0379321	0.379	0.28	4.10546e-31		Mif	9.26263e-14	0.175889	0.595	0.606	2.99044e-09		Mettl16	1.07718e-14	-0.0228242	0.095	0.129	3.47767e-10
Yif1a	1.34548e-35	0.0140527	0.118	0.073	4.34387e-31		Smim26	9.67469e-14	-0.0392601	0.111	0.141	3.12347e-09		Clk1	1.08175e-14	0.256618	0.303	0.279	3.49242e-10
Zfp593	1.35857e-35	0.0114856	0.188	0.128	4.38614e-31		Arhgap27	9.8959e-14	-0.0297384	0.078	0.103	3.19489e-09		Ubn2	1.09669e-14	0.175319	0.137	0.108	3.54067e-10
Cib1	1.36173e-35	0.00202312	0.313	0.228	4.39636e-31		Gfer	1.00669e-13	-0.049345	0.134	0.166	3.2501e-09		Ubxn6	1.12228e-14	-0.0234749	0.136	0.176	3.62327e-10
Amz2	1.37074e-35	0.0157417	0.108	0.065	4.42544e-31		Trpc4ap	1.01059e-13	-0.0329448	0.175	0.215	3.26269e-09		Arhgap27	1.12838e-14	-0.0241053	0.077	0.107	3.64298e-10
Gpr183	1.37173e-35	0.037467	0.257	0.185	4.42863e-31		Prxl2c	1.06159e-13	-0.0465181	0.099	0.127	3.42735e-09		Cic	1.13037e-14	-0.0374714	0.09	0.121	3.6494e-10
Ccdc25	1.42261e-35	0.0198781	0.131	0.084	4.59291e-31		Blk	1.07603e-13	0.229676	0.224	0.198	3.47396e-09		Pnp	1.14545e-14	-0.030983	0.17	0.216	3.69808e-10
Phf1	1.44912e-35	0.0483253	0.119	0.074	4.67849e-31		Nap1l1	1.07788e-13	0.206217	0.448	0.447	3.47994e-09		Wipi2	1.16326e-14	-0.0352817	0.076	0.105	3.75557e-10
Cfap20	1.45382e-35	0.0263779	0.123	0.077	4.69365e-31		Pdcd6ip	1.10009e-13	-0.0367372	0.266	0.318	3.55165e-09		Pdia6	1.18134e-14	-0.0491152	0.261	0.319	3.81394e-10
Bcl2a1d	1.52009e-35	0.135065	0.1	0.061	4.90762e-31		Samhd1	1.15126e-13	-0.090977	0.533	0.595	3.71685e-09		Vps72	1.219e-14	-0.0194875	0.136	0.177	3.93556e-10
Arl6ip1	1.52196e-35	-0.246148	0.637	0.607	4.91364e-31		Ctdsp2	1.20663e-13	-0.0471028	0.093	0.12	3.89559e-09		St3gal1	1.2329e-14	-0.0539355	0.122	0.158	3.98043e-10
Tmem64	1.53315e-35	0.0674326	0.115	0.072	4.94977e-31		Dennd4a	1.21177e-13	0.208398	0.169	0.143	3.91219e-09		Fis1	1.25677e-14	-0.0516935	0.599	0.695	4.05747e-10
Cnot2	1.59648e-35	0.0180747	0.182	0.124	5.15424e-31		Ndufa9	1.21533e-13	-0.0412322	0.15	0.185	3.92368e-09		Yipf4	1.26837e-14	0.221334	0.214	0.184	4.09493e-10
D16Ertd472e	1.82827e-35	0.0116305	0.139	0.09	5.90258e-31		Wdr36	1.23809e-13	-0.0427801	0.083	0.109	3.99716e-09		Traf1	1.28339e-14	-0.0366669	0.164	0.207	4.14343e-10
Nudt14	1.86942e-35	0.0271771	0.119	0.075	6.03542e-31		Per1	1.24796e-13	0.136331	0.107	0.083	4.02905e-09		Mrpl38	1.41932e-14	-0.0334385	0.127	0.165	4.58229e-10
Mthfsl	1.95462e-35	0.0242417	0.151	0.1	6.31049e-31		Adpgk	1.30868e-13	-0.105223	0.093	0.119	4.22509e-09		Pdcd6	1.42809e-14	-0.0223873	0.255	0.315	4.61058e-10
Smim26	2.18897e-35	0.0106173	0.13	0.082	7.0671e-31		Faf2	1.33834e-13	-0.0476771	0.117	0.147	4.32082e-09		Sh2b3	1.45609e-14	-0.030541	0.094	0.126	4.701e-10
Rps6kb1	2.22645e-35	0.0155316	0.154	0.102	7.18811e-31		Psmd6	1.34133e-13	-0.0376852	0.19	0.231	4.33049e-09		Siva1	1.49343e-14	-0.038153	0.131	0.17	4.82152e-10
Parvg	2.28354e-35	0.0111579	0.208	0.144	7.37242e-31		Rps7	1.41956e-13	-0.0483414	0.992	0.993	4.58304e-09		Cd83	1.50879e-14	0.325256	0.315	0.289	4.87112e-10
Capg	2.32334e-35	0.0568229	0.405	0.31	7.5009e-31		H2-Ob	1.46078e-13	0.215381	0.409	0.384	4.71612e-09		Arhgef1	1.51222e-14	-0.0524866	0.563	0.651	4.88221e-10
Cbx7	2.35033e-35	0.0186912	0.147	0.096	7.58803e-31		Pak1ip1	1.46385e-13	-0.0269954	0.192	0.232	4.72604e-09		Tmed7	1.55697e-14	0.198874	0.159	0.13	5.02669e-10
Nfyc	2.41425e-35	0.00873412	0.148	0.097	7.79442e-31		Nmd3	1.48097e-13	-0.0219925	0.102	0.131	4.78131e-09		Heatr1	1.56509e-14	-0.0387446	0.075	0.104	5.05291e-10
Ppib	2.46305e-35	0.114117	0.723	0.594	7.95196e-31		Marcksl1	1.50178e-13	0.0891353	0.189	0.159	4.84849e-09		Foxp1	1.58073e-14	0.241036	0.567	0.581	5.10338e-10
Tsfm	2.48213e-35	0.0224856	0.132	0.084	8.01355e-31		Marf1	1.54284e-13	-0.0594668	0.086	0.112	4.98105e-09		Aarsd1	1.59872e-14	-0.0230698	0.138	0.179	5.16147e-10
Smpdl3a	2.4888e-35	0.0446411	0.232	0.165	8.03509e-31		Nudt19	1.64007e-13	-0.0191709	0.121	0.153	5.29496e-09		Retreg2	1.6581e-14	-0.023314	0.154	0.197	5.35316e-10
Ccnh	2.61712e-35	0.00765214	0.163	0.109	8.44936e-31		Cand1	1.65503e-13	-0.045822	0.096	0.124	5.34328e-09		Fmc1	1.74693e-14	-0.0316943	0.17	0.214	5.63998e-10
Psmg2	2.7201e-35	0.0214792	0.17	0.115	8.78185e-31		Sharpin	1.68062e-13	-0.0367256	0.198	0.241	5.42589e-09		Naa35	1.75195e-14	-0.0252197	0.079	0.109	5.65617e-10
Hsbp1	2.74154e-35	8.8088e-05	0.339	0.247	8.85107e-31		Ubtf	1.70242e-13	-0.0491561	0.223	0.267	5.49625e-09		Larp7	1.83482e-14	-0.0362614	0.101	0.134	5.92372e-10
Psmd1	2.88835e-35	0.0288329	0.215	0.151	9.32505e-31		Rbck1	1.70992e-13	-0.0358959	0.256	0.307	5.52048e-09		1810037I17Rik	1.8441e-14	-0.0340751	0.379	0.461	5.95369e-10
Mpc2	2.98317e-35	0.0147636	0.332	0.243	9.63118e-31		Dennd1c	1.71986e-13	-0.0317836	0.143	0.178	5.55258e-09		Yipf1	1.85639e-14	-0.0173883	0.133	0.172	5.99335e-10
Pcf11	3.1493e-35	0.0122954	0.152	0.1	1.01675e-30		H2-Eb2	1.75099e-13	0.192474	0.157	0.131	5.65308e-09		Etfb	2.03238e-14	-0.0242432	0.203	0.253	6.56154e-10
Ostf1	3.18242e-35	0.0595484	0.499	0.38	1.02744e-30		Nmi	1.75281e-13	-0.0449189	0.229	0.276	5.65894e-09		Ilf3	2.07927e-14	-0.0318807	0.095	0.126	6.71293e-10
Cope	3.2546e-35	0.0331836	0.414	0.308	1.05075e-30		Fam173a	1.82209e-13	-0.0353461	0.254	0.304	5.88262e-09		Vapb	2.08456e-14	-0.0480495	0.101	0.134	6.72999e-10
Relb	3.48523e-35	0.0418914	0.183	0.126	1.12521e-30		H2-K1	1.82939e-13	0.0589611	0.981	0.972	5.90618e-09		Zzef1	2.08878e-14	-0.0432508	0.088	0.118	6.74361e-10
Dlst	3.5115e-35	0.00781404	0.174	0.118	1.13369e-30		Shkbp1	1.89024e-13	-0.025644	0.083	0.108	6.10263e-09		Spcs1	2.1917e-14	-0.0203987	0.422	0.509	7.07589e-10
Trbc1	3.5551e-35	0.123512	0.154	0.104	1.14776e-30		Pten	1.91814e-13	0.20054	0.296	0.274	6.19271e-09		Ppp2r5a	2.23204e-14	-0.0302031	0.161	0.205	7.20613e-10
Bcas2	3.62451e-35	0.00923149	0.392	0.289	1.17017e-30		Mrpl19	1.96533e-13	-0.0447865	0.101	0.129	6.34508e-09		Acd	2.24884e-14	-0.0191602	0.143	0.183	7.26039e-10
Psph	3.82796e-35	-0.000113269	0.154	0.101	1.23586e-30		Camk2d	1.98549e-13	0.23039	0.342	0.324	6.41017e-09		Plekhg2	2.25798e-14	-0.0357935	0.078	0.107	7.28988e-10
Bax	3.90452e-35	0.0246826	0.462	0.345	1.26057e-30		Vcpip1	1.99033e-13	-0.0434636	0.119	0.15	6.42579e-09		Bccip	2.27059e-14	-0.0216937	0.247	0.306	7.33059e-10
Zcchc17	4.122e-35	0.0125352	0.22	0.154	1.33079e-30		Dpp3	2.03301e-13	-0.0383941	0.1	0.128	6.56359e-09		Fip1l1	2.3541e-14	-0.00524134	0.229	0.285	7.6002e-10
Dennd1c	4.38347e-35	0.0142634	0.179	0.121	1.4152e-30		Eif3e	2.15708e-13	0.126066	0.666	0.676	6.96415e-09		Smc3	2.47228e-14	-0.0474496	0.164	0.207	7.98175e-10
1110008P14Rik	4.43461e-35	0.000229557	0.279	0.201	1.43171e-30		Cpne3	2.28419e-13	-0.0369399	0.124	0.155	7.37451e-09		Psmd4	2.56192e-14	-0.0360093	0.321	0.391	8.27115e-10
Ciapin1	4.47467e-35	0.0333051	0.129	0.083	1.44465e-30		Brap	2.31248e-13	-0.0529566	0.105	0.134	7.46583e-09		Celf2	2.56728e-14	0.242014	0.417	0.408	8.28848e-10
Dbnl	4.95647e-35	-0.00545482	0.413	0.306	1.6002e-30		Tuba1c	2.37608e-13	-0.0507093	0.135	0.167	7.67116e-09		Cd24a	2.61326e-14	0.337395	0.293	0.271	8.4369e-10
Rab22a	5.31434e-35	0.0158933	0.139	0.091	1.71574e-30		Phb	2.42936e-13	-0.0332362	0.232	0.278	7.8432e-09		Fam173a	2.6752e-14	-0.0130514	0.26	0.32	8.6369e-10
Smg5	5.40386e-35	0.0303349	0.13	0.084	1.74464e-30		Zdhhc3	2.58721e-13	-0.032838	0.111	0.14	8.3528e-09		Map4k4	2.67654e-14	-0.0479523	0.136	0.174	8.6412e-10
Aff3	5.45177e-35	0.0398873	0.162	0.109	1.7601e-30		Psme1	2.66806e-13	-0.0771044	0.755	0.798	8.61383e-09		Os9	2.76735e-14	-0.0189038	0.175	0.22	8.9344e-10
Fbxw2	6.44094e-35	0.0049804	0.227	0.159	2.07946e-30		Rpl29	2.81707e-13	-0.0446907	0.981	0.981	9.09492e-09		4930453N24Rik	2.88664e-14	-0.0182963	0.16	0.203	9.31952e-10
Ndufab1	6.53426e-35	0.0167044	0.382	0.281	2.10959e-30		Ncoa2	2.84268e-13	-0.0401708	0.113	0.143	9.17761e-09		Gpank1	2.97946e-14	-0.0160754	0.091	0.123	9.61917e-10
Rtcb	7.03262e-35	-0.00744416	0.376	0.276	2.27048e-30		Orai2	2.85332e-13	-0.0358267	0.094	0.122	9.21193e-09		Panx1	2.9888e-14	-0.0358311	0.109	0.144	9.64935e-10
Vars	7.77253e-35	-0.40654	0.271	0.302	2.50936e-30		Aim2	2.86536e-13	-0.050104	0.085	0.11	9.25081e-09		Cherp	2.99633e-14	-0.0323304	0.113	0.148	9.67365e-10
Lin7c	8.04715e-35	0.015802	0.112	0.069	2.59802e-30		Ptprc	2.87334e-13	0.0999724	0.769	0.773	9.27658e-09		Bex3	3.07687e-14	-0.0434106	0.12	0.155	9.93366e-10
Lrrc58	8.15289e-35	0.0414243	0.116	0.073	2.63216e-30		Srcap	3.16758e-13	-0.0557733	0.149	0.183	1.02265e-08		Nucb1	3.10589e-14	-0.0329257	0.127	0.164	1.00274e-09
Rpl30	8.8806e-35	-0.0943203	0.99	0.997	2.8671e-30		Khsrp	3.20738e-13	0.117447	0.131	0.106	1.0355e-08		Tfg	3.14986e-14	-0.0325717	0.104	0.137	1.01693e-09
Cdk5rap3	9.6399e-35	0.0031617	0.145	0.095	3.11224e-30		Fam169b	3.22473e-13	-0.0323504	0.144	0.18	1.0411e-08		Asf1a	3.43445e-14	-0.0145196	0.12	0.157	1.10881e-09
Glcci1	9.70555e-35	0.0344569	0.139	0.09	3.13344e-30		Ascc3	3.24884e-13	-0.0563941	0.124	0.155	1.04889e-08		Tmem234	3.48062e-14	-0.0439349	0.408	0.484	1.12372e-09
Snrpd2	9.73685e-35	0.0464526	0.52	0.395	3.14354e-30		Rps3a1	3.34426e-13	0.0532308	0.993	0.993	1.07969e-08		Med13l	3.81177e-14	-0.0527824	0.095	0.126	1.23063e-09
Ndufs3	9.91143e-35	-0.0119407	0.359	0.262	3.1999e-30		Rpp25l	3.63732e-13	-0.042671	0.119	0.148	1.17431e-08		Rrp9	3.87942e-14	-0.0327526	0.076	0.104	1.25247e-09
Cux1	1.03548e-34	0.0374281	0.155	0.104	3.34305e-30		Pum3	3.93737e-13	-0.0581005	0.118	0.147	1.27118e-08		Gnptg	3.93145e-14	-0.0340178	0.092	0.123	1.26927e-09
Stk16	1.06729e-34	0.0219241	0.151	0.1	3.44575e-30		Srsf10	4.3069e-13	-0.0434005	0.291	0.344	1.39048e-08		Hmga1	4.12977e-14	0.00426437	0.23	0.287	1.3333e-09
Jchain	1.09364e-34	0.985128	0.104	0.065	3.53083e-30		Mrps33	4.33826e-13	-0.0436004	0.309	0.366	1.40061e-08		Anp32e	4.13411e-14	-0.0353646	0.254	0.31	1.3347e-09
Pcmt1	1.13418e-34	0.0118851	0.214	0.15	3.66169e-30		Rpl7	4.41735e-13	0.059679	0.977	0.972	1.42614e-08		Klk8	4.59722e-14	-0.0755197	0.174	0.215	1.48421e-09
Fam32a	1.30727e-34	-0.00552771	0.299	0.216	4.22051e-30		Psmd13	4.45736e-13	-0.0445455	0.243	0.288	1.43906e-08		Bag6	4.69948e-14	-0.0240334	0.129	0.167	1.51723e-09
Dph5	1.49871e-34	0.0220542	0.16	0.106	4.83857e-30		Arih2	4.5243e-13	-0.0444378	0.081	0.106	1.46067e-08		Ccnh	4.78421e-14	-0.0145622	0.118	0.154	1.54458e-09
Glrx	1.63623e-34	0.0876483	0.141	0.093	5.28256e-30		Cyb561d2	4.78125e-13	-0.0642194	0.079	0.103	1.54363e-08		Coq2	4.83247e-14	-0.0226229	0.102	0.136	1.56016e-09
Cd84	1.66212e-34	0.00980347	0.256	0.183	5.36616e-30		Nxt1	4.98839e-13	-0.0418706	0.125	0.155	1.6105e-08		Slain2	4.83526e-14	-0.0431671	0.096	0.128	1.56106e-09
Eif1ad	1.67044e-34	0.0137662	0.176	0.12	5.393e-30		Abcf1	5.03732e-13	-0.0623383	0.233	0.276	1.6263e-08		Mettl26	4.92095e-14	-0.0279507	0.137	0.176	1.58873e-09
Stap1	1.71262e-34	0.0600357	0.302	0.225	5.52918e-30		Csrp1	5.04148e-13	-0.0557866	0.119	0.149	1.62764e-08		Wdr46	4.98859e-14	-0.0368823	0.094	0.126	1.61057e-09
Zfand3	1.71706e-34	0.00726468	0.154	0.102	5.54352e-30		Klhdc3	5.04684e-13	-0.037685	0.085	0.11	1.62937e-08		Ptk2b	5.01421e-14	-0.0187723	0.256	0.316	1.61884e-09
Pdk3	1.72778e-34	0.0384096	0.106	0.066	5.57813e-30		Pitpnc1	5.3065e-13	-0.0363424	0.165	0.202	1.7132e-08		Nup50	5.13431e-14	-0.0313403	0.109	0.143	1.65761e-09
Cuta	1.84141e-34	0.00543738	0.403	0.298	5.94499e-30		CAAA01147332.1	5.3683e-13	0.15224	0.157	0.131	1.73316e-08		Mrps30	5.47633e-14	-0.0324003	0.126	0.162	1.76803e-09
Ola1	1.97497e-34	0.00651638	0.294	0.213	6.37619e-30		Fam32a	5.42646e-13	-0.0302755	0.251	0.299	1.75193e-08		Itpkb	5.51377e-14	-0.0454529	0.149	0.189	1.78012e-09
Smchd1	2.0026e-34	0.0196377	0.387	0.287	6.46539e-30		Myg1	5.54375e-13	-0.039419	0.11	0.139	1.7898e-08		Zfr	5.62101e-14	-0.0329807	0.122	0.158	1.81474e-09
Fdx2	2.02168e-34	-0.0120195	0.238	0.168	6.52699e-30		Mkrn1	5.58768e-13	-0.0307053	0.244	0.292	1.80398e-08		Pnpla2	5.80384e-14	-0.0252326	0.128	0.165	1.87377e-09
Irak2	2.15106e-34	0.0465583	0.103	0.062	6.9447e-30		Polr2l	5.61038e-13	-0.0433561	0.2	0.24	1.81131e-08		Ankfy1	5.8487e-14	-0.033767	0.076	0.105	1.88825e-09
Arhgap45	2.19909e-34	-0.26525	0.665	0.629	7.09976e-30		Top3b	5.84466e-13	-0.0324688	0.077	0.102	1.88695e-08		Psmd13	6.03444e-14	-0.0270057	0.241	0.296	1.94822e-09
Cyth4	2.28103e-34	0.0245697	0.227	0.161	7.36429e-30		Tmem128	5.89808e-13	0.172021	0.267	0.245	1.90419e-08		Stap1	6.16388e-14	0.301759	0.321	0.303	1.99001e-09
Ndufa8	2.32448e-34	0.00318177	0.375	0.275	7.5046e-30		Cdk4	5.95788e-13	-0.0507036	0.285	0.339	1.9235e-08		Ndufb4	6.20713e-14	-0.0267193	0.396	0.476	2.00397e-09
Eif3c	2.33596e-34	-0.360079	0.427	0.427	7.54163e-30		Ttc33	6.02041e-13	-0.0299468	0.086	0.112	1.94369e-08		Cbfb	6.81105e-14	0.219114	0.224	0.197	2.19895e-09
Arhgap9	2.34882e-34	-0.0178286	0.288	0.207	7.58318e-30		Micos13	6.28994e-13	-0.056265	0.425	0.491	2.03071e-08		Sh2d3c	7.20903e-14	-0.0218452	0.139	0.179	2.32743e-09
Esf1	2.56038e-34	0.0115799	0.173	0.117	8.2662e-30		Pxk	6.29608e-13	-0.0473618	0.246	0.292	2.03269e-08		Max	7.49934e-14	-0.0210431	0.228	0.282	2.42116e-09
Med8	2.89192e-34	-0.00469656	0.207	0.145	9.33656e-30		Klhl24	6.30431e-13	-0.0528305	0.208	0.25	2.03535e-08		Nolc1	7.53565e-14	-0.0348555	0.18	0.226	2.43289e-09
Mrto4	3.0382e-34	0.011271	0.198	0.137	9.80884e-30		Adsl	6.49616e-13	-0.042029	0.144	0.177	2.09729e-08		Chst12	7.71921e-14	-0.0280577	0.094	0.125	2.49215e-09
Brwd1	3.05614e-34	0.0383287	0.179	0.123	9.86673e-30		Snapc5	6.69968e-13	-0.0268291	0.155	0.191	2.16299e-08		Them6	8.20474e-14	-0.017861	0.144	0.184	2.6489e-09
Maf1	3.13881e-34	-0.00762592	0.354	0.26	1.01336e-29		2022-03-06	6.85385e-13	-0.0436939	0.085	0.11	2.21277e-08		Nup88	8.2551e-14	-0.0223993	0.075	0.103	2.66516e-09
Glyr1	3.25219e-34	-0.00543282	0.202	0.14	1.04997e-29		Sumo1	6.88527e-13	0.171044	0.438	0.435	2.22291e-08		Etnk1	8.30735e-14	-0.00320024	0.207	0.258	2.68203e-09
Ebpl	3.2983e-34	0.00624306	0.146	0.096	1.06485e-29		Stat2	6.96831e-13	-0.0607791	0.096	0.123	2.24972e-08		Gnl3	8.67806e-14	-0.0526639	0.128	0.165	2.80171e-09
Ifnar2	3.39961e-34	0.019427	0.247	0.177	1.09756e-29		Cytip	7.00616e-13	0.162442	0.595	0.607	2.26194e-08		Mapkap1	9.1734e-14	-0.0370206	0.102	0.134	2.96163e-09
Exoc5	3.40955e-34	0.0170316	0.11	0.069	1.10077e-29		Zmat2	7.05005e-13	-0.0324597	0.261	0.309	2.27611e-08		Nop2	9.19505e-14	-0.0465812	0.081	0.109	2.96862e-09
Dennd1b	3.44834e-34	0.0411856	0.114	0.071	1.1133e-29		Ap2m1	7.17722e-13	-0.0348906	0.331	0.389	2.31717e-08		4921524J17Rik	9.4046e-14	-0.0297777	0.122	0.158	3.03628e-09
Fcrl1	3.465e-34	0.0696877	0.169	0.115	1.11868e-29		Hnrnpa2b1	7.22108e-13	0.09662	0.818	0.833	2.33133e-08		Akap8l	9.46644e-14	-0.0319975	0.14	0.179	3.05624e-09
Ankrd17	3.91181e-34	0.0135885	0.193	0.133	1.26293e-29		2022-09-09	7.22409e-13	-0.0824294	0.25	0.294	2.3323e-08		Txk	9.60579e-14	-0.0288047	0.118	0.154	3.10123e-09
2310033P09Rik	3.93409e-34	0.0211652	0.183	0.126	1.27012e-29		Rab3gap1	7.4393e-13	-0.043742	0.124	0.154	2.40178e-08		Ldha	1.01316e-13	-0.0746908	0.578	0.665	3.27098e-09
D8Ertd738e	4.06248e-34	0.0510885	0.551	0.42	1.31157e-29		Ass1	7.45482e-13	-0.0400495	0.207	0.248	2.40679e-08		Tut4	1.03143e-13	-0.0147042	0.188	0.236	3.32996e-09
Trac	4.08055e-34	0.0956632	0.261	0.194	1.31741e-29		Bzw1	7.62896e-13	-0.038112	0.353	0.414	2.46301e-08		Arpc5l	1.03367e-13	0.233953	0.511	0.516	3.33721e-09
Czib	4.29756e-34	0.0331716	0.123	0.079	1.38747e-29		Luc7l	7.67138e-13	0.155129	0.2	0.175	2.47671e-08		Heatr6	1.04075e-13	-0.0200082	0.093	0.124	3.36006e-09
Crbn	5.27649e-34	0.0233198	0.123	0.078	1.70351e-29		Aarsd1	7.79845e-13	-0.0453288	0.128	0.158	2.51773e-08		AI506816	1.04199e-13	-0.0413089	0.11	0.143	3.36406e-09
Ghitm	5.65776e-34	0.0136512	0.387	0.288	1.82661e-29		Znrd2	7.81856e-13	-0.0517636	0.131	0.162	2.52422e-08		Ddx5	1.12252e-13	0.0904569	0.899	0.922	3.62407e-09
Mrgbp	5.68612e-34	0.0282433	0.107	0.066	1.83576e-29		Dnlz	7.86513e-13	-0.0370332	0.09	0.115	2.53926e-08		Cbl	1.12443e-13	-0.0239309	0.195	0.241	3.63022e-09
Cks2	5.91528e-34	0.158949	0.145	0.098	1.90975e-29		Nol12	8.04815e-13	-0.0398008	0.113	0.142	2.59834e-08		Ifi27	1.12685e-13	-0.032088	0.259	0.314	3.63803e-09
Cd9	6.29501e-34	0.0768783	0.12	0.077	2.03234e-29		Vrk1	8.1952e-13	-0.0402326	0.145	0.178	2.64582e-08		Psmd10	1.15674e-13	-0.0310983	0.108	0.141	3.73453e-09
Fth1	6.42377e-34	-0.111499	0.964	0.959	2.07392e-29		Eif4a1	8.29384e-13	-0.0854349	0.559	0.623	2.67767e-08		Tma7	1.16472e-13	-0.0573446	0.614	0.706	3.76031e-09
Tmem71	6.47343e-34	0.0247052	0.136	0.088	2.08995e-29		Parvg	8.72119e-13	-0.032331	0.154	0.189	2.81564e-08		Traf3ip3	1.17016e-13	-0.018836	0.26	0.319	3.77787e-09
Mrpl49	6.4782e-34	0.0173774	0.132	0.086	2.09149e-29		2310039H08Rik	8.81946e-13	-0.0383355	0.095	0.121	2.84736e-08		Snrnp48	1.19419e-13	0.2248	0.223	0.197	3.85543e-09
Blnk	6.62406e-34	0.0843726	0.295	0.221	2.13858e-29		Mrpl22	8.85492e-13	-0.0366457	0.129	0.16	2.85881e-08		Gorasp2	1.20629e-13	-0.0280449	0.187	0.234	3.89452e-09
Iah1	6.76273e-34	0.00217963	0.166	0.112	2.18335e-29		Prpsap1	9.48407e-13	-0.0332906	0.159	0.195	3.06193e-08		Lrp10	1.2089e-13	-0.0288005	0.329	0.398	3.90294e-09
Chmp6	7.32306e-34	0.00459029	0.135	0.088	2.36425e-29		Tnpo1	9.61686e-13	-0.0351197	0.114	0.143	3.1048e-08		Mrpl14	1.23256e-13	-0.020637	0.202	0.25	3.97932e-09
Cd19	7.60523e-34	0.106523	0.315	0.24	2.45535e-29		Baz1a	9.64103e-13	0.18727	0.266	0.243	3.11261e-08		Spen	1.24487e-13	-0.0254649	0.083	0.112	4.01906e-09
Idh3g	8.55558e-34	0.00518335	0.222	0.158	2.76217e-29		Rpia	9.73324e-13	0.123547	0.15	0.124	3.14238e-08		Spop	1.24647e-13	0.232388	0.243	0.216	4.02424e-09
Rasa1	8.81084e-34	0.0229087	0.123	0.078	2.84458e-29		Kcnn4	9.89394e-13	-0.058433	0.17	0.205	3.19426e-08		Rgs10	1.26462e-13	-0.0610326	0.306	0.359	4.08283e-09
Lrp10	8.82142e-34	-0.000244474	0.374	0.277	2.84799e-29		Cuedc2	9.90535e-13	-0.037625	0.133	0.165	3.19794e-08		Rabgap1l	1.2648e-13	-0.00440269	0.224	0.277	4.08342e-09
Mppe1	9.72156e-34	0.0250563	0.141	0.093	3.13861e-29		Cc2d1b	1.00657e-12	-0.0249477	0.082	0.107	3.24972e-08		Gimap1	1.2951e-13	-0.0404242	0.556	0.649	4.18124e-09
Apbb1ip	1.0602e-33	-0.384652	0.402	0.409	3.42286e-29		Trap1	1.06505e-12	-0.0456644	0.102	0.129	3.43852e-08		Sh3bgrl3	1.29683e-13	0.0989949	0.932	0.951	4.1868e-09
Nmi	1.12197e-33	-0.0022034	0.241	0.171	3.62229e-29		Hibadh	1.06796e-12	-0.0473356	0.116	0.145	3.4479e-08		Vrk3	1.34846e-13	-0.0308558	0.152	0.192	4.35349e-09
Golga7	1.13582e-33	-0.00352248	0.197	0.136	3.667e-29		Irf1	1.0689e-12	0.233772	0.33	0.311	3.45093e-08		Cnih4	1.36766e-13	-0.0285951	0.155	0.195	4.41548e-09
Cyb5a	1.14839e-33	0.0231056	0.396	0.296	3.70758e-29		Ccny	1.09389e-12	-0.0393186	0.139	0.172	3.53163e-08		Rbm8a	1.40305e-13	-0.0179922	0.229	0.282	4.52975e-09
AC149090.1	1.18583e-33	0.0624113	0.171	0.118	3.82846e-29		Cops9	1.09942e-12	-0.0579479	0.348	0.407	3.54949e-08		Tgoln1	1.43207e-13	0.00188703	0.146	0.186	4.62343e-09
Pspc1	1.27869e-33	0.0159245	0.128	0.083	4.12823e-29		Mrpl18	1.1087e-12	-0.0317243	0.288	0.343	3.57943e-08		Cd200	1.50706e-13	-0.0520781	0.095	0.127	4.86554e-09
Tmx3	1.28889e-33	0.0419337	0.14	0.092	4.16119e-29		Acd	1.13074e-12	-0.0260578	0.13	0.162	3.65061e-08		Park7	1.52242e-13	-0.0619886	0.483	0.566	4.91513e-09
Tut7	1.29554e-33	0.0258805	0.225	0.16	4.18265e-29		Col4a3bp	1.14255e-12	-0.0423206	0.081	0.105	3.68872e-08		Psmd7	1.53213e-13	-0.0243532	0.217	0.268	4.94648e-09
Fkbp2	1.31232e-33	0.045836	0.194	0.136	4.23683e-29		2310009A05Rik	1.15619e-12	-0.0287332	0.139	0.172	3.73277e-08		Hexb	1.55274e-13	-0.00606053	0.199	0.248	5.01303e-09
Oaz1	1.33182e-33	0.11605	0.892	0.807	4.29978e-29		Herc2	1.17956e-12	-0.0429379	0.139	0.172	3.80822e-08		Pglyrp1	1.56276e-13	0.216545	0.268	0.33	5.04536e-09
Rsl1d1	1.37171e-33	-0.00673396	0.264	0.19	4.42855e-29		Ndufa3	1.21457e-12	-0.0621241	0.501	0.572	3.92123e-08		Cand1	1.64283e-13	-0.0352414	0.084	0.113	5.30387e-09
Wtap	1.43973e-33	-0.0040284	0.229	0.163	4.64815e-29		Spn	1.23804e-12	-0.0484892	0.171	0.208	3.99701e-08		Phb2	1.6881e-13	-0.0269199	0.395	0.47	5.45003e-09
Purb	1.70704e-33	0.0150812	0.15	0.1	5.51119e-29		Cdc34	1.2519e-12	0.117026	0.128	0.104	4.04177e-08		1700123O20Rik	1.74942e-13	-0.0237459	0.155	0.196	5.64802e-09
Bcl7b	1.7465e-33	-0.00574534	0.223	0.157	5.63856e-29		Samm50	1.25714e-12	-0.0342437	0.188	0.227	4.05867e-08		Creld2	1.77291e-13	-0.0594512	0.091	0.121	5.72383e-09
Ifnar1	1.83747e-33	0.034488	0.159	0.107	5.93228e-29		Stat5b	1.25977e-12	-0.0338166	0.142	0.176	4.06716e-08		Tmed10	1.82452e-13	-0.00119846	0.296	0.359	5.89046e-09
Farsb	1.84591e-33	-0.00076661	0.217	0.153	5.95951e-29		Ifi203	1.28912e-12	-0.0666771	0.489	0.555	4.16191e-08		Gm8369	1.83482e-13	0.270874	0.412	0.409	5.92371e-09
Cnot7	1.86261e-33	0.013523	0.13	0.084	6.01343e-29		Mier1	1.33346e-12	-0.0265876	0.229	0.273	4.30509e-08		Pou2f2	1.85103e-13	0.273007	0.386	0.372	5.97606e-09
Slc35b2	2.04062e-33	0.0241964	0.138	0.091	6.58815e-29		Rps27a	1.3483e-12	0.049397	0.995	0.994	4.353e-08		Rbm5	1.86641e-13	-0.025004	0.264	0.323	6.02571e-09
Dctn3	2.07628e-33	-0.0203027	0.33	0.241	6.70328e-29		Ciz1	1.3973e-12	-0.0286276	0.084	0.109	4.51118e-08		Rars	1.87377e-13	-0.0278808	0.104	0.136	6.04945e-09
Sfswap	2.16318e-33	0.0230581	0.138	0.091	6.98382e-29		Emc4	1.443e-12	-0.0265268	0.147	0.18	4.65872e-08		Pmpcb	1.88185e-13	-0.0166521	0.114	0.149	6.07556e-09
Slc39a7	2.21873e-33	0.00691545	0.152	0.102	7.16317e-29		Hnrnpd	1.44604e-12	0.184421	0.312	0.294	4.66853e-08		Map1lc3b	1.98579e-13	-0.0186865	0.378	0.451	6.41113e-09
Prkab1	2.23753e-33	0.0242609	0.111	0.069	7.22387e-29		Atf7	1.45062e-12	-0.0309708	0.077	0.101	4.68332e-08		Zfand3	2.00462e-13	-0.0158103	0.127	0.164	6.47192e-09
Tpm1	2.27633e-33	0.0177927	0.148	0.099	7.34914e-29		2022-03-01	1.48707e-12	-0.0773999	0.108	0.135	4.80101e-08		Lman1	2.07446e-13	-0.0371882	0.092	0.122	6.69739e-09
Seh1l	2.27838e-33	0.0177987	0.12	0.076	7.35576e-29		Cfdp1	1.53291e-12	-0.0388572	0.203	0.244	4.94901e-08		Mgat1	2.07852e-13	-0.0176512	0.152	0.193	6.71051e-09
Ppp1cb	2.45622e-33	-0.0197627	0.224	0.158	7.92989e-29		Sart3	1.5342e-12	-0.0431507	0.11	0.138	4.95315e-08		Gripap1	2.15074e-13	-0.0226361	0.105	0.139	6.94367e-09
Ddx49	2.46228e-33	0.0202909	0.104	0.064	7.94948e-29		Atp5h	1.54386e-12	0.0941143	0.732	0.753	4.98435e-08		Bzw2	2.15874e-13	-0.0438341	0.187	0.233	6.96948e-09
Ifi47	2.60399e-33	0.071122	0.376	0.286	8.40697e-29		Stag1	1.55114e-12	-0.0438424	0.114	0.143	5.00784e-08		Tm9sf3	2.17946e-13	0.231709	0.261	0.236	7.03638e-09
Snx17	2.62914e-33	-0.00345661	0.254	0.182	8.48818e-29		Paics	1.59085e-12	-0.0317513	0.217	0.261	5.13607e-08		Cep250	2.22144e-13	-0.0335607	0.084	0.112	7.17191e-09
Dld	2.63842e-33	0.0269284	0.134	0.088	8.51813e-29		Cnot4	1.5925e-12	-0.0391144	0.142	0.175	5.14137e-08		Sms	2.2306e-13	-0.0297628	0.211	0.26	7.2015e-09
Btg2	3.05722e-33	0.0695664	0.449	0.345	9.87022e-29		Sec24b	1.63198e-12	-0.0367731	0.124	0.154	5.26884e-08		Syf2	2.31349e-13	0.00127754	0.33	0.403	7.46909e-09
Vps26c	3.07559e-33	0.0240766	0.101	0.062	9.92954e-29		Kat2a	1.66565e-12	-0.0395416	0.078	0.102	5.37755e-08		Ehd1	2.35371e-13	-0.0306318	0.166	0.209	7.59897e-09
Sesn1	3.08337e-33	-0.411621	0.159	0.197	9.95467e-29		Pik3ip1	1.70084e-12	-0.0288861	0.177	0.218	5.49117e-08		Ikbke	2.39329e-13	-0.0507132	0.079	0.106	7.72674e-09
Tm9sf3	3.09876e-33	-0.0109655	0.28	0.202	1.00044e-28		Gtf3c1	1.74019e-12	-0.039248	0.099	0.125	5.61822e-08		Tnip1	2.5363e-13	-0.0389235	0.144	0.183	8.18846e-09
Fam133b	3.14837e-33	0.0342066	0.147	0.098	1.01645e-28		Rpl8	1.79678e-12	-0.041381	0.988	0.986	5.8009e-08		A430005L14Rik	2.61733e-13	-0.0350526	0.103	0.134	8.45005e-09
Psmc4	3.25361e-33	-0.00483377	0.292	0.212	1.05043e-28		Psmc5	1.80394e-12	-0.0386017	0.235	0.28	5.82401e-08		Prkcq	2.65576e-13	-0.0420694	0.167	0.208	8.57413e-09
Pet100	3.33171e-33	0.00356092	0.156	0.104	1.07564e-28		Prkca	1.8071e-12	-0.0305345	0.135	0.167	5.83421e-08		Sdhb	2.88663e-13	-0.0244434	0.364	0.441	9.31949e-09
Pigx	3.92619e-33	-0.00842144	0.242	0.172	1.26757e-28		Actr10	1.81945e-12	-0.0316359	0.232	0.276	5.87408e-08		Satb1	2.89067e-13	-0.0183428	0.347	0.419	9.33252e-09
Ddx52	4.93482e-33	0.00508787	0.178	0.122	1.59321e-28		Sh3bp1	1.85674e-12	-0.0413991	0.18	0.218	5.99449e-08		Lfng	3.02905e-13	-0.0454633	0.16	0.2	9.77928e-09
Grhpr	4.96418e-33	0.050577	0.1	0.062	1.60269e-28		Lmbr1l	1.90051e-12	-0.0150144	0.096	0.124	6.13578e-08		Dmac2	3.06434e-13	-0.0316503	0.099	0.131	9.89321e-09
Rlf	5.28868e-33	0.045516	0.132	0.087	1.70745e-28		Ssbp1	1.93882e-12	-0.0344116	0.211	0.253	6.25947e-08		Abhd8	3.1178e-13	-0.0198357	0.146	0.186	1.00658e-08
Atp6v0c	5.5527e-33	0.0781011	0.556	0.428	1.79269e-28		Sptlc2	1.96196e-12	-0.021076	0.117	0.146	6.33419e-08		Hcfc1r1	3.16178e-13	-0.00815286	0.191	0.237	1.02078e-08
Trim8	5.56729e-33	0.0253997	0.15	0.1	1.7974e-28		BE692007	2.00443e-12	-0.0354322	0.14	0.174	6.4713e-08		Mapkapk2	3.35536e-13	-0.0416627	0.073	0.1	1.08328e-08
Tpi1	5.65155e-33	0.0434691	0.223	0.16	1.8246e-28		Psmb6	2.03203e-12	-0.0421826	0.375	0.442	6.5604e-08		Syvn1	3.36297e-13	-0.0242352	0.138	0.177	1.08574e-08
Etv6	5.71556e-33	0.054638	0.107	0.067	1.84527e-28		Rpl19	2.09053e-12	-0.0347723	0.994	0.994	6.74929e-08		Exosc5	3.36937e-13	-0.014204	0.198	0.246	1.0878e-08
Yif1b	5.89e-33	-0.00209293	0.16	0.108	1.90159e-28		Hadha	2.13193e-12	-0.045908	0.161	0.195	6.88295e-08		Selenow	3.47319e-13	0.131799	0.738	0.77	1.12132e-08
Rabep2	6.01713e-33	0.0207812	0.166	0.113	1.94263e-28		Ppid	2.13783e-12	-0.0364504	0.135	0.167	6.90197e-08		Polr2f	3.54422e-13	-0.00735726	0.237	0.292	1.14425e-08
Itpr1	6.09312e-33	0.0203924	0.158	0.107	1.96716e-28		Fyb	2.15043e-12	-0.051515	0.33	0.384	6.94268e-08		Ppp2r5e	3.60824e-13	-0.0389979	0.087	0.116	1.16492e-08
Mfap1b	6.81164e-33	0.0118131	0.144	0.095	2.19914e-28		Pcm1	2.17736e-12	-0.0454878	0.121	0.151	7.02959e-08		Dhrs7	3.64203e-13	-0.0104669	0.113	0.147	1.17583e-08
Pag1	6.90956e-33	0.0268903	0.273	0.199	2.23075e-28		Rest	2.20039e-12	-0.0386254	0.165	0.2	7.10396e-08		Ndufaf8	3.93662e-13	-0.0234147	0.232	0.284	1.27094e-08
Hikeshi	7.01442e-33	-0.00995473	0.191	0.132	2.26461e-28		Mettl23	2.21788e-12	-0.0398463	0.424	0.491	7.16042e-08		Sp110	3.96528e-13	-0.0318607	0.33	0.396	1.28019e-08
Ncbp2	7.34983e-33	0.0140135	0.134	0.087	2.37289e-28		Ndufv2	2.23895e-12	-0.0508257	0.32	0.374	7.22846e-08		Ccdc25	4.06611e-13	-0.0284064	0.085	0.114	1.31274e-08
Cox17	7.36954e-33	0.0297287	0.416	0.312	2.37926e-28		Trim26	2.27996e-12	-0.0225297	0.184	0.224	7.36085e-08		Chchd7	4.08883e-13	-0.0184518	0.137	0.174	1.32008e-08
Dctn5	7.47216e-33	0.0045813	0.143	0.094	2.41239e-28		Clip1	2.30757e-12	-0.0535436	0.11	0.137	7.45001e-08		Cmtr1	4.16341e-13	-0.0158573	0.128	0.165	1.34416e-08
Rrp7a	7.8659e-33	0.0082858	0.171	0.117	2.5395e-28		Txndc17	2.33794e-12	-0.0455445	0.263	0.311	7.54803e-08		Nasp	4.27318e-13	-0.0426401	0.099	0.129	1.3796e-08
Tsnax	7.89495e-33	-0.00536777	0.189	0.131	2.54888e-28		Jak2	2.35255e-12	0.140123	0.117	0.094	7.59521e-08		Psph	4.33523e-13	-0.0233336	0.104	0.136	1.39963e-08
Pcbd2	8.02821e-33	0.00284098	0.185	0.128	2.59191e-28		Mpst	2.45026e-12	-0.026548	0.127	0.157	7.91066e-08		Ttpal	4.41021e-13	-0.0239075	0.112	0.146	1.42384e-08
Sec11c	8.4715e-33	0.134471	0.485	0.376	2.73502e-28		Susd3	2.47746e-12	-0.0348313	0.132	0.163	7.99847e-08		Pef1	4.43346e-13	-0.0220658	0.078	0.105	1.43134e-08
Efhd2	8.96997e-33	0.0397937	0.209	0.149	2.89596e-28		Nfkbie	2.50584e-12	-0.049015	0.117	0.146	8.09011e-08		Hikeshi	4.55133e-13	-0.023072	0.137	0.174	1.4694e-08
Ufc1	9.05175e-33	0.00776658	0.298	0.218	2.92236e-28		Tmed3	2.5193e-12	-0.047255	0.136	0.167	8.13356e-08		Eftud2	4.6742e-13	-0.037984	0.148	0.186	1.50907e-08
Slc4a7	9.17626e-33	0.0323338	0.118	0.076	2.96256e-28		Cbx4	2.52418e-12	0.188999	0.25	0.227	8.1493e-08		Exosc4	4.67681e-13	-0.0297232	0.137	0.174	1.50991e-08
Naxe	9.19319e-33	0.0089563	0.185	0.128	2.96802e-28		Eif3h	2.55019e-12	-0.0736033	0.742	0.793	8.2333e-08		Leprotl1	4.74355e-13	-0.0557948	0.301	0.356	1.53145e-08
Tarbp2	9.51419e-33	0.0242717	0.125	0.081	3.07166e-28		Atp6v1b2	2.62514e-12	-0.0424785	0.157	0.191	8.47527e-08		Traf5	4.83258e-13	0.000444816	0.17	0.215	1.5602e-08
Ly6d	1.08987e-32	0.288498	0.481	0.427	3.51863e-28		Wdr61	2.67434e-12	-0.0540505	0.128	0.157	8.6341e-08		Desi1	4.85901e-13	-0.0185965	0.096	0.127	1.56873e-08
Slc9a7	1.12525e-32	0.0511887	0.116	0.074	3.63288e-28		Ap1g1	2.7615e-12	-0.0296435	0.092	0.118	8.9155e-08		Nudt9	5.03946e-13	-0.0458311	0.102	0.133	1.62699e-08
Prpf38a	1.13353e-32	0.00790875	0.146	0.097	3.65959e-28		Pnkp	2.90201e-12	-0.0539148	0.134	0.165	9.36914e-08		Mrps34	5.09056e-13	-0.0293695	0.242	0.294	1.64349e-08
Tap2	1.21673e-32	0.0123371	0.372	0.278	3.9282e-28		Commd3	3.04888e-12	-0.0411335	0.188	0.225	9.8433e-08		Arhgap25	5.09642e-13	-0.0283238	0.139	0.178	1.64538e-08
Irf2	1.22449e-32	-0.00694316	0.395	0.294	3.95325e-28		Clcf1	3.06672e-12	-0.0110532	0.082	0.107	9.90089e-08		Ngly1	5.19869e-13	-0.0246608	0.103	0.135	1.6784e-08
Elf1	1.27915e-32	0.0351726	0.533	0.408	4.12973e-28		Pdcd2l	3.06735e-12	-0.0464538	0.089	0.114	9.90294e-08		Adrm1	5.2392e-13	-0.00821968	0.215	0.266	1.69148e-08
Med9	1.2924e-32	0.0239454	0.102	0.063	4.17252e-28		Ciao1	3.07499e-12	-0.0357759	0.078	0.102	9.9276e-08		Dcaf7	5.35047e-13	-0.0422034	0.179	0.222	1.7274e-08
Mbd2	1.32053e-32	0.0238771	0.128	0.083	4.26335e-28		Cic	3.11027e-12	-0.016928	0.121	0.152	1.00415e-07		Iws1	5.49086e-13	-0.036677	0.101	0.132	1.77272e-08
Mea1	1.35796e-32	-0.00304949	0.279	0.203	4.38418e-28		Gng10	3.12856e-12	0.176408	0.322	0.304	1.01005e-07		Rnf115	5.51811e-13	0.219395	0.2	0.173	1.78152e-08
Gle1	1.41682e-32	0.0062271	0.161	0.109	4.5742e-28		Fam104a	3.21703e-12	-0.0282125	0.295	0.349	1.03862e-07		Lgmn	5.53636e-13	-0.0415873	0.143	0.18	1.78741e-08
Phf21a	1.42055e-32	0.0442613	0.123	0.079	4.58624e-28		Bsg	3.2454e-12	-0.0440657	0.356	0.418	1.04778e-07		Tecpr1	5.75682e-13	-0.0173683	0.154	0.195	1.85859e-08
Fam53b	1.51446e-32	0.0127641	0.16	0.108	4.88944e-28		Mvp	3.25107e-12	-0.0559181	0.089	0.114	1.04961e-07		Aurkaip1	5.78067e-13	-0.0274519	0.333	0.4	1.86629e-08
Pdcd10	1.55868e-32	-0.0050576	0.405	0.302	5.03221e-28		Fibp	3.26842e-12	-0.0245416	0.144	0.177	1.05521e-07		Ccdc85b	5.79069e-13	-0.0174845	0.198	0.245	1.86953e-08
Acaa1a	1.66103e-32	-0.00468839	0.252	0.182	5.36264e-28		Ints6	3.30612e-12	0.128508	0.108	0.086	1.06738e-07		Ap1g2	5.9081e-13	-0.0180569	0.093	0.124	1.90743e-08
Phip	1.97238e-32	0.0161298	0.283	0.208	6.36782e-28		Gatad2a	3.31768e-12	-0.0306347	0.148	0.181	1.07111e-07		Eml4	5.94805e-13	-0.0103856	0.181	0.226	1.92033e-08
Rhoh	1.98592e-32	0.0181836	0.421	0.318	6.41155e-28		Ddx1	3.46719e-12	-0.0584171	0.082	0.105	1.11938e-07		Sri	6.21506e-13	-0.0371548	0.513	0.6	2.00653e-08
Pdrg1	1.99026e-32	-0.00383198	0.208	0.146	6.42554e-28		Hsp90b1	3.605e-12	0.279804	0.583	0.592	1.16387e-07		Tmem179b	6.65448e-13	-0.0199686	0.307	0.368	2.1484e-08
Arid4a	2.03537e-32	-0.00323068	0.259	0.187	6.57118e-28		Ntan1	3.61847e-12	-0.0382806	0.195	0.234	1.16822e-07		Huwe1	6.78856e-13	-0.0139072	0.173	0.216	2.19169e-08
Zc3h7a	2.10991e-32	0.0321878	0.156	0.105	6.81184e-28		Prdx5	3.69733e-12	-0.0296654	0.342	0.398	1.19368e-07		Slamf7	6.78908e-13	-0.0428668	0.083	0.111	2.19185e-08
Cd74	2.21683e-32	-0.146531	0.763	0.806	7.15703e-28		Copb1	3.74983e-12	-0.0396632	0.174	0.209	1.21063e-07		Eif2b2	7.01468e-13	-0.0246163	0.157	0.197	2.26469e-08
Pbdc1	2.26985e-32	0.00653311	0.218	0.154	7.32821e-28		Ube2v1	3.75744e-12	-0.0441017	0.355	0.412	1.21309e-07		Pmvk	7.10724e-13	-0.0341735	0.091	0.12	2.29457e-08
Uck2	2.36545e-32	0.00934128	0.118	0.075	7.63684e-28		Trim28	3.75849e-12	-0.0443549	0.214	0.255	1.21343e-07		Adprhl2	7.31951e-13	-0.0270101	0.079	0.107	2.3631e-08
Eif2b2	2.45205e-32	-0.00698918	0.21	0.148	7.91645e-28		Strn4	3.77847e-12	-0.0544413	0.126	0.155	1.21988e-07		Serpinb1a	7.34001e-13	-0.116671	0.285	0.334	2.36972e-08
Akt2	2.45699e-32	0.00560108	0.143	0.095	7.9324e-28		Nsf	3.79691e-12	-0.0320031	0.126	0.156	1.22583e-07		Snx1	7.55111e-13	-0.00290881	0.165	0.207	2.43787e-08
Pus1	2.54766e-32	0.0279589	0.136	0.09	8.22511e-28		Med17	3.80854e-12	-0.0196301	0.086	0.111	1.22959e-07		Pam16	7.83509e-13	-0.00535944	0.19	0.235	2.52956e-08
Zc3hav1	2.58034e-32	0.00307461	0.349	0.259	8.33064e-28		Mcm3	3.88936e-12	-0.0619247	0.102	0.129	1.25568e-07		Rpl7	7.94247e-13	0.0564582	0.961	0.978	2.56423e-08
Ldb1	2.64736e-32	0.0116987	0.154	0.104	8.54701e-28		Sdc4	3.96028e-12	0.184702	0.17	0.146	1.27857e-07		Tspo	9.10935e-13	-0.0157691	0.527	0.616	2.94095e-08
Utp11	2.72098e-32	-0.0221449	0.208	0.146	8.78468e-28		Hif1a	3.96411e-12	0.215727	0.249	0.227	1.27981e-07		Mrpl12	9.10962e-13	-0.032617	0.263	0.32	2.94104e-08
Nxpe3	2.7252e-32	0.0381183	0.133	0.087	8.79831e-28		Ercc1	4.02336e-12	-0.0252841	0.082	0.106	1.29894e-07		Rps29	9.11128e-13	0.0641102	0.973	0.984	2.94158e-08
Rbms1	2.88092e-32	0.00288079	0.304	0.223	9.30106e-28		Baz1b	4.16634e-12	-0.0756654	0.203	0.24	1.3451e-07		Vti1b	9.4215e-13	-0.00257299	0.262	0.32	3.04173e-08
Tial1	2.89258e-32	0.00324777	0.196	0.137	9.3387e-28		H2-Eb1	4.38582e-12	0.0817606	0.59	0.531	1.41596e-07		Mesd	9.56192e-13	-0.0280684	0.1	0.131	3.08707e-08
Mgat1	3.00218e-32	0.0129829	0.171	0.117	9.69254e-28		Dhx30	4.40069e-12	-0.0264502	0.123	0.153	1.42076e-07		Kpnb1	9.85569e-13	-0.0334397	0.18	0.223	3.18191e-08
Hmgb1	3.03541e-32	0.162088	0.769	0.639	9.79983e-28		Scaf8	4.41058e-12	-0.0319347	0.119	0.148	1.42396e-07		Brd3	1.00787e-12	-0.0254468	0.123	0.157	3.25389e-08
Swt1	3.10412e-32	0.0236296	0.121	0.077	1.00217e-27		Dnajc13	4.42292e-12	-0.0410283	0.084	0.108	1.42794e-07		Clk3	1.00912e-12	-0.0110652	0.119	0.154	3.25794e-08
Rnf125	3.42032e-32	0.0168022	0.104	0.065	1.10425e-27		Dhx36	4.43623e-12	0.12481	0.126	0.103	1.43224e-07		Hnrnpa3	1.04637e-12	0.144925	0.725	0.765	3.3782e-08
Ift27	3.52299e-32	0.0136304	0.144	0.096	1.1374e-27		Rcc2	4.45583e-12	0.160648	0.16	0.136	1.43857e-07		Prkcd	1.10165e-12	-0.0170842	0.183	0.227	3.55668e-08
Ndufb1-ps	3.54675e-32	-0.0117087	0.319	0.234	1.14507e-27		Rsrp1	4.46676e-12	0.154708	0.438	0.431	1.44209e-07		Scyl1	1.11314e-12	-0.023722	0.079	0.106	3.59377e-08
M6pr	3.73623e-32	0.0094543	0.314	0.232	1.20624e-27		Rpp21	4.47203e-12	-0.0155775	0.238	0.284	1.44379e-07		S100a11	1.12834e-12	0.153606	0.489	0.579	3.64284e-08
Plekha2	3.93271e-32	-0.000682475	0.256	0.185	1.26968e-27		Fdx2	4.51615e-12	-0.0242042	0.183	0.222	1.45804e-07		Tprgl	1.22228e-12	0.218516	0.32	0.3	3.94612e-08
Rpl38	3.98933e-32	-0.118212	0.951	0.954	1.28795e-27		Lck	4.52463e-12	-0.0729738	0.416	0.466	1.46078e-07		Cox7b	1.31562e-12	-0.0337982	0.491	0.575	4.24749e-08
Wnk1	4.05582e-32	0.0203306	0.325	0.241	1.30942e-27		Eif2b5	4.52655e-12	-0.0538395	0.102	0.128	1.4614e-07		Mrpl19	1.34456e-12	-0.0163323	0.104	0.136	4.34092e-08
Grina	4.07537e-32	0.0415076	0.187	0.13	1.31573e-27		Ppp1cb	4.73532e-12	0.18628	0.239	0.217	1.5288e-07		Vps51	1.37191e-12	-0.0204228	0.111	0.144	4.42922e-08
Slc25a5	4.1265e-32	0.102525	0.687	0.562	1.33224e-27		Cks2	4.77868e-12	0.18176	0.131	0.108	1.5428e-07		Chfr	1.38313e-12	-4.61093e-05	0.132	0.169	4.46542e-08
Llph	4.4865e-32	-0.00868723	0.424	0.316	1.44847e-27		Brms1	5.03345e-12	-0.0353474	0.099	0.125	1.62505e-07		Hmg20b	1.4171e-12	-0.0331822	0.121	0.154	4.57509e-08
Ric8a	4.58966e-32	-0.00541836	0.15	0.1	1.48177e-27		Wdr82	5.10769e-12	-0.0402261	0.149	0.182	1.64902e-07		Pnkd	1.43166e-12	-0.0193495	0.151	0.19	4.6221e-08
Mkrn1	4.63087e-32	-0.026869	0.29	0.211	1.49508e-27		Cir1	5.11387e-12	-0.0506075	0.101	0.127	1.65101e-07		Ddx47	1.4379e-12	0.00688304	0.191	0.237	4.64227e-08
Commd4	4.86521e-32	-0.0226716	0.28	0.203	1.57073e-27		Rngtt	5.17004e-12	-0.0388939	0.086	0.111	1.66915e-07		Ap2m1	1.4512e-12	-0.0172647	0.335	0.402	4.68519e-08
Copz1	4.90821e-32	-0.00501198	0.275	0.199	1.58462e-27		Rassf2	5.1709e-12	-0.0127411	0.181	0.22	1.66943e-07		Trpv2	1.50436e-12	-0.0279492	0.106	0.138	4.85682e-08
Ppp6c	5.15401e-32	-0.00741873	0.2	0.14	1.66397e-27		Akr7a5	5.19307e-12	-0.044947	0.095	0.121	1.67658e-07		Socs3	1.5603e-12	-0.0432609	0.123	0.157	5.03743e-08
Mplkip	5.47919e-32	-0.0187275	0.178	0.123	1.76896e-27		Immt	5.25265e-12	-0.0412126	0.158	0.192	1.69582e-07		Timm10b	1.57173e-12	-0.0276756	0.392	0.469	5.07433e-08
D5Ertd579e	5.74671e-32	0.024833	0.115	0.073	1.85532e-27		Rabggtb	5.31537e-12	0.155746	0.156	0.132	1.71607e-07		Trim14	1.5882e-12	-0.0160968	0.075	0.101	5.12751e-08
1190007I07Rik	5.75088e-32	0.0242615	0.123	0.08	1.85667e-27		Serpina3g	5.36703e-12	0.214413	0.167	0.142	1.73275e-07		Ruvbl1	1.59129e-12	-0.0237051	0.11	0.143	5.13749e-08
Frmd8	5.99964e-32	0.00410749	0.211	0.149	1.93698e-27		Polr2m	5.48013e-12	-0.033597	0.209	0.249	1.76926e-07		Gtpbp4	1.66433e-12	-0.00797682	0.215	0.264	5.37329e-08
Mrps14	6.11365e-32	0.00546838	0.393	0.292	1.97379e-27		Ctss	5.59722e-12	-0.0342891	0.57	0.638	1.80706e-07		H2afv	1.67656e-12	-0.0145144	0.399	0.476	5.41278e-08
Psenen	6.26819e-32	0.0198006	0.545	0.415	2.02369e-27		Slmap	5.82342e-12	-0.0421986	0.082	0.106	1.88009e-07		Ccdc47	1.68865e-12	-0.00515768	0.121	0.155	5.45181e-08
Txk	6.69916e-32	0.0442287	0.18	0.125	2.16282e-27		Sap30bp	5.84299e-12	-0.0286735	0.089	0.114	1.88641e-07		Nab2	1.70068e-12	-0.0468341	0.079	0.106	5.49064e-08
Mettl26	7.0783e-32	-0.0179612	0.178	0.122	2.28523e-27		H2-DMb2	6.05625e-12	0.11337	0.455	0.41	1.95526e-07		Ap1b1	1.7433e-12	-0.0211501	0.101	0.132	5.62824e-08
Rabggtb	7.20185e-32	0.021213	0.156	0.106	2.32512e-27		Trim30a	6.24077e-12	-0.0634315	0.27	0.316	2.01483e-07		Tle3	1.82579e-12	-0.0208939	0.122	0.157	5.89456e-08
Stxbp2	7.40608e-32	0.0349023	0.149	0.101	2.39105e-27		Anxa5	6.28606e-12	-0.0594323	0.186	0.222	2.02945e-07		Atp5mpl	1.8647e-12	0.154524	0.601	0.623	6.02019e-08
Timm8b	7.54963e-32	-0.0048549	0.241	0.173	2.4374e-27		Psph	6.38514e-12	-0.0274219	0.111	0.139	2.06144e-07		Trim8	1.88695e-12	-0.0121386	0.123	0.158	6.09203e-08
Uxt	8.08873e-32	0.015643	0.103	0.064	2.61145e-27		Gcn1	6.63616e-12	-0.0329601	0.11	0.137	2.14248e-07		H2afx	1.93156e-12	0.00999297	0.178	0.222	6.23605e-08
Cox19	8.12271e-32	0.00206128	0.119	0.076	2.62242e-27		Mpc2	6.6816e-12	-0.0303255	0.266	0.314	2.15716e-07		Dlat	1.96859e-12	-0.026265	0.078	0.105	6.3556e-08
Chordc1	8.47583e-32	-0.00656349	0.222	0.157	2.73642e-27		Ddost	6.79182e-12	-0.018392	0.303	0.357	2.19274e-07		Smndc1	1.97408e-12	-0.0253957	0.265	0.32	6.37331e-08
Lat	8.62646e-32	-0.348507	0.409	0.439	2.78505e-27		Bloc1s6	6.79957e-12	-0.0334038	0.084	0.108	2.19524e-07		Crtc3	1.99935e-12	-0.018601	0.127	0.162	6.45489e-08
Tada1	8.73231e-32	0.017356	0.105	0.066	2.81923e-27		Txnrd1	6.99165e-12	-0.0359111	0.092	0.117	2.25725e-07		Ncoa7	2.0165e-12	-0.0222725	0.077	0.103	6.51026e-08
Nedd9	8.75729e-32	0.0201711	0.201	0.142	2.82729e-27		Gm30211	7.07145e-12	0.226222	0.202	0.175	2.28302e-07		Anapc2	2.02927e-12	-0.0295932	0.087	0.115	6.55151e-08
Snx8	8.8205e-32	0.0838025	0.119	0.077	2.8477e-27		Ube2b	7.2187e-12	0.177681	0.448	0.451	2.33056e-07		Farsa	2.04221e-12	-0.0174774	0.106	0.138	6.59327e-08
Iglc3	8.84274e-32	0.19153	0.428	0.359	2.85488e-27		Tmem11	7.25399e-12	-0.0348437	0.129	0.159	2.34195e-07		Tmem173	2.11952e-12	-0.0185909	0.221	0.27	6.84288e-08
Chmp2b	8.89387e-32	0.0194016	0.116	0.074	2.87139e-27		Kmt2d	7.56294e-12	-0.033469	0.142	0.174	2.44169e-07		Dcp2	2.15292e-12	-0.0305361	0.099	0.129	6.9507e-08
Nrf1	9.30493e-32	0.0218308	0.118	0.076	3.0041e-27		Bms1	7.63256e-12	-0.0544087	0.109	0.136	2.46417e-07		Surf2	2.17783e-12	-0.0228269	0.085	0.114	7.03114e-08
U2surp	9.54786e-32	0.00614895	0.316	0.234	3.08253e-27		Mrpl30	7.63658e-12	-0.066838	0.486	0.551	2.46547e-07		Dhx16	2.19838e-12	-0.0215326	0.104	0.135	7.09748e-08
Pik3ap1	9.66708e-32	0.059299	0.156	0.107	3.12102e-27		Mfng	7.70742e-12	-0.0197954	0.136	0.168	2.48834e-07		Dnajc19	2.25603e-12	-0.0147969	0.271	0.328	7.28361e-08
Unc93b1	9.77955e-32	0.0937339	0.407	0.322	3.15733e-27		Mrpl14	7.98119e-12	-0.0501915	0.208	0.247	2.57673e-07		Gng2	2.26564e-12	-0.0193439	0.191	0.235	7.31461e-08
Scd1	9.79923e-32	0.0597715	0.206	0.147	3.16368e-27		Larp1	8.19443e-12	0.154581	0.148	0.125	2.64557e-07		Sec16a	2.27952e-12	-0.0252716	0.079	0.106	7.35942e-08
Vti1b	9.85719e-32	-0.00705861	0.314	0.23	3.18239e-27		Hdac1	8.30064e-12	-0.0452398	0.258	0.303	2.67986e-07		Zkscan3	2.29082e-12	-0.0127145	0.095	0.125	7.39592e-08
Pten	1.07653e-31	0.00492185	0.256	0.186	3.47556e-27		Cep250	8.35151e-12	-0.0505864	0.092	0.116	2.69629e-07		Ube2q1	2.50021e-12	-0.0170448	0.088	0.116	8.07193e-08
Acd	1.14538e-31	-0.00862473	0.191	0.133	3.69785e-27		Mea1	8.63426e-12	-0.013814	0.237	0.282	2.78757e-07		Fryl	2.52924e-12	-0.0421928	0.154	0.192	8.16567e-08
4833439L19Rik	1.14999e-31	0.0140132	0.102	0.063	3.71275e-27		Ttc1	8.70809e-12	-0.0496735	0.096	0.121	2.81141e-07		Eif4e2	2.54618e-12	-0.0331612	0.186	0.229	8.22034e-08
Preb	1.20336e-31	-0.0129679	0.19	0.132	3.88506e-27		Prr14	8.81524e-12	-0.0158558	0.126	0.157	2.846e-07		Pin1	2.59349e-12	-0.0185245	0.167	0.208	8.37309e-08
Derl2	1.20991e-31	0.000767708	0.162	0.11	3.90621e-27		Tbc1d14	8.94865e-12	-0.0292459	0.099	0.125	2.88907e-07		Fam102a	2.6029e-12	-0.0172959	0.131	0.168	8.40345e-08
Pxk	1.29578e-31	0.0536063	0.317	0.24	4.18341e-27		Ncl	9.12239e-12	-0.0668736	0.529	0.596	2.94516e-07		Pes1	2.66289e-12	-0.0196081	0.151	0.189	8.59714e-08
Dtd1	1.31767e-31	0.00442152	0.133	0.087	4.2541e-27		Tmem223	9.27595e-12	-0.0307198	0.144	0.176	2.99474e-07		Psmg2	2.67666e-12	-0.0131414	0.131	0.167	8.6416e-08
Rpl22	1.32344e-31	-0.10471	0.967	0.973	4.27273e-27		Gpr108	9.39505e-12	-0.0326221	0.093	0.117	3.03319e-07		Appl1	2.68206e-12	-0.0405332	0.099	0.128	8.65904e-08
Cmc2	1.37219e-31	0.0329374	0.118	0.076	4.43012e-27		Kcnq1ot1	9.52463e-12	-0.0519474	0.115	0.143	3.07503e-07		2300009A05Rik	2.75339e-12	-0.0163548	0.137	0.174	8.88933e-08
Rpl14	1.38966e-31	0.0774996	0.966	0.967	4.48652e-27		Psmd1	9.52809e-12	-0.0344582	0.164	0.197	3.07615e-07		Fam162a	2.77587e-12	-0.0256044	0.182	0.225	8.9619e-08
Pycr2	1.39171e-31	0.0108558	0.172	0.119	4.49314e-27		Cat	9.76867e-12	-0.0391021	0.164	0.198	3.15381e-07		Sec11c	2.84189e-12	-0.0276269	0.416	0.495	9.17503e-08
Wars	1.4529e-31	0.0281947	0.1	0.062	4.69068e-27		Iglv1	9.88247e-12	0.0349169	0.113	0.089	3.19056e-07		Tcp11l2	2.86823e-12	0.00129245	0.178	0.222	9.2601e-08
Tpd52l2	1.56499e-31	-0.0128302	0.167	0.114	5.05257e-27		Mpp1	9.97942e-12	-0.0409651	0.115	0.142	3.22185e-07		Ctnnbl1	2.8823e-12	-0.0131457	0.085	0.113	9.30551e-08
Plekho2	1.63714e-31	0.0195176	0.108	0.068	5.2855e-27		Cmtm6	1.01574e-11	-0.0278513	0.134	0.165	3.2793e-07		Atp6ap1	2.90962e-12	0.00797677	0.231	0.283	9.39372e-08
Nrbp1	1.64642e-31	-0.0194187	0.237	0.169	5.31548e-27		Igtp	1.02833e-11	-0.0260699	0.203	0.243	3.31996e-07		Swi5	2.98951e-12	-0.0330321	0.401	0.476	9.65162e-08
Khdc4	1.68947e-31	0.0348359	0.115	0.074	5.45444e-27		Copg1	1.05553e-11	-0.0270336	0.138	0.169	3.40779e-07		Trafd1	3.02205e-12	-0.0390358	0.097	0.126	9.75668e-08
Fastk	1.70573e-31	0.0244392	0.127	0.083	5.50696e-27		Ndufv3	1.09692e-11	-0.05892	0.416	0.476	3.54142e-07		Serp1	3.06001e-12	0.205875	0.574	0.576	9.87925e-08
Guk1	1.7453e-31	-0.0338103	0.254	0.182	5.63471e-27		Gps1	1.12695e-11	-0.0373038	0.14	0.17	3.63836e-07		Sema4b	3.29815e-12	-0.0321601	0.106	0.137	1.06481e-07
Tradd	1.94308e-31	0.0164265	0.141	0.094	6.27324e-27		Sys1	1.18358e-11	-0.0225306	0.365	0.425	3.8212e-07		Creg1	3.50906e-12	-0.00411769	0.109	0.14	1.1329e-07
Cisd1	1.95294e-31	-0.00243595	0.191	0.133	6.30508e-27		Txndc16	1.21637e-11	0.148054	0.107	0.086	3.92705e-07		Dpp9	3.52656e-12	-0.0227229	0.087	0.115	1.13855e-07
Rabgap1l	1.99526e-31	0.00348788	0.265	0.193	6.4417e-27		Ifnar1	1.26479e-11	-0.034996	0.122	0.151	4.08337e-07		Bri3bp	3.55812e-12	-0.0197761	0.191	0.235	1.14874e-07
Txndc11	1.99847e-31	0.0752502	0.125	0.082	6.45205e-27		Lsm7	1.2776e-11	-0.0276503	0.311	0.366	4.12474e-07		Mob1a	3.58516e-12	-0.0217826	0.174	0.215	1.15747e-07
Ift52	2.04612e-31	0.0315478	0.1	0.062	6.6059e-27		Fkbp3	1.408e-11	-0.0347309	0.344	0.401	4.54573e-07		Jtb	3.61139e-12	-0.0151023	0.235	0.286	1.16594e-07
Rsrc1	2.16808e-31	0.0210999	0.128	0.084	6.99966e-27		Cep350	1.42887e-11	-0.037488	0.128	0.157	4.61309e-07		Zmat5	3.64491e-12	-0.0073706	0.177	0.22	1.17676e-07
Ube2m	2.18179e-31	0.00891438	0.101	0.062	7.04392e-27		Ndufs6	1.45803e-11	-0.032805	0.238	0.282	4.70724e-07		Got1	3.66036e-12	-0.0239643	0.075	0.1	1.18175e-07
Gm42031	2.18531e-31	0.0276244	0.185	0.13	7.05528e-27		Wdr18	1.45869e-11	-0.0435352	0.101	0.127	4.70939e-07		Rnf111	3.72049e-12	-0.0211392	0.095	0.125	1.20116e-07
Hnrnpul2	2.35172e-31	-0.404191	0.306	0.326	7.59252e-27		Pcna	1.54648e-11	0.182001	0.202	0.18	4.99282e-07		Sdhc	3.7251e-12	-0.0178705	0.134	0.169	1.20265e-07
Dpp3	2.37738e-31	0.0156158	0.139	0.093	7.67536e-27		Fam172a	1.56973e-11	-0.0389995	0.098	0.124	5.06788e-07		Acot8	3.73833e-12	-0.0289993	0.075	0.101	1.20692e-07
Coa6	2.45315e-31	-0.000123398	0.144	0.096	7.92e-27		Ints11	1.58e-11	-0.037927	0.105	0.131	5.10104e-07		Sipa1	3.81147e-12	0.000448174	0.304	0.369	1.23053e-07
Rnf115	2.53772e-31	-0.00198864	0.196	0.138	8.19304e-27		Mthfd2	1.58386e-11	0.154418	0.156	0.133	5.11349e-07		Mrpl28	3.88137e-12	-0.0128484	0.171	0.212	1.2531e-07
Cers5	2.57409e-31	0.0190093	0.153	0.104	8.31044e-27		Gtpbp1	1.58839e-11	-0.0398856	0.087	0.111	5.12812e-07		Cops9	3.9147e-12	-0.0285606	0.356	0.423	1.26386e-07
Fcgr2b	2.71842e-31	0.0668622	0.151	0.104	8.77642e-27		Mrpl49	1.62425e-11	-0.0495443	0.084	0.107	5.24388e-07		Tars	3.94726e-12	-0.024299	0.092	0.121	1.27437e-07
Snn	2.74419e-31	0.0965697	0.201	0.145	8.85963e-27		Kcnab2	1.91854e-11	-0.0340541	0.158	0.191	6.19401e-07		Trim12a	4.04247e-12	0.00519546	0.227	0.279	1.30511e-07
Cr2	2.82436e-31	0.105562	0.194	0.139	9.11846e-27		Xpo7	1.93287e-11	-0.0477561	0.082	0.104	6.24026e-07		Hadha	4.10411e-12	-0.0113351	0.162	0.202	1.32501e-07
Wrnip1	2.84927e-31	0.0158714	0.132	0.087	9.19886e-27		Dido1	1.9898e-11	-0.0164111	0.11	0.137	6.42408e-07		Ecsit	4.13491e-12	-0.018203	0.076	0.102	1.33496e-07
Acbd6	2.85292e-31	-0.0225805	0.249	0.179	9.21065e-27		H2afv	2.03108e-11	-0.0575984	0.381	0.443	6.55734e-07		Zap70	4.15577e-12	-0.058811	0.165	0.203	1.34169e-07
Abhd16a	2.85774e-31	0.0207016	0.121	0.079	9.2262e-27		Atp6v1d	2.03686e-11	-0.0425214	0.243	0.285	6.57601e-07		Relb	4.18876e-12	-0.0158634	0.16	0.2	1.35234e-07
Mtf2	2.90323e-31	0.0287168	0.146	0.099	9.37309e-27		Mars	2.07999e-11	-0.0316633	0.078	0.1	6.71524e-07		Ssrp1	4.42116e-12	-0.0378108	0.295	0.355	1.42737e-07
Mrpl50	3.08956e-31	0.00716467	0.103	0.064	9.97463e-27		Polr1c	2.14118e-11	-0.0304029	0.083	0.106	6.9128e-07		Rab3ip	4.42762e-12	-0.0179688	0.107	0.138	1.42946e-07
Ash1l	3.18256e-31	0.00746288	0.221	0.157	1.02749e-26		Dock2	2.16726e-11	-0.0667063	0.411	0.472	6.99699e-07		Gm15987	4.51782e-12	0.216049	0.133	0.109	1.45858e-07
Lsm4	3.1865e-31	0.0508064	0.561	0.435	1.02876e-26		Lcp2	2.22603e-11	-0.0535358	0.2	0.239	7.18674e-07		Tbcc	4.58988e-12	-0.0242111	0.093	0.122	1.48184e-07
Mrpl20	3.27247e-31	0.0117707	0.328	0.241	1.05652e-26		Gorasp2	2.23726e-11	-0.0270866	0.191	0.228	7.22299e-07		Bak1	4.65912e-12	-0.0317804	0.108	0.139	1.5042e-07
Dhx15	3.28953e-31	-0.00480681	0.251	0.182	1.06202e-26		Ppil2	2.26828e-11	-0.05317	0.188	0.224	7.32314e-07		Glg1	4.67424e-12	-0.000770419	0.174	0.217	1.50908e-07
2310001H17Rik	3.35734e-31	0.0353212	0.127	0.083	1.08392e-26		Idh3b	2.3568e-11	-0.0421801	0.297	0.348	7.60892e-07		Sec61b	4.67965e-12	-0.0680397	0.684	0.763	1.51083e-07
Dpf2	3.37091e-31	-0.00467815	0.193	0.135	1.0883e-26		Lrpap1	2.35986e-11	-0.0350558	0.085	0.109	7.6188e-07		Nfu1	4.7875e-12	-0.0146289	0.19	0.235	1.54565e-07
Stx4a	3.4044e-31	0.00581895	0.185	0.129	1.09911e-26		Mrpl27	2.3802e-11	-0.0575588	0.106	0.131	7.68447e-07		Prpsap1	4.88515e-12	-0.028023	0.155	0.193	1.57717e-07
Srm	3.40582e-31	0.0332406	0.193	0.137	1.09957e-26		Dleu2	2.39014e-11	-0.0566525	0.092	0.115	7.71657e-07		Tgif1	5.25968e-12	-0.0413698	0.088	0.116	1.69809e-07
Eif4ebp1	3.55059e-31	0.0414042	0.117	0.076	1.14631e-26		AU020206	2.40011e-11	0.133432	0.138	0.114	7.74875e-07		Ptp4a3	5.48493e-12	0.239001	0.423	0.419	1.77081e-07
Pycard	3.58136e-31	0.0554951	0.41	0.315	1.15624e-26		Rtcb	2.4124e-11	-0.0350138	0.291	0.342	7.78842e-07		Nudcd3	5.48503e-12	-0.0166071	0.109	0.14	1.77084e-07
Ilkap	3.58197e-31	-0.00918978	0.219	0.155	1.15644e-26		Hars	2.43168e-11	-0.0408137	0.118	0.146	7.85069e-07		Snhg8	5.57432e-12	0.00256298	0.343	0.413	1.79967e-07
1700123O20Rik	3.60395e-31	-0.00172483	0.194	0.136	1.16353e-26		Gle1	2.46711e-11	-0.0253232	0.118	0.146	7.96506e-07		Lrpap1	5.57554e-12	-0.0162525	0.083	0.11	1.80006e-07
Actr10	3.72609e-31	-0.0169411	0.288	0.21	1.20297e-26		Tarbp2	2.50293e-11	-0.0354329	0.08	0.102	8.08071e-07		Nudt16l1	5.59621e-12	-0.0174869	0.094	0.124	1.80674e-07
Tor1aip2	4.05795e-31	-0.0105232	0.211	0.149	1.31011e-26		Tpgs1	2.54142e-11	-0.0372312	0.124	0.152	8.20497e-07		Pacs1	5.59638e-12	-0.0258471	0.077	0.103	1.80679e-07
Psma3	4.1512e-31	0.0553249	0.544	0.419	1.34022e-26		Ttc14	2.59886e-11	-0.00702623	0.234	0.278	8.39043e-07		Tbcb	5.84751e-12	-0.0154628	0.19	0.233	1.88787e-07
Birc3	4.22685e-31	0.00463344	0.236	0.169	1.36464e-26		Nol11	2.61692e-11	-0.0347308	0.097	0.122	8.44873e-07		Ndufs4	5.98073e-12	-0.0108526	0.27	0.326	1.93088e-07
Csnk1d	4.33816e-31	-0.0235607	0.182	0.126	1.40057e-26		Bend5	2.62754e-11	-0.0469081	0.085	0.108	8.48301e-07		Fubp1	6.14714e-12	-0.0266526	0.29	0.348	1.98461e-07
Tor1a	4.55443e-31	0.00434811	0.156	0.106	1.4704e-26		Pycard	2.65883e-11	-0.0185848	0.337	0.392	8.58405e-07		Ndufb1-ps	6.5432e-12	-0.0100127	0.35	0.42	2.11247e-07
Blmh	4.66317e-31	0.00414696	0.174	0.121	1.5055e-26		Mxd4	2.66486e-11	-0.0402337	0.151	0.183	8.60349e-07		Slc38a10	6.75705e-12	-0.0200442	0.099	0.129	2.18151e-07
Elof1	4.67712e-31	-0.0125569	0.207	0.146	1.51001e-26		Prkag1	2.69867e-11	-0.0209286	0.131	0.161	8.71265e-07		Map3k1	6.85194e-12	-0.0176566	0.123	0.157	2.21215e-07
Map2k3	4.68615e-31	0.0332588	0.115	0.074	1.51292e-26		Arih1	2.76951e-11	0.151691	0.174	0.15	8.94136e-07		Zwint	6.97041e-12	-0.0193046	0.113	0.145	2.2504e-07
Chd9	4.74581e-31	-0.0049332	0.174	0.12	1.53219e-26		1810037I17Rik	2.77953e-11	-0.0258824	0.386	0.451	8.97372e-07		Rsrc1	7.03945e-12	-0.0308541	0.082	0.108	2.27269e-07
Atp2c1	4.81762e-31	0.031702	0.108	0.069	1.55537e-26		Urod	2.78004e-11	-0.0385517	0.09	0.114	8.97537e-07		Dennd1c	7.42822e-12	-0.0264898	0.142	0.179	2.3982e-07
Tsta3	5.33229e-31	0.0177759	0.127	0.084	1.72153e-26		Kti12	2.78618e-11	-0.037278	0.138	0.168	8.99517e-07		Pglyrp2	7.47941e-12	-0.0297247	0.133	0.169	2.41473e-07
Pam16	5.45801e-31	-0.00297229	0.227	0.163	1.76212e-26		Matr3	2.80346e-11	0.168988	0.263	0.242	9.05096e-07		Mrps26	7.579e-12	-0.0103865	0.225	0.274	2.44688e-07
Eif1a	5.5754e-31	0.00258865	0.165	0.114	1.80002e-26		Arl5c	2.80478e-11	-0.0547478	0.145	0.176	9.05524e-07		Cfdp1	7.64549e-12	-0.0093028	0.202	0.248	2.46835e-07
Pds5a	5.62142e-31	0.000874543	0.164	0.112	1.81487e-26		Psmd3	2.85758e-11	-0.0330354	0.161	0.193	9.22568e-07		Psmb7	7.78528e-12	-0.0131481	0.16	0.199	2.51348e-07
Ier3ip1	5.73454e-31	-0.0213889	0.337	0.249	1.8514e-26		Suclg1	2.87474e-11	-0.0230064	0.208	0.248	9.28109e-07		Bud23	7.80625e-12	-0.0159	0.122	0.155	2.52025e-07
Slc38a10	5.76666e-31	0.00427666	0.145	0.098	1.86177e-26		Top1	3.07177e-11	-0.0372014	0.358	0.415	9.91723e-07		Coa3	7.81453e-12	0.0112647	0.281	0.341	2.52292e-07
Rpl7l1	6.29605e-31	0.00485993	0.206	0.147	2.03268e-26		Pttg1ip	3.21056e-11	-0.0374698	0.086	0.11	1.03653e-06		Sbno1	7.86263e-12	-0.00640942	0.252	0.305	2.53845e-07
Abhd12	6.29953e-31	0.0218686	0.117	0.076	2.0338e-26		Znrf1	3.21549e-11	-0.0234653	0.144	0.177	1.03812e-06		Usp5	8.14684e-12	-0.0339965	0.081	0.107	2.63021e-07
Gmcl1	6.72104e-31	0.0197332	0.108	0.068	2.16989e-26		Mrps35	3.36171e-11	-0.0333234	0.147	0.179	1.08533e-06		Atg3	8.33534e-12	-0.00399154	0.209	0.255	2.69106e-07
Ptdss1	6.91471e-31	0.0236179	0.122	0.079	2.23242e-26		Thumpd1	3.37871e-11	-0.0337419	0.101	0.126	1.09082e-06		Commd4	8.53603e-12	-0.00663051	0.246	0.299	2.75586e-07
Zfp280d	7.2034e-31	0.033847	0.112	0.072	2.32562e-26		Gtf3c6	3.50702e-11	-0.0355339	0.139	0.17	1.13224e-06		Tsfm	8.64687e-12	-0.0193717	0.099	0.128	2.79164e-07
Ap1m1	7.30776e-31	-0.0222423	0.273	0.199	2.35931e-26		C2cd3	3.66168e-11	-0.0441135	0.086	0.109	1.18217e-06		Pigk	8.81068e-12	-0.0251711	0.089	0.117	2.84453e-07
Ptpa	7.38207e-31	-0.00594322	0.254	0.185	2.3833e-26		Fuca1	3.84332e-11	-0.0376921	0.188	0.224	1.24082e-06		Cd27	8.88367e-12	-0.0257561	0.191	0.233	2.86809e-07
Klhdc2	7.91607e-31	-0.00846464	0.192	0.135	2.5557e-26		Zranb2	3.98482e-11	-0.0173095	0.165	0.198	1.2865e-06		Ipcef1	8.88712e-12	-0.0376047	0.093	0.122	2.86921e-07
Hist1h2ae	8.00183e-31	-0.265353	0.082	0.118	2.58339e-26		Pitpnb	3.98572e-11	-0.0477535	0.084	0.106	1.28679e-06		Arglu1	8.92921e-12	-0.0212191	0.119	0.151	2.88279e-07
Trnau1ap	8.26338e-31	0.00967316	0.176	0.122	2.66783e-26		Ppia	4.00207e-11	0.0772125	0.984	0.98	1.29207e-06		Esf1	9.26582e-12	-0.027177	0.127	0.161	2.99147e-07
Wdr77	8.33215e-31	0.0261983	0.104	0.066	2.69003e-26		S100a4	4.13061e-11	0.197401	0.131	0.106	1.33357e-06		Psmc6	9.34678e-12	0.00462353	0.198	0.244	3.01761e-07
Pdcd6	8.47533e-31	-0.0158331	0.328	0.242	2.73626e-26		Ndufa11	4.14446e-11	-0.0498176	0.386	0.446	1.33804e-06		Klhdc3	9.67398e-12	-0.0190634	0.09	0.118	3.12324e-07
Dpm3	8.51083e-31	-0.0185825	0.312	0.23	2.74772e-26		Vps4a	4.1652e-11	-0.0317405	0.099	0.124	1.34473e-06		Trappc5	9.69018e-12	0.0041023	0.179	0.222	3.12847e-07
Gtf3a	8.55265e-31	-0.00848625	0.191	0.134	2.76122e-26		Ddx47	4.22636e-11	-0.0315864	0.189	0.226	1.36448e-06		Cd247	9.86556e-12	-0.0456711	0.235	0.28	3.1851e-07
Slirp	8.55606e-31	0.00802125	0.157	0.107	2.76232e-26		Manbal	4.39984e-11	-0.0276387	0.085	0.108	1.42049e-06		Ndufb5	9.93001e-12	-0.0327954	0.433	0.514	3.2059e-07
Gabpb1	8.89926e-31	0.044562	0.105	0.067	2.87313e-26		Thy1	4.4242e-11	-0.065843	0.359	0.403	1.42835e-06		Micos10	1.00065e-11	-0.0286838	0.33	0.395	3.23061e-07
Casp1	9.46052e-31	0.0233784	0.113	0.073	3.05433e-26		2310033P09Rik	4.50515e-11	-0.0347365	0.134	0.163	1.45449e-06		Fam53b	1.00362e-11	-0.0311879	0.117	0.149	3.24019e-07
Mocs2	9.88942e-31	0.00512364	0.101	0.063	3.1928e-26		Tsn	4.52816e-11	-0.0334035	0.329	0.382	1.46192e-06		Pias4	1.02921e-11	-0.0188501	0.097	0.126	3.32279e-07
Nt5c3b	1.02687e-30	0.000124508	0.149	0.101	3.31524e-26		Ddx56	4.55359e-11	-0.0340041	0.084	0.106	1.47013e-06		Cdc37l1	1.03853e-11	-0.0124776	0.103	0.133	3.35289e-07
Osbpl9	1.03211e-30	-0.00650306	0.263	0.192	3.33218e-26		Ipo5	4.76543e-11	-0.0524432	0.107	0.132	1.53852e-06		Wbp2	1.04582e-11	-0.00963337	0.231	0.281	3.37642e-07
Txndc17	1.07071e-30	-0.0131916	0.321	0.237	3.4568e-26		Trim30d	4.85709e-11	-0.0365169	0.084	0.106	1.56811e-06		Ric8a	1.12732e-11	-0.0124858	0.121	0.154	3.63957e-07
Dnajc5	1.08386e-30	-0.0256954	0.221	0.158	3.49924e-26		Man1a2	4.8578e-11	-0.0327705	0.129	0.157	1.56834e-06		Cwc15	1.12741e-11	-0.0206824	0.344	0.412	3.63984e-07
Strap	1.15231e-30	-0.00395413	0.288	0.212	3.72023e-26		Tmem9b	4.87308e-11	-0.0338219	0.224	0.265	1.57328e-06		Cyld	1.13123e-11	-0.00570825	0.174	0.216	3.65218e-07
Helz	1.16276e-30	0.0214945	0.141	0.094	3.75398e-26		Ptpn7	5.0614e-11	-0.0554259	0.139	0.168	1.63407e-06		Nsmce4a	1.13897e-11	0.213419	0.286	0.267	3.67717e-07
Rspry1	1.17911e-30	0.0276622	0.113	0.073	3.80675e-26		Gng5	5.30481e-11	-0.0672327	0.715	0.777	1.71266e-06		Epsti1	1.14318e-11	0.0368095	0.346	0.408	3.69075e-07
Gps1	1.19834e-30	-0.00550592	0.188	0.132	3.86883e-26		Elob	5.45243e-11	-0.0691431	0.638	0.708	1.76032e-06		Atp5g2	1.14821e-11	-0.0665014	0.833	0.889	3.707e-07
Nubp1	1.22554e-30	-0.00547735	0.287	0.211	3.95666e-26		Zfp263	5.47099e-11	-0.0414642	0.083	0.105	1.76631e-06		Cox5b	1.18383e-11	-0.0670486	0.644	0.726	3.82198e-07
Bad	1.25973e-30	0.012023	0.115	0.074	4.06703e-26		Gpcpd1	5.48781e-11	-0.0603262	0.161	0.193	1.77174e-06		Klf3	1.21545e-11	-0.023182	0.214	0.261	3.92408e-07
Hopx	1.28601e-30	0.044026	0.101	0.063	4.15187e-26		Ppp1r35	5.52425e-11	-0.0361428	0.144	0.175	1.7835e-06		Il16	1.21971e-11	-0.0182607	0.396	0.47	3.93783e-07
Agpat3	1.333e-30	0.00434171	0.147	0.099	4.3036e-26		Csnk2a1	5.62758e-11	-0.00975466	0.252	0.297	1.81686e-06		Bscl2	1.22754e-11	-0.00836414	0.131	0.166	3.96311e-07
Tmem173	1.34442e-30	0.0114398	0.274	0.201	4.34046e-26		B4galt1	5.87789e-11	-0.0304979	0.133	0.162	1.89768e-06		Tent2	1.2584e-11	0.175127	0.15	0.124	4.06274e-07
Nek7	1.35252e-30	0.00202508	0.2	0.141	4.36662e-26		Ptcd2	5.96584e-11	-0.033602	0.111	0.137	1.92607e-06		Cul1	1.25977e-11	-0.0154157	0.128	0.163	4.06716e-07
Rnf220	1.36671e-30	0.0121913	0.116	0.075	4.41241e-26		Kmt2c	6.08051e-11	-0.0391156	0.209	0.248	1.96309e-06		Ndufv3	1.26554e-11	-0.0390245	0.414	0.486	4.08579e-07
Map3k1	1.37019e-30	0.0102323	0.139	0.093	4.42366e-26		Ppp1r21	6.55107e-11	-0.0227984	0.111	0.138	2.11501e-06		Tspan14	1.28709e-11	-0.00987084	0.102	0.132	4.15537e-07
Cyp4f18	1.38798e-30	0.0484849	0.145	0.098	4.48109e-26		H2-Q7	6.90559e-11	-0.0715456	0.65	0.705	2.22947e-06		Ddx39b	1.31996e-11	-0.0312285	0.419	0.494	4.2615e-07
Gmip	1.39319e-30	0.0239283	0.213	0.152	4.49792e-26		Alkbh6	6.93162e-11	-0.0423678	0.087	0.11	2.23787e-06		Thumpd3	1.32363e-11	-0.0237785	0.102	0.131	4.27334e-07
Prkcd	1.43453e-30	0.0465887	0.197	0.14	4.63138e-26		Aurkaip1	7.10426e-11	-0.0399768	0.339	0.394	2.29361e-06		Cd180	1.33566e-11	0.24358	0.201	0.177	4.31219e-07
Dars	1.442e-30	-0.010434	0.253	0.184	4.65549e-26		Pias4	7.55655e-11	-0.0387348	0.086	0.109	2.43963e-06		Smarca5	1.36706e-11	-0.00460687	0.271	0.327	4.41355e-07
Tomm34	1.44278e-30	-0.00868391	0.236	0.17	4.65803e-26		Ncoa7	7.5952e-11	-0.0348115	0.088	0.111	2.45211e-06		Nucks1	1.37674e-11	0.206934	0.239	0.217	4.4448e-07
Mrpl28	1.4461e-30	0.00692945	0.212	0.151	4.66872e-26		Elovl5	7.63843e-11	-0.0155911	0.165	0.2	2.46607e-06		Gna13	1.38223e-11	-0.0186965	0.215	0.262	4.46253e-07
Aspscr1	1.52022e-30	0.0149192	0.144	0.097	4.90805e-26		Rpl28	7.69265e-11	0.0446322	0.988	0.986	2.48357e-06		Mrps15	1.49633e-11	-0.0138717	0.245	0.296	4.83089e-07
Usp16	1.6653e-30	0.00110323	0.189	0.133	5.37643e-26		Ppp1cc	8.14779e-11	0.13858	0.53	0.544	2.63052e-06		Smarce1	1.5213e-11	-0.0150791	0.206	0.252	4.91151e-07
Psmc6	1.73709e-30	-0.0187096	0.248	0.179	5.6082e-26		Sh2d2a	8.15625e-11	-0.0311133	0.186	0.223	2.63325e-06		Washc1	1.53181e-11	-0.0159649	0.097	0.126	4.94546e-07
Thoc3	1.95492e-30	0.0125516	0.127	0.084	6.31145e-26		Rpl12	8.15816e-11	0.0604542	0.966	0.96	2.63386e-06		Vta1	1.55991e-11	-0.0143677	0.14	0.176	5.03618e-07
Suco	2.03386e-30	0.0367081	0.131	0.087	6.56631e-26		Traf3ip2	8.30008e-11	-0.0350355	0.09	0.113	2.67968e-06		Rce1	1.618e-11	-0.0240615	0.094	0.122	5.2237e-07
Tln1	2.07432e-30	-0.350653	0.47	0.457	6.69695e-26		Atg4d	8.38419e-11	-0.0279064	0.081	0.103	2.70684e-06		Lin37	1.65742e-11	-0.0194135	0.114	0.145	5.35097e-07
Mrps16	2.143e-30	0.00165276	0.458	0.346	6.91868e-26		Oip5os1	8.88058e-11	-0.0472928	0.172	0.205	2.8671e-06		Kat8	1.68619e-11	-0.0226457	0.082	0.109	5.44385e-07
Npm1	2.23503e-30	-0.136687	0.89	0.871	7.2158e-26		Ergic3	9.16164e-11	-0.0300654	0.2	0.237	2.95784e-06		Stk19	1.74402e-11	-0.0366024	0.087	0.114	5.63058e-07
Trmt1	2.4809e-30	-0.014686	0.218	0.155	8.00957e-26		Babam2	9.23178e-11	-0.0234418	0.15	0.182	2.98048e-06		Cops5	1.78366e-11	-0.0094725	0.126	0.16	5.75854e-07
Ndufaf8	2.60592e-30	-0.0331795	0.255	0.184	8.41323e-26		Ucp2	9.40104e-11	-0.0856519	0.724	0.789	3.03513e-06		Oser1	1.84984e-11	-0.0161674	0.125	0.158	5.97222e-07
Tnrc6b	2.70184e-30	-0.0344567	0.284	0.207	8.7229e-26		Arhgap25	9.5007e-11	-0.0265879	0.142	0.173	3.0673e-06		Tbc1d17	1.9033e-11	0.000110523	0.088	0.116	6.14479e-07
Trpv2	2.70895e-30	0.0268981	0.135	0.09	8.74584e-26		Nck1	9.8181e-11	-0.0401134	0.123	0.151	3.16977e-06		Trbc2	1.92726e-11	-0.0585565	0.245	0.289	6.22214e-07
Rnaseh2c	2.72473e-30	-0.0194988	0.328	0.243	8.7968e-26		Capn2	9.82111e-11	-0.0429699	0.08	0.101	3.17075e-06		Ufc1	1.93941e-11	-0.0211204	0.225	0.271	6.26138e-07
Chrac1	3.10886e-30	-0.0231816	0.29	0.213	1.00369e-25		Arhgdia	1.00785e-10	-0.0632339	0.535	0.608	3.25385e-06		Pdcl3	2.01117e-11	-0.00623344	0.143	0.179	6.49307e-07
Tmem131l	3.34584e-30	0.0636284	0.192	0.137	1.08021e-25		Adss	1.00886e-10	-0.0291248	0.171	0.205	3.25709e-06		Ufm1	2.01877e-11	-0.0143725	0.163	0.202	6.5176e-07
Gtpbp4	3.41665e-30	-0.0124606	0.274	0.2	1.10306e-25		Tufm	1.07808e-10	-0.0232281	0.205	0.243	3.48058e-06		Rps18	2.0507e-11	-0.0522109	0.964	0.983	6.62069e-07
Panx1	3.54798e-30	0.0104809	0.148	0.101	1.14546e-25		Trp53	1.1054e-10	-0.0371766	0.326	0.379	3.56878e-06		Pum3	2.06885e-11	-0.0326106	0.117	0.148	6.67928e-07
1110038B12Rik	3.6328e-30	-0.00371076	0.237	0.172	1.17285e-25		Ly6a	1.14574e-10	-0.133375	0.725	0.754	3.69903e-06		Slc38a1	2.10298e-11	-0.00804693	0.24	0.29	6.78947e-07
Bcap31	3.80945e-30	-0.0172991	0.403	0.302	1.22988e-25		Tet3	1.16333e-10	-0.0321029	0.127	0.155	3.7558e-06		Fam169b	2.14952e-11	-0.000181588	0.158	0.198	6.93973e-07
Micu2	3.92133e-30	-0.00334279	0.18	0.126	1.266e-25		Bcl11a	1.17188e-10	0.212778	0.243	0.22	3.78342e-06		Cox16	2.2762e-11	-0.00265821	0.279	0.337	7.34871e-07
Adcy7	3.97628e-30	0.0140004	0.196	0.138	1.28374e-25		Atp6v0a2	1.17489e-10	-0.027948	0.121	0.148	3.79312e-06		Lsm5	2.28201e-11	0.223016	0.33	0.321	7.36746e-07
Ptpn22	4.00488e-30	-0.381957	0.174	0.207	1.29298e-25		Arhgap9	1.21221e-10	-0.00981679	0.251	0.298	3.91363e-06		Slirp	2.32211e-11	-0.0172019	0.138	0.173	7.49694e-07
Pin4	4.47191e-30	-0.0254168	0.229	0.164	1.44376e-25		Atp2a2	1.22827e-10	0.108741	0.122	0.1	3.96547e-06		Trib2	2.33954e-11	-0.0421194	0.087	0.113	7.55321e-07
Atg12	4.64731e-30	0.00845129	0.125	0.082	1.50038e-25		Ythdf1	1.30126e-10	0.118346	0.102	0.082	4.20111e-06		Hcls1	2.40155e-11	-0.0248029	0.369	0.437	7.7534e-07
Hnrnpd	4.89048e-30	-0.010842	0.312	0.231	1.57889e-25		Atp6v1c1	1.30944e-10	-0.0329554	0.124	0.151	4.22753e-06		Trim28	2.41259e-11	-0.0189412	0.196	0.24	7.78906e-07
Sdr39u1	5.19437e-30	0.021594	0.119	0.077	1.677e-25		Jakmip1	1.33006e-10	-0.035432	0.126	0.154	4.29409e-06		Ndufb11	2.42426e-11	-0.0561711	0.565	0.653	7.82673e-07
Timm23	5.59489e-30	0.0149023	0.375	0.282	1.80631e-25		Mrpl11	1.36789e-10	-0.0360266	0.144	0.174	4.41623e-06		Snrnp70	2.43497e-11	-0.0338889	0.349	0.413	7.86131e-07
Rpl35a	5.65862e-30	-0.0838353	0.989	0.996	1.82688e-25		Mfsd1	1.40113e-10	-0.0298243	0.115	0.142	4.52355e-06		Snx17	2.47933e-11	0.00178	0.214	0.261	8.00451e-07
Exoc6	5.75607e-30	0.0278603	0.112	0.072	1.85835e-25		Xrn2	1.40369e-10	-0.0240368	0.316	0.367	4.53183e-06		Atp5f1	2.54368e-11	-0.0443063	0.544	0.636	8.21227e-07
Mgat2	5.99955e-30	-0.0045977	0.186	0.131	1.93695e-25		Hadhb	1.46334e-10	-0.0126114	0.184	0.219	4.72441e-06		Elp2	2.57429e-11	-0.0145745	0.094	0.122	8.31111e-07
Hmbs	7.03369e-30	0.0206768	0.109	0.07	2.27083e-25		Nup62	1.48148e-10	-0.0476869	0.091	0.114	4.78295e-06		Fam189b	2.81748e-11	-0.0213168	0.169	0.208	9.09624e-07
Polr3k	7.04279e-30	0.00418301	0.14	0.094	2.27377e-25		Arpc4	1.49561e-10	0.126597	0.556	0.568	4.82856e-06		Rrp15	2.82329e-11	-0.0215881	0.097	0.126	9.115e-07
Szrd1	7.09248e-30	-0.00294745	0.182	0.128	2.28981e-25		Cox8a	1.49889e-10	0.064721	0.853	0.868	4.83915e-06		Ndufa5	2.83204e-11	-0.0160027	0.282	0.34	9.14324e-07
Fyttd1	7.20007e-30	0.0184345	0.121	0.079	2.32454e-25		Stx8	1.52328e-10	-0.0308141	0.127	0.155	4.91791e-06		Ythdf2	2.83624e-11	-0.0195879	0.206	0.249	9.15681e-07
Isg20l2	7.27227e-30	0.010452	0.123	0.081	2.34785e-25		Krit1	1.53824e-10	0.17894	0.24	0.22	4.96621e-06		Tial1	2.88862e-11	-0.0149915	0.16	0.198	9.32592e-07
Mrfap1	7.27832e-30	0.028447	0.438	0.332	2.3498e-25		5031425E22Rik	1.54465e-10	0.144773	0.138	0.117	4.98689e-06		Tmem147	2.89175e-11	-0.00827385	0.145	0.181	9.33602e-07
Nde1	7.29701e-30	0.0151188	0.126	0.084	2.35584e-25		Wdr26	1.55404e-10	0.170658	0.237	0.216	5.01722e-06		Fbxo22	2.94652e-11	-0.0140844	0.093	0.121	9.51284e-07
Donson	7.32408e-30	0.0112497	0.122	0.08	2.36458e-25		Aph1a	1.56246e-10	-0.0122895	0.181	0.217	5.04441e-06		Ppp1r15b	3.26162e-11	-0.0313516	0.129	0.161	1.05301e-06
Prps1	7.57439e-30	0.010208	0.127	0.084	2.44539e-25		Man2b1	1.58539e-10	-0.0244725	0.248	0.291	5.11844e-06		Ppp1r10	3.32542e-11	-0.00381516	0.111	0.142	1.07361e-06
Naa38	7.58715e-30	0.00110018	0.283	0.208	2.44951e-25		Pgp	1.60377e-10	-0.0389143	0.164	0.196	5.17776e-06		Cdk13	3.44619e-11	-0.00916055	0.152	0.19	1.1126e-06
Calm3	7.63034e-30	0.0466124	0.41	0.314	2.46346e-25		Stoml2	1.7516e-10	-0.0302064	0.177	0.211	5.65505e-06		Rbm38	3.451e-11	-0.0235905	0.442	0.522	1.11415e-06
Rbm22	7.85126e-30	-0.0282108	0.183	0.128	2.53478e-25		Glul	1.75527e-10	-0.0519506	0.123	0.15	5.66689e-06		Mrpl55	3.52106e-11	-0.0145047	0.114	0.144	1.13677e-06
Fam207a	8.07641e-30	0.0156694	0.134	0.09	2.60747e-25		Mak16	1.78463e-10	-0.0302757	0.18	0.215	5.76169e-06		S100a13	3.55635e-11	-0.0157443	0.301	0.358	1.14817e-06
Pcyt2	8.32204e-30	0.0294423	0.108	0.069	2.68677e-25		Atg12	1.80537e-10	-0.0320053	0.087	0.11	5.82863e-06		Dph3	3.82907e-11	-0.00797225	0.211	0.257	1.23622e-06
Tmem147	8.75833e-30	-0.0153438	0.192	0.135	2.82763e-25		Bcl7b	1.82919e-10	-0.0247731	0.168	0.201	5.90554e-06		Flt3l	3.88158e-11	-0.0225122	0.129	0.163	1.25317e-06
Fbxl6	8.99643e-30	0.00443919	0.154	0.106	2.9045e-25		Atg101	1.85492e-10	-0.035457	0.101	0.125	5.98861e-06		Map2k2	3.90708e-11	-0.00874578	0.361	0.429	1.2614e-06
Clec2i	9.13332e-30	0.0402431	0.221	0.161	2.94869e-25		Relb	1.97273e-10	-0.0547523	0.147	0.176	6.36895e-06		Kdm5a	4.48115e-11	-0.0225127	0.177	0.217	1.44674e-06
Timm44	9.75613e-30	0.00650359	0.123	0.081	3.14977e-25		Slc25a39	2.0051e-10	-0.0415234	0.171	0.204	6.47346e-06		Aldh9a1	4.48635e-11	-0.0208571	0.088	0.114	1.44842e-06
Sec61g	9.81822e-30	0.0754656	0.628	0.496	3.16981e-25		Syk	2.09306e-10	0.188561	0.292	0.27	6.75746e-06		Ssr4	4.5576e-11	-0.0398064	0.514	0.596	1.47142e-06
Mrps10	1.08541e-29	0.00771944	0.118	0.077	3.50425e-25		AB124611	2.09453e-10	0.00288632	0.246	0.292	6.76219e-06		Glrx2	4.56476e-11	-0.017676	0.154	0.19	1.47373e-06
Gpcpd1	1.09407e-29	-0.0152774	0.21	0.149	3.53219e-25		Arid3b	2.19117e-10	-0.0409138	0.088	0.11	7.07419e-06		Elk4	4.56766e-11	-0.00839127	0.117	0.149	1.47467e-06
Trmt6	1.10345e-29	0.00217995	0.14	0.094	3.56248e-25		Rbm25	2.20825e-10	0.141271	0.453	0.45	7.12932e-06		Immt	4.56947e-11	-0.0172307	0.155	0.192	1.47525e-06
Carnmt1	1.11927e-29	0.0211984	0.13	0.087	3.61355e-25		Polr2i	2.25272e-10	-0.0196023	0.151	0.181	7.27289e-06		Ddt	4.66693e-11	-0.0351686	0.211	0.255	1.50672e-06
Pak1ip1	1.12431e-29	-0.0116205	0.251	0.183	3.62982e-25		Bcl2a1b	2.44777e-10	0.225203	0.22	0.197	7.90262e-06		Ppm1m	4.71756e-11	0.00542228	0.132	0.167	1.52306e-06
Cnih4	1.14999e-29	0.00264164	0.185	0.13	3.71273e-25		Afg3l1	2.45599e-10	-0.0283332	0.099	0.123	7.92915e-06		Cul5	4.84309e-11	-0.00632243	0.111	0.142	1.56359e-06
Gnai3	1.17926e-29	-0.0207304	0.23	0.165	3.80724e-25		Otud5	2.48709e-10	-0.0318913	0.176	0.209	8.02957e-06		Csnk1g3	4.93375e-11	0.199014	0.156	0.132	1.59286e-06
Jpt1	1.18995e-29	0.043799	0.585	0.456	3.84175e-25		Nol8	2.61507e-10	-0.0334449	0.106	0.131	8.44276e-06		Idh3b	4.99309e-11	-0.00862496	0.299	0.357	1.61202e-06
Bccip	1.27881e-29	-0.0175153	0.282	0.206	4.12865e-25		Smim14	2.62489e-10	0.186409	0.36	0.35	8.47445e-06		Mef2c	5.02194e-11	0.262502	0.437	0.427	1.62133e-06
Mob3a	1.31188e-29	-0.00366577	0.231	0.167	4.2354e-25		Ago2	2.75904e-10	0.162383	0.226	0.205	8.90754e-06		Nrbf2	5.08006e-11	-0.0204845	0.109	0.139	1.6401e-06
Ccng2	1.34132e-29	0.0213599	0.14	0.094	4.33044e-25		Serp1	2.7723e-10	0.148535	0.554	0.551	8.95038e-06		Itga4	5.08996e-11	0.00621244	0.226	0.274	1.64329e-06
Atp6ap1	1.35155e-29	-0.019107	0.277	0.203	4.36347e-25		Elf4	2.84034e-10	-0.0281928	0.134	0.163	9.17003e-06		Lactb	5.2281e-11	-0.0129125	0.112	0.143	1.68789e-06
Ech1	1.37762e-29	-0.00843121	0.25	0.181	4.44765e-25		Cct7	3.02785e-10	-0.0262784	0.393	0.455	9.77542e-06		Malsu1	5.23162e-11	-0.0141687	0.128	0.16	1.68903e-06
Psmd11	1.39386e-29	-0.0116442	0.317	0.235	4.50008e-25		Wnk1	3.08466e-10	0.171849	0.362	0.351	9.95883e-06		Fbxo9	5.24906e-11	-0.0140805	0.094	0.122	1.69466e-06
Pax5	1.39844e-29	0.0677704	0.195	0.14	4.51487e-25		Hcls1	3.08736e-10	-0.0521602	0.38	0.438	9.96753e-06		Iglc1	5.25422e-11	0.307056	0.185	0.16	1.69633e-06
Impa1	1.48068e-29	-0.022411	0.18	0.126	4.78038e-25		Naa20	3.15832e-10	-0.0408823	0.136	0.163	1.01966e-05		Dok3	5.37237e-11	-0.0467803	0.222	0.267	1.73447e-06
Ier5	1.50681e-29	0.00849638	0.442	0.339	4.86475e-25		Cops2	3.17911e-10	-0.0277115	0.144	0.173	1.02638e-05		Rtn3	5.53776e-11	-0.00477405	0.175	0.214	1.78787e-06
Gipc1	1.55539e-29	0.00658467	0.1	0.063	5.02159e-25		Rgs14	3.18463e-10	-0.0231967	0.122	0.149	1.02816e-05		Eif2s1	5.55766e-11	-0.00225493	0.236	0.287	1.79429e-06
Ptms	1.70631e-29	0.102414	0.139	0.095	5.50881e-25		Usp38	3.25087e-10	-0.0282417	0.11	0.136	1.04954e-05		Pgam1	5.60134e-11	-0.00541163	0.294	0.353	1.80839e-06
Trbc2	1.84244e-29	0.109009	0.285	0.22	5.94833e-25		Htatsf1	3.30228e-10	-0.0432951	0.127	0.154	1.06614e-05		Got2	5.64401e-11	-0.0180918	0.146	0.181	1.82217e-06
Ikbkb	1.88795e-29	-0.0062136	0.262	0.192	6.09526e-25		Tmed2	3.32174e-10	0.155562	0.439	0.444	1.07242e-05		Pycard	5.6944e-11	0.00471617	0.32	0.381	1.83844e-06
Nipa2	1.92339e-29	0.027891	0.121	0.08	6.20968e-25		Grap2	3.32467e-10	-0.0210163	0.218	0.258	1.07337e-05		Araf	5.84317e-11	-0.0154004	0.132	0.166	1.88647e-06
Eml4	2.08511e-29	0.01938	0.239	0.176	6.73178e-25		Ndufb6	3.34668e-10	-0.0254151	0.289	0.338	1.08047e-05		Zmynd11	5.86518e-11	-0.0127267	0.138	0.174	1.89357e-06
Gstp3	2.20282e-29	0.0300425	0.165	0.115	7.11179e-25		Txndc9	3.35188e-10	-0.0103773	0.217	0.256	1.08215e-05		Psap	6.51226e-11	0.0186163	0.541	0.631	2.10248e-06
Dcaf17	2.39841e-29	0.0116308	0.115	0.075	7.74325e-25		Gbf1	3.40093e-10	-0.0349761	0.112	0.138	1.09799e-05		Casc3	6.51567e-11	-0.0245519	0.094	0.121	2.10358e-06
Dcaf11	2.42179e-29	0.00229206	0.148	0.101	7.81875e-25		Nt5c3	3.41894e-10	-0.024724	0.116	0.142	1.10381e-05		Akr7a5	6.5634e-11	-0.0233019	0.091	0.118	2.119e-06
Mrpl21	2.42663e-29	-0.0255151	0.256	0.186	7.83437e-25		Sertad2	3.42183e-10	-0.040661	0.094	0.117	1.10474e-05		Ndufc1	6.61568e-11	-0.00796358	0.312	0.372	2.13587e-06
Mbnl2	2.46349e-29	0.00486058	0.158	0.109	7.95337e-25		Mif4gd	3.65269e-10	0.175524	0.358	0.341	1.17927e-05		Dok1	6.6248e-11	-0.0277413	0.095	0.122	2.13882e-06
Mrpl3	2.50596e-29	-0.0146264	0.146	0.099	8.09048e-25		Snx17	3.72458e-10	-0.0268593	0.212	0.25	1.20248e-05		Dipk1a	7.00502e-11	-0.00701198	0.172	0.212	2.26157e-06
Psmd10	2.63118e-29	0.00727441	0.147	0.1	8.49475e-25		Ptdss1	3.73496e-10	-0.0343337	0.09	0.112	1.20583e-05		Rbbp6	7.75413e-11	-0.00822213	0.16	0.196	2.50342e-06
Atg4b	2.64626e-29	0.00536669	0.116	0.076	8.54346e-25		Prkcb	3.75587e-10	0.188791	0.297	0.281	1.21258e-05		Scml4	7.92514e-11	-0.0162981	0.088	0.115	2.55863e-06
Rnase6	2.67476e-29	0.0580583	0.24	0.177	8.63547e-25		Scfd1	3.76059e-10	-0.0147129	0.101	0.125	1.21411e-05		Itgb2	8.02982e-11	-0.0418217	0.311	0.365	2.59243e-06
Dock10	2.97732e-29	0.0270572	0.455	0.348	9.61227e-25		Rnf125	3.85823e-10	-0.0276811	0.079	0.1	1.24563e-05		Ganab	8.07031e-11	-0.02148	0.097	0.124	2.6055e-06
Sms	3.11444e-29	0.0141977	0.232	0.169	1.0055e-24		Psmb4	3.99478e-10	-0.0344685	0.355	0.412	1.28972e-05		Zbtb11	8.07205e-11	-0.00906198	0.075	0.1	2.60606e-06
Nap1l1	3.24504e-29	0.0390824	0.463	0.357	1.04766e-24		Baz2a	4.03558e-10	-0.028309	0.18	0.215	1.30289e-05		Slc25a5	8.16633e-11	-0.0578405	0.595	0.679	2.6365e-06
Rpp21	3.25596e-29	-0.0263259	0.272	0.199	1.05119e-24		Nubp1	4.05627e-10	-0.0310585	0.217	0.255	1.30957e-05		Dazap1	8.53831e-11	0.219638	0.251	0.233	2.75659e-06
Asf1a	3.26862e-29	0.00882332	0.148	0.101	1.05527e-24		Npepps	4.14481e-10	-0.0274153	0.103	0.128	1.33815e-05		Qdpr	8.7977e-11	-0.00269056	0.191	0.234	2.84034e-06
Sod1	3.3046e-29	0.0300687	0.1	0.063	1.06689e-24		Bst2	4.14915e-10	-0.185108	0.419	0.47	1.33955e-05		Cflar	8.79867e-11	-0.0234035	0.178	0.217	2.84065e-06
Edem2	3.33987e-29	0.0497693	0.142	0.097	1.07828e-24		Mef2d	4.16366e-10	0.170677	0.196	0.175	1.34424e-05		Rtraf	8.96933e-11	-0.0405235	0.524	0.611	2.89575e-06
Dr1	3.36739e-29	-0.00968899	0.142	0.096	1.08716e-24		Prkacb	4.17973e-10	-0.0200147	0.179	0.214	1.34943e-05		Blmh	9.03079e-11	-0.0104179	0.117	0.147	2.91559e-06
Shisa5	3.42799e-29	-0.176462	0.879	0.859	1.10673e-24		Kri1	4.213e-10	-0.0292166	0.129	0.157	1.36017e-05		Kcnn4	9.07446e-11	-0.0316766	0.162	0.199	2.92969e-06
Gpatch8	3.43328e-29	0.0051035	0.174	0.121	1.10843e-24		Senp7	4.23273e-10	-0.027134	0.141	0.17	1.36654e-05		Ddb1	9.18659e-11	-0.0231448	0.162	0.199	2.96589e-06
Traf2	3.46539e-29	0.0179058	0.125	0.083	1.1188e-24		Vps13b	4.50588e-10	-0.0252992	0.096	0.12	1.45472e-05		Cblb	9.27475e-11	-0.0143722	0.147	0.183	2.99435e-06
Rab7	3.52971e-29	-0.0270671	0.327	0.243	1.13957e-24		Glod4	4.6207e-10	-0.0381837	0.119	0.145	1.49179e-05		Carnmt1	9.31743e-11	0.145031	0.119	0.096	3.00813e-06
Ndufa5	3.56748e-29	-0.025463	0.295	0.217	1.15176e-24		Wbp11	4.82183e-10	-0.013409	0.18	0.215	1.55673e-05		Anxa6	9.32883e-11	-0.0378617	0.322	0.378	3.01181e-06
Serf2	3.62154e-29	-0.137967	0.9	0.867	1.16921e-24		Crbn	4.86329e-10	-0.0312632	0.091	0.114	1.57011e-05		Ogdh	9.44981e-11	-0.00230056	0.209	0.253	3.05087e-06
Acot13	3.65481e-29	-0.00715309	0.133	0.089	1.17995e-24		Sla2	4.99308e-10	-0.0208563	0.079	0.101	1.61202e-05		Aff4	9.47068e-11	-0.0100696	0.135	0.17	3.05761e-06
Tm2d2	3.77391e-29	0.0234217	0.155	0.107	1.21841e-24		Nudc	5.01132e-10	-0.0193118	0.283	0.331	1.61791e-05		Nob1	9.48081e-11	-0.000709991	0.14	0.175	3.06088e-06
H2-Aa	4.09727e-29	0.245484	0.627	0.603	1.3228e-24		Med8	5.01779e-10	-0.0255824	0.15	0.18	1.61999e-05		Smim4	9.74018e-11	-0.00119562	0.143	0.179	3.14462e-06
Stk24	4.28724e-29	-0.00837306	0.383	0.289	1.38413e-24		Rdm1	5.05466e-10	-0.0335432	0.083	0.104	1.6319e-05		Pop7	9.93258e-11	0.00568237	0.159	0.197	3.20673e-06
Lrrk2	4.35729e-29	0.0814781	0.152	0.106	1.40675e-24		Map2k2	5.10745e-10	-0.027447	0.362	0.419	1.64894e-05		Scnm1	1.03115e-10	0.000907872	0.099	0.127	3.32908e-06
Thoc1	4.42745e-29	0.0198628	0.136	0.092	1.4294e-24		Ttc3	5.11202e-10	-0.0207115	0.12	0.146	1.65042e-05		Rilpl2	1.03767e-10	-0.0576329	0.108	0.136	3.35013e-06
Rpusd4	4.44341e-29	0.013943	0.109	0.07	1.43456e-24		9530068E07Rik	5.11354e-10	-0.0391574	0.107	0.131	1.65091e-05		Nop10	1.04475e-10	0.166186	0.603	0.625	3.37299e-06
Dgkz	4.47995e-29	-0.00165205	0.192	0.136	1.44635e-24		Exosc8	5.22866e-10	-0.0103928	0.2	0.237	1.68807e-05		Msl1	1.04538e-10	-0.0178939	0.142	0.177	3.375e-06
Dnajc8	4.72437e-29	-0.016394	0.365	0.274	1.52526e-24		Dgkd	5.26717e-10	-0.0398291	0.193	0.228	1.70051e-05		Rpl10	1.05174e-10	-0.0441135	0.982	0.99	3.39555e-06
Rabif	4.96309e-29	-0.000551173	0.1	0.063	1.60233e-24		Prpf4	5.40472e-10	-0.0364495	0.083	0.104	1.74491e-05		Ptpn2	1.05583e-10	-0.0177701	0.152	0.187	3.40876e-06
Wdr5	5.32437e-29	0.0200415	0.1	0.064	1.71897e-24		Ccdc174	5.51696e-10	-0.0409038	0.114	0.139	1.78115e-05		Me2	1.07823e-10	-0.00343536	0.151	0.187	3.48107e-06
2410004B18Rik	5.46195e-29	-0.000124437	0.132	0.088	1.76339e-24		Thumpd3	5.5859e-10	-0.0274847	0.097	0.12	1.80341e-05		Sgf29	1.08344e-10	-0.00580402	0.108	0.138	3.49789e-06
Mms19	5.93136e-29	0.0247884	0.103	0.065	1.91494e-24		Rnpep	5.60517e-10	-0.0438064	0.111	0.135	1.80963e-05		Mob2	1.11683e-10	-0.0285271	0.091	0.117	3.60569e-06
Tmem258	6.12517e-29	0.0267121	0.506	0.388	1.97751e-24		Prpf40a	5.62299e-10	-0.0161807	0.29	0.339	1.81538e-05		Ttc3	1.16818e-10	-0.0326453	0.115	0.145	3.77148e-06
Kdm7a	6.16945e-29	0.0195594	0.171	0.119	1.99181e-24		Bckdk	5.64914e-10	-0.0182337	0.099	0.122	1.82382e-05		Gtf2f2	1.17231e-10	-0.00239742	0.087	0.113	3.78479e-06
Armc1	6.20789e-29	-0.000930037	0.17	0.119	2.00422e-24		Upf1	5.77712e-10	0.130931	0.128	0.108	1.86514e-05		Timm23	1.18347e-10	-0.00292135	0.295	0.353	3.82085e-06
Esd	6.2175e-29	0.0146062	0.413	0.314	2.00732e-24		Ncaph2	6.10113e-10	-0.0280676	0.141	0.169	1.96975e-05		Rdh14	1.18596e-10	-0.0163737	0.081	0.107	3.82888e-06
Psma6	6.73245e-29	-0.00532592	0.392	0.294	2.17357e-24		3110040N11Rik	6.23076e-10	-0.0169403	0.131	0.159	2.0116e-05		Tmem64	1.1996e-10	0.17412	0.124	0.102	3.87291e-06
Mark2	6.90238e-29	-0.0166418	0.257	0.188	2.22843e-24		Katna1	6.28029e-10	-0.0289287	0.101	0.125	2.02759e-05		Acap1	1.21247e-10	-0.00744787	0.293	0.35	3.91447e-06
Ptrhd1	6.92591e-29	0.00710059	0.112	0.072	2.23603e-24		Usp47	6.40721e-10	-0.0138502	0.108	0.133	2.06857e-05		Eif5a	1.22238e-10	0.15579	0.696	0.728	3.94646e-06
Actl6a	7.52587e-29	-0.0153845	0.226	0.163	2.42973e-24		Serf2	6.57473e-10	-0.0549171	0.909	0.926	2.12265e-05		Ctdnep1	1.24794e-10	-0.022057	0.099	0.126	4.02897e-06
Plrg1	7.98291e-29	0.0175177	0.103	0.066	2.57728e-24		Cdkn2aipnl	6.81879e-10	-0.0270493	0.17	0.202	2.20145e-05		Farsb	1.24983e-10	-0.000509474	0.184	0.225	4.03507e-06
Cd2bp2	8.53135e-29	-0.00931078	0.19	0.135	2.75435e-24		Camk1d	6.82634e-10	-0.03297	0.08	0.101	2.20388e-05		Rbmx	1.2543e-10	0.160615	0.121	0.098	4.04952e-06
Dohh	8.5421e-29	-0.00461952	0.162	0.113	2.75782e-24		Klk8	6.87398e-10	-0.0246471	0.191	0.226	2.21927e-05		Skap1	1.26778e-10	-0.0465346	0.299	0.347	4.09304e-06
Ranbp3	8.60541e-29	0.00116349	0.139	0.094	2.77826e-24		Thoc3	7.03087e-10	-0.0429845	0.088	0.11	2.26992e-05		Itm2c	1.27861e-10	-0.033494	0.163	0.199	4.12798e-06
Ccdc124	8.8584e-29	-0.00821051	0.249	0.182	2.85994e-24		Zfp318	7.17164e-10	-0.0367257	0.181	0.215	2.31536e-05		Anapc1	1.28999e-10	-0.0222054	0.092	0.118	4.16472e-06
Far1	8.87845e-29	0.0107835	0.183	0.13	2.86641e-24		Emc2	7.27213e-10	-0.0296382	0.16	0.191	2.34781e-05		Nck1	1.29405e-10	0.00400244	0.136	0.17	4.17783e-06
Afg3l1	9.01786e-29	0.0123675	0.127	0.085	2.91142e-24		Myo1c	7.37115e-10	-0.0387514	0.12	0.146	2.37977e-05		Cd81	1.30472e-10	-0.0488905	0.289	0.34	4.21228e-06
Myc	1.00326e-28	0.0500974	0.205	0.15	3.23903e-24		Tes	7.66114e-10	-0.0370662	0.266	0.309	2.4734e-05		Pcf11	1.34097e-10	-0.011752	0.107	0.137	4.32931e-06
Ndufv2	1.05394e-28	0.00492045	0.403	0.303	3.40265e-24		Cbfb	7.77369e-10	0.162532	0.247	0.229	2.50974e-05		Anxa7	1.3716e-10	-0.00823573	0.133	0.165	4.42821e-06
Tfg	1.0587e-28	-0.00357086	0.136	0.092	3.41803e-24		Odc1	7.88094e-10	0.176547	0.186	0.166	2.54436e-05		Nktr	1.37415e-10	-0.0101515	0.189	0.23	4.43643e-06
Acaa2	1.085e-28	-0.00440515	0.163	0.113	3.50292e-24		Srm	7.99976e-10	0.174633	0.175	0.155	2.58272e-05		Stag1	1.4162e-10	-0.0139293	0.098	0.126	4.57222e-06
Ndufc1	1.0937e-28	-0.0118241	0.311	0.231	3.53099e-24		Ndufb8	8.08715e-10	-0.0437251	0.351	0.405	2.61094e-05		Zc3h4	1.43558e-10	-0.0329467	0.077	0.101	4.63477e-06
Ccdc88c	1.13711e-28	0.0017522	0.235	0.171	3.67116e-24		Mrpl40	8.42533e-10	-0.0218202	0.154	0.184	2.72012e-05		Ctsz	1.46575e-10	-0.0255293	0.337	0.399	4.73219e-06
Ppp4r3b	1.19415e-28	-0.00708541	0.268	0.198	3.85531e-24		Ezr	8.6643e-10	-0.0283395	0.453	0.519	2.79727e-05		Hpf1	1.47181e-10	-0.0233264	0.141	0.174	4.75174e-06
2510039O18Rik	1.20779e-28	0.0115055	0.117	0.077	3.89936e-24		Zcchc7	8.73343e-10	0.170302	0.201	0.182	2.81959e-05		Rrp36	1.48359e-10	-0.0145117	0.086	0.112	4.78977e-06
Zfp622	1.25678e-28	-0.000378268	0.217	0.157	4.05751e-24		Cct5	8.76523e-10	-0.03675	0.408	0.471	2.82985e-05		2210016F16Rik	1.49841e-10	-0.00996275	0.161	0.198	4.83761e-06
Usp14	1.26326e-28	0.0278556	0.137	0.093	4.07842e-24		Cisd2	8.77465e-10	0.163016	0.285	0.268	2.8329e-05		Cnot1	1.50602e-10	-0.00214739	0.148	0.183	4.86218e-06
Mettl1	1.41773e-28	0.010925	0.143	0.098	4.57714e-24		Trnt1	8.84041e-10	-0.0319173	0.101	0.125	2.85413e-05		Dnajc8	1.5748e-10	-0.0198098	0.303	0.361	5.08425e-06
Mrpl2	1.46266e-28	-0.00290922	0.164	0.114	4.72219e-24		Arcn1	8.9802e-10	-0.0295515	0.166	0.197	2.89926e-05		Mrps18c	1.60358e-10	-0.00799438	0.194	0.237	5.17717e-06
Sptlc1	1.56134e-28	0.0204628	0.104	0.067	5.04077e-24		Clk3	9.49252e-10	-0.0383337	0.136	0.164	3.06466e-05		Chchd1	1.64001e-10	-0.00104335	0.256	0.309	5.29477e-06
Phf5a	1.62923e-28	-0.00841582	0.308	0.228	5.25995e-24		Wrnip1	9.52307e-10	-0.0170151	0.107	0.131	3.07452e-05		Pafah1b3	1.66034e-10	-0.0200255	0.108	0.137	5.36039e-06
Ten1	1.68878e-28	-0.016757	0.208	0.149	5.45222e-24		Bfar	9.83902e-10	-0.0122467	0.129	0.157	3.17653e-05		Plekha2	1.66488e-10	-0.0152315	0.224	0.269	5.37506e-06
Retreg3	1.72132e-28	0.00365928	0.16	0.111	5.55727e-24		Hddc2	9.95458e-10	-0.0234802	0.086	0.107	3.21384e-05		Cd79a	1.70779e-10	-0.136033	0.57	0.575	5.51359e-06
Ppt1	1.73954e-28	0.0110897	0.146	0.1	5.61612e-24		Thap3	1.02718e-09	-0.0267959	0.115	0.14	3.31624e-05		Lyst	1.71909e-10	-0.0375404	0.105	0.133	5.55007e-06
Nip7	1.74124e-28	-0.0154851	0.202	0.144	5.62161e-24		Fam13b	1.03468e-09	-0.0238369	0.089	0.111	3.34047e-05		Kmt2c	1.72748e-10	-0.0260564	0.179	0.218	5.57716e-06
Uap1	1.79759e-28	0.0255912	0.1	0.064	5.80353e-24		Ptpa	1.0624e-09	-0.0251619	0.191	0.225	3.42994e-05		Trmt2a	1.76177e-10	-0.0103768	0.088	0.114	5.68789e-06
Ndufaf4	1.87395e-28	0.0234836	0.133	0.09	6.05005e-24		Eif5a	1.09342e-09	0.111175	0.689	0.708	3.53011e-05		Hltf	1.76684e-10	-0.0153005	0.076	0.1	5.70423e-06
Mpst	1.89539e-28	-0.0250119	0.17	0.118	6.11925e-24		Chmp6	1.14166e-09	-0.0302759	0.084	0.105	3.68584e-05		Eif3m	1.77946e-10	-0.0353199	0.508	0.591	5.74498e-06
Poldip3	1.94357e-28	0.00911493	0.176	0.124	6.2748e-24		Sirt2	1.16777e-09	-0.0317204	0.15	0.179	3.77013e-05		Gm16286	1.79913e-10	-0.00139462	0.265	0.318	5.80849e-06
Ranbp2	1.94453e-28	-0.000618428	0.219	0.159	6.27792e-24		Mtln	1.20684e-09	-0.0355655	0.082	0.103	3.89628e-05		Mrps6	1.83034e-10	-0.0350132	0.113	0.142	5.90926e-06
Osgep	1.94744e-28	-0.00652728	0.189	0.135	6.2873e-24		Ebpl	1.24623e-09	-0.0143831	0.1	0.124	4.02347e-05		Cd72	1.88914e-10	-0.0460402	0.352	0.411	6.09909e-06
Mrpl15	2.03407e-28	-0.0276588	0.263	0.193	6.567e-24		Rsu1	1.2516e-09	-0.019118	0.125	0.151	4.0408e-05		Mrpl39	1.91014e-10	-0.0199252	0.087	0.113	6.16688e-06
Cd47	2.05249e-28	0.0795811	0.656	0.533	6.62647e-24		Cops7a	1.26066e-09	-0.0275089	0.1	0.122	4.07003e-05		Cdc42se2	1.9153e-10	-0.0112613	0.295	0.352	6.18355e-06
Uba2	2.05712e-28	-0.0162061	0.256	0.187	6.6414e-24		Polr2e	1.2775e-09	-0.0189536	0.244	0.284	4.12441e-05		Pet100	1.95742e-10	-0.00564535	0.167	0.205	6.31954e-06
Lgals1	2.23091e-28	0.37764	0.346	0.282	7.2025e-24		Abce1	1.27838e-09	-0.0362929	0.134	0.161	4.12726e-05		Cybc1	1.99692e-10	-0.00839575	0.169	0.207	6.44705e-06
Atp6v1d	2.26525e-28	-0.0412855	0.289	0.212	7.31335e-24		Fbl	1.28526e-09	-0.0397751	0.391	0.446	4.14946e-05		Cltb	2.03945e-10	-0.014513	0.114	0.144	6.58436e-06
Pqbp1	2.40111e-28	-0.0165262	0.23	0.167	7.75199e-24		Zdhhc4	1.30911e-09	-0.00688074	0.096	0.12	4.22646e-05		Trpc4ap	2.05743e-10	0.00482951	0.159	0.197	6.64241e-06
Psma7	2.42164e-28	0.0532679	0.563	0.44	7.81827e-24		Mlf2	1.34996e-09	-0.0429868	0.261	0.301	4.35835e-05		Brwd1	2.10121e-10	-0.0117313	0.15	0.186	6.78376e-06
Gnpda1	2.55241e-28	0.020064	0.104	0.067	8.24046e-24		Tpp2	1.35863e-09	-0.0331697	0.181	0.213	4.38634e-05		Atad1	2.10842e-10	0.160284	0.112	0.09	6.80703e-06
Creld2	2.96516e-28	0.092375	0.126	0.085	9.57303e-24		Arl5a	1.45347e-09	0.112841	0.101	0.082	4.69253e-05		Gapvd1	2.13632e-10	-0.0152037	0.12	0.15	6.8971e-06
Ppp1r16b	3.01767e-28	0.0341308	0.14	0.096	9.74254e-24		Mrpl16	1.45597e-09	-0.0356048	0.1	0.123	4.70061e-05		Lnpep	2.27583e-10	0.000942272	0.26	0.314	7.34751e-06
Orai2	3.16574e-28	0.0256829	0.124	0.083	1.02206e-23		H2afx	1.4913e-09	-0.0191836	0.177	0.211	4.81467e-05		Arpc3	2.29688e-10	-0.0505775	0.707	0.791	7.41548e-06
Irf5	3.20398e-28	0.0203529	0.177	0.126	1.0344e-23		Rps23	1.49757e-09	-0.0379248	0.98	0.982	4.83491e-05		Prkcsh	2.30308e-10	-0.0201777	0.114	0.143	7.43548e-06
Gpr132	3.32906e-28	0.0221403	0.15	0.103	1.07479e-23		Ctnnbl1	1.49946e-09	-0.0298044	0.098	0.121	4.84102e-05		Kctd10	2.37697e-10	-0.017445	0.079	0.103	7.67405e-06
Jakmip1	3.3475e-28	0.00355513	0.183	0.13	1.08074e-23		Mrtfa	1.50136e-09	-0.0181028	0.149	0.179	4.84714e-05		Myl12b	2.43586e-10	0.106619	0.861	0.885	7.86419e-06
Psmf1	3.37131e-28	-0.0125915	0.138	0.093	1.08843e-23		Bloc1s4	1.52658e-09	-0.0285924	0.112	0.136	4.92855e-05		Tmed2	2.44126e-10	0.195121	0.436	0.441	7.88161e-06
Tecpr1	3.47383e-28	-0.0145691	0.212	0.153	1.12153e-23		Mrfap1	1.54385e-09	0.128413	0.41	0.406	4.98433e-05		Rplp1	2.46224e-10	-0.0443033	0.987	0.995	7.94935e-06
Rtn4	3.59311e-28	-0.0135441	0.233	0.17	1.16004e-23		Ctps2	1.57138e-09	-0.0201816	0.087	0.109	5.07321e-05		Tusc2	2.49386e-10	-0.00685662	0.093	0.12	8.05141e-06
Tusc2	3.76683e-28	0.00601403	0.122	0.081	1.21612e-23		Gskip	1.57651e-09	-0.0306707	0.086	0.107	5.08975e-05		Iah1	2.56047e-10	0.00236431	0.128	0.16	8.26649e-06
Ppp4c	3.93193e-28	0.0376167	0.526	0.407	1.26942e-23		Lsg1	1.58997e-09	-0.0225984	0.1	0.123	5.13323e-05		Tomm20	2.63616e-10	-0.0264095	0.434	0.512	8.51084e-06
Herpud1	4.18995e-28	0.0191446	0.268	0.2	1.35273e-23		Chd6	1.59548e-09	-0.0312769	0.104	0.128	5.15099e-05		Gak	2.70403e-10	-0.0210949	0.121	0.151	8.72997e-06
Ppp1r14b	4.29844e-28	0.0124563	0.152	0.105	1.38775e-23		Cox4i1	1.59721e-09	0.0672383	0.878	0.891	5.15659e-05		2310011J03Rik	2.85663e-10	-0.00893223	0.169	0.207	9.22264e-06
[truncated: 2,528 more rows]

## Sheet: supplementary figure 1E
DEGs in D7c-D0 comparison group							DEGs in D14c-D0 comparison group							DEGs in D21c-D0 comparison group
	p_val	avg_log2FC	pct.1	pct.2	p_val_adj			p_val	avg_log2FC	pct.1	pct.2	p_val_adj			p_val	avg_log2FC	pct.1	pct.2	p_val_adj
Smap1	0	-0.692825	0.076	0.247	0		Slpi	0	1.55502	0.102	0.013	0		Sp140	0	0.547394	0.418	0.202	0
Stk17b	0	-0.716809	0.492	0.691	0		Rpl22l1	0	-0.481039	0.832	0.865	0		Rpl7a	0	0.372393	0.973	0.933	0
Rpl37a	0	-0.412257	0.989	0.993	0		Rps27	0	-0.36377	0.99	0.995	0		Rps21	0	0.262824	0.992	0.991	0
Cxcr4	0	-0.75096	0.074	0.233	0		S100a6	0	1.58454	0.244	0.075	0		Rpl22l1	0	-0.532467	0.839	0.865	0
Rpl7a	0	0.452095	0.961	0.933	0		S100a8	0	4.01053	0.233	0.004	0		Rps27	0	-0.289261	0.993	0.995	0
Dusp2	0	-0.973712	0.38	0.586	0		S100a9	0	4.26919	0.243	0.004	0		S100a9	0	3.19137	0.106	0.004	0
Rbm39	0	-0.454042	0.71	0.837	0		Isg15	0	0.983844	0.308	0.108	0		Rps20	0	0.302093	0.996	0.998	0
Serinc3	0	-0.733052	0.327	0.499	0		Plac8	0	1.26216	0.49	0.195	0		Rpl22	0	0.29532	0.984	0.978	0
Gnas	0	-0.685979	0.449	0.655	0		Oas1a	0	0.424393	0.15	0.025	0		Plac8	0	1.17111	0.499	0.195	0
Rps21	0	-0.332533	0.982	0.991	0		Gimap6	0	-0.685935	0.619	0.716	0		Rps9	0	0.306835	0.995	0.992	0
Rpl22l1	0	-0.531552	0.754	0.865	0		Igkv16-104	0	0.895102	0.113	0.008	0		Pglyrp1	0	0.671646	0.33	0.14	0
Rps27	0	-0.763265	0.99	0.995	0		Tmsb10	0	-0.334537	0.993	0.997	0		Apoe	0	1.04325	0.267	0.086	0
S100a8	0	2.10501	0.128	0.004	0		Pcbp1	0	-1.21978	0.3	0.597	0		Rplp2	0	0.298649	0.99	0.987	0
S100a9	0	2.50289	0.139	0.004	0		Rps9	0	0.249311	0.994	0.992	0		Rpl18a	0	0.240414	0.997	0.997	0
Snhg8	0	-0.633628	0.22	0.399	0		Ifitm3	0	1.6567	0.149	0.021	0		Klf2	0	-0.818621	0.716	0.81	0
Rps20	0	0.227894	0.999	0.998	0		Uba52	0	-0.369124	0.959	0.979	0		Rpl13	0	0.243562	0.997	0.998	0
Pnrc1	0	-0.569638	0.491	0.665	0		Lars2	0	1.94715	0.967	0.686	0		Lars2	0	1.88778	0.964	0.686	0
Jun	0	-0.943445	0.095	0.263	0		Rps12	0	0.334357	0.988	0.981	0		Rps12	0	0.514194	0.992	0.981	0
Actb	0	0.294416	0.999	0.999	0		Btg1	0	-0.598609	0.888	0.93	0		Rps15	0	0.434393	0.952	0.884	0
Rac1	0	-0.757061	0.296	0.533	0		Lyz2	0	1.52965	0.132	0.024	0		Btg1	0	-0.787783	0.885	0.93	0
Gimap6	0	-0.731672	0.513	0.716	0		Pfn1	0	-0.372164	0.984	0.992	0		Rap1b	0	-0.758217	0.532	0.643	0
Tmsb10	0	-0.378868	0.997	0.997	0		Rps29	0	-0.499503	0.982	0.993	0		Rpl41	0	0.216109	0.999	0.997	0
Pcbp1	0	-1.4177	0.178	0.597	0		Ifi27l2a	0	1.37086	0.85	0.54	0		Rack1	0	0.374607	0.966	0.926	0
Cd69	0	-0.96823	0.315	0.555	0		Ly6a	0	1.3965	0.754	0.365	0		Pfn1	0	-0.298655	0.99	0.992	0
Rps9	0	0.242255	0.996	0.992	0		Dtx3l	0	0.54823	0.246	0.057	0		H3f3b	0	-0.634072	0.938	0.952	0
Rps5	0	0.292281	0.998	0.995	0		H2-Q7	0	0.586061	0.705	0.467	0		Rps29	0	-0.565678	0.984	0.993	0
Zfp36	0	-0.942691	0.462	0.618	0		Gm42418	0	2.26501	1	0.99	0		Rpl37	0	0.288991	0.995	0.996	0
Ppp1r15a	0	-0.982948	0.096	0.321	0		AY036118	0	1.70695	0.823	0.547	0		Ly6a	0	1.34067	0.768	0.365	0
Hbb-bs	0	1.2662	0.132	0.018	0		Rpl9-ps6	0	0.559852	0.314	0.09	0		Dtx3l	0	0.356699	0.196	0.057	0
Uba52	0	-0.751442	0.916	0.979	0		Xist	0	2.37519	0.626	0	0		Rpl24	0	0.310436	0.988	0.975	0
Klf2	0	-0.735195	0.653	0.81	0		Tsc22d3	0	-0.816103	0.608	0.703	0		H2-K1	0	0.431164	0.984	0.961	0
Junb	0	-1.92515	0.425	0.765	0		Mid1	0	0.281892	0.102	0.013	0		H2-Q6	0	0.613397	0.567	0.266	0
Rpl13	0	0.300588	0.999	0.998	0		Eif2s3y	0	-0.948437	0	0.224	0		H2-Q7	0	0.706031	0.767	0.467	0
Rpsa	0	0.284273	0.999	0.998	0		Ddx3y	0	-0.754277	0	0.171	0		Gm26917	0	-1.23192	0.294	0.514	0
Lars2	0	2.23604	0.951	0.686	0		Gm47283	0	0.409462	0.289	0.117	0		Gm42418	0	1.55385	1	0.99	0
Rps12	0	0.485921	0.993	0.981	0		mt-Nd1	0	-0.919477	0.89	0.972	0		Rpl36	0	0.253041	0.989	0.988	0
Btg1	0	-0.786587	0.796	0.93	0		mt-Co1	0	-0.687425	0.983	0.996	0		Zfp36l2	0	-0.955198	0.622	0.729	0
Rap1b	0	-0.559388	0.459	0.643	0		mt-Co2	0	-0.597551	0.971	0.995	0		Malat1	0	-0.461641	0.974	0.986	0
Rack1	0	0.380452	0.953	0.926	0		mt-Atp8	0	-0.880521	0.81	0.924	0		Fau	0	0.292418	0.999	0.999	0
Pfn1	0	-0.421548	0.974	0.992	0		mt-Atp6	0	-1.17171	0.953	0.994	0		Rpl9-ps6	0	0.430376	0.28	0.09	0
Eif1	0	-0.412183	0.921	0.974	0		mt-Co3	0	-0.657319	0.975	0.996	0		Xist	0	2.24112	0.601	0	0
Rpl38	0	-0.434183	0.954	0.982	0		mt-Nd3	0	-0.825441	0.478	0.642	0		Tsc22d3	0	-0.980437	0.575	0.703	0
Rps29	0	-0.896953	0.968	0.993	0		mt-Nd4l	0	-0.921945	0.931	0.986	0		Eif2s3y	0	-0.948437	0	0.224	0
Srsf5	0	-0.643182	0.389	0.585	0		mt-Nd5	0	-0.499261	0.753	0.816	0		Ddx3y	0	-0.754277	0	0.171	0
Fos	0	-2.06324	0.062	0.453	0		mt-Cytb	0	-0.485148	0.969	0.993	0		mt-Nd1	0	-1.38345	0.835	0.972	0
Ifi27l2a	0	0.616248	0.704	0.54	0		Rnf213	1.25514e-298	0.524806	0.384	0.189	4.05221e-294		mt-Nd2	0	-0.894179	0.809	0.925	0
Klf6	0	-0.724317	0.13	0.297	0		Irf7	2.396e-292	0.598716	0.372	0.183	7.73549e-288		mt-Co1	0	-1.24097	0.969	0.996	0
Hist1h1b	0	0.915082	0.136	0.017	0		Zfp36l2	4.41308e-289	-0.718909	0.673	0.729	1.42476e-284		mt-Co2	0	-1.09754	0.954	0.995	0
Ly6a	0	0.838502	0.576	0.365	0		Rtp4	1.05505e-277	0.466379	0.298	0.132	3.40623e-273		mt-Atp8	0	-1.68969	0.644	0.924	0
Eif4a2	0	-0.68466	0.294	0.503	0		mt-Nd4	6.06166e-277	-0.414278	0.8	0.85	1.95701e-272		mt-Atp6	0	-1.62171	0.93	0.994	0
Rpl35a	0	-0.263288	0.996	0.997	0		Lgals3bp	4.61345e-276	0.458223	0.249	0.1	1.48945e-271		mt-Co3	0	-1.35115	0.96	0.996	0
Rps2	0	0.344662	0.997	0.994	0		Gm10076	8.38266e-270	0.369458	0.371	0.18	2.70634e-265		mt-Nd3	0	-1.31399	0.337	0.642	0
Dusp1	0	-1.46592	0.087	0.357	0		Usp18	2.45064e-269	0.451301	0.194	0.066	7.91191e-265		mt-Nd4l	0	-1.44063	0.888	0.986	0
Rps28	0	-0.596178	0.949	0.979	0		Bst2	4.51557e-266	0.624455	0.47	0.267	1.45785e-261		mt-Nd4	0	-0.889375	0.701	0.85	0
H2-T23	0	-0.778372	0.32	0.545	0		Klf2	1.5949e-262	-0.623867	0.746	0.81	5.14914e-258		mt-Nd5	0	-1.0634	0.613	0.816	0
Gm42418	0	2.36158	1	0.99	0		Cd69	2.08376e-258	-0.84037	0.438	0.555	6.72741e-254		mt-Cytb	0	-0.953242	0.953	0.993	0
AY036118	0	2.11358	0.788	0.547	0		Oasl2	5.88876e-249	0.443048	0.14	0.039	1.90119e-244		mt-Nd6	7.39041e-307	-0.79328	0.08	0.248	2.38599e-302
Satb1	0	-0.644579	0.29	0.485	0		Ifit3	3.47885e-248	0.608132	0.167	0.055	1.12315e-243		B2m	1.3246e-296	0.310926	0.975	0.928	4.27648e-292
Zfp36l2	0	-1.09337	0.48	0.729	0		Ptma	1.23135e-246	-0.298767	0.943	0.966	3.97542e-242		Rpl18	1.78658e-294	0.250639	0.993	0.993	5.76798e-290
Rpl9-ps6	0	0.662807	0.264	0.09	0		Slfn5	3.288e-244	0.532164	0.236	0.099	1.06153e-239		Ifi30	8.96032e-287	0.702997	0.48	0.269	2.89284e-282
Rpl39	0	-0.54007	0.988	0.995	0		Rps20	7.79003e-242	0.197636	0.996	0.998	2.51501e-237		Fcrla	3.75408e-286	0.552122	0.328	0.146	1.212e-281
Xist	0	2.32065	0.528	0	0		Cybb	5.31669e-235	0.584551	0.264	0.12	1.71649e-230		Rps5	1.36717e-284	0.203732	0.995	0.995	4.41391e-280
Tsc22d3	0	-0.998878	0.458	0.703	0		Rap1b	2.59421e-234	-0.54693	0.58	0.643	8.37541e-230		Fos	2.49955e-283	-1.08932	0.29	0.453	8.06979e-279
Tmsb4x	0	-0.328694	0.997	0.998	0		mt-Nd2	4.00882e-231	-0.338495	0.883	0.925	1.29425e-226		Serpina3g	3.84768e-283	0.443592	0.167	0.046	1.24222e-278
Eif2s3y	0	-0.948437	0	0.224	0		Rpl39	1.28523e-229	-0.220917	0.987	0.995	4.14935e-225		Dusp1	5.36509e-278	-1.01218	0.188	0.357	1.73212e-273
Ddx3y	0	-0.754277	0	0.171	0		Isg20	1.79113e-227	0.402152	0.189	0.07	5.78266e-223		Rpl10	1.2756e-268	0.227203	0.99	0.988	4.11826e-264
mt-Nd1	0	-0.942651	0.849	0.972	0		Hnrnpf	2.61345e-219	-0.400614	0.796	0.823	8.43753e-215		Tmsb10	2.38852e-262	-0.309915	0.994	0.997	7.71135e-258
mt-Nd2	0	-0.485523	0.816	0.925	0		Dusp2	1.08409e-217	-0.780984	0.493	0.586	3.49999e-213		Mzb1	2.52078e-259	0.717456	0.364	0.182	8.13833e-255
mt-Co1	0	-0.863476	0.981	0.996	0		Zbp1	1.63776e-216	0.385459	0.302	0.148	5.28752e-212		Ms4a4c	1.62562e-254	0.41658	0.391	0.195	5.24832e-250
mt-Co2	0	-0.780654	0.969	0.995	0		H2-Q6	8.75583e-213	0.338427	0.463	0.266	2.82682e-208		Ptma	2.81831e-252	-0.334003	0.956	0.966	9.09891e-248
mt-Atp8	0	-1.04094	0.703	0.924	0		Grn	6.57245e-207	0.518397	0.143	0.048	2.12192e-202		Rps19	8.45616e-251	-0.237514	0.991	0.995	2.73007e-246
mt-Atp6	0	-1.4651	0.93	0.994	0		Serpina3g	1.66506e-206	0.382708	0.142	0.046	5.37566e-202		Rpl32	1.67805e-250	0.207412	0.994	0.994	5.4176e-246
mt-Co3	0	-0.874087	0.977	0.996	0		Tmsb4x	1.38911e-201	-0.137251	0.996	0.998	4.48476e-197		Ccr6	5.68644e-250	0.463157	0.216	0.081	1.83587e-245
mt-Nd3	0	-1.17978	0.285	0.642	0		Eef1a1	8.46288e-198	-0.177966	0.997	0.999	2.73224e-193		Cd69	2.1379e-248	-0.872645	0.441	0.555	6.90221e-244
mt-Nd4l	0	-0.981001	0.899	0.986	0		Gm43305	1.45871e-194	-0.88478	0.152	0.28	4.70946e-190		H2-Aa	3.00154e-241	0.63807	0.64	0.497	9.69049e-237
mt-Nd4	0	-0.503457	0.701	0.85	0		Stat1	3.21875e-189	0.386081	0.59	0.395	1.03917e-184		Fcmr	1.87458e-239	0.717458	0.494	0.321	6.05208e-235
mt-Cytb	0	-0.418665	0.974	0.993	0		Pcbp2	7.90917e-189	0.314847	0.84	0.706	2.55348e-184		Rpl34	4.58756e-238	0.174897	0.996	0.994	1.4811e-233
Pde4b	5.10778e-308	-0.676023	0.309	0.486	1.64905e-303		Ly6c2	1.4999e-187	1.02104	0.254	0.131	4.84244e-183		Cybb	3.10456e-235	0.464974	0.274	0.12	1.00231e-230
Myh9	8.89748e-305	0.617614	0.767	0.675	2.87255e-300		Oaz1	1.7114e-187	-0.307317	0.884	0.895	5.52525e-183		Rps13	9.83171e-234	0.18888	0.996	0.995	3.17417e-229
Tmem243	2.92178e-301	-0.683591	0.083	0.227	9.43298e-297		Fcer1g	6.4451e-185	0.994764	0.122	0.04	2.0808e-180		Cd52	1.47587e-232	0.280502	0.984	0.977	4.76485e-228
Rpl10a	1.62558e-278	0.248085	0.988	0.983	5.24818e-274		Gm4070	4.3576e-184	0.256303	0.139	0.048	1.40685e-179		Cyba	1.85245e-232	0.389596	0.888	0.729	5.98063e-228
H3f3b	3.19217e-276	-0.457236	0.903	0.952	1.03059e-271		Rps28	3.13832e-183	-0.232373	0.969	0.979	1.01321e-178		Ifi27l2a	7.57977e-227	0.589749	0.744	0.54	2.44713e-222
Rnf167	3.61045e-276	-0.553298	0.277	0.449	1.16563e-271		Junb	1.32219e-181	-0.737002	0.745	0.765	4.26868e-177		Mrpl52	1.06408e-224	0.42191	0.642	0.426	3.43539e-220
Plac8	2.4425e-270	0.827542	0.347	0.195	7.8856e-266		Gm26917	6.19551e-179	-0.524784	0.423	0.514	2.00022e-174		H2-Eb1	1.17092e-221	0.621872	0.613	0.467	3.78033e-217
Hist1h1e	2.66546e-269	0.80373	0.231	0.102	8.60544e-265		Ms4a4c	2.27011e-177	0.397062	0.347	0.195	7.32906e-173		2410006H16Rik	2.69899e-221	0.460213	0.762	0.579	8.71368e-217
Ddit4	3.77124e-269	0.618748	0.442	0.283	1.21754e-264		Mrpl52	8.86868e-176	0.349849	0.616	0.426	2.86325e-171		S100a11	1.84305e-219	0.68532	0.579	0.365	5.95028e-215
Hist1h2ae	5.04186e-268	0.57561	0.118	0.029	1.62776e-263		Oas3	8.533e-174	0.26172	0.113	0.035	2.75488e-169		Rpl19	9.31268e-219	0.177867	0.997	0.997	3.0066e-214
Fosb	8.08679e-268	-0.611134	0.011	0.103	2.61082e-263		Sp140	2.04248e-173	0.314334	0.359	0.202	6.59414e-169		Tmsb4x	6.57152e-218	-0.151752	0.995	0.998	2.12161e-213
Rpl18a	4.33177e-262	0.197058	0.999	0.997	1.39851e-257		Rpl35a	1.13334e-171	-0.170617	0.994	0.997	3.65898e-167		Cox8a	4.04172e-217	0.349772	0.899	0.773	1.30487e-212
Rps11	4.76899e-261	0.2145	0.997	0.995	1.53967e-256		Rpl24	2.32445e-168	0.19969	0.977	0.975	7.50448e-164		Nop53	6.26808e-215	0.341756	0.528	0.31	2.02365e-210
S100a6	5.44841e-260	0.965917	0.193	0.075	1.75902e-255		Ifi30	6.51799e-167	0.583996	0.42	0.269	2.10433e-162		Cxcr5	8.66953e-214	0.343529	0.205	0.079	2.79896e-209
Snhg1	4.82807e-255	-0.565195	0.225	0.38	1.55874e-250		Rbm39	9.05956e-167	-0.33859	0.835	0.837	2.92488e-162		Srsf2	1.25286e-213	-0.669031	0.39	0.498	4.04486e-209
H2-D1	2.59406e-249	-0.286214	0.931	0.963	8.37492e-245		Hsp90b1	3.16053e-165	0.508427	0.592	0.411	1.02038e-160		Rps26	8.0412e-211	0.185147	0.994	0.996	2.5961e-206
Jund	1.37631e-248	-0.577128	0.519	0.664	4.44342e-244		Pglyrp1	1.52025e-162	0.7645	0.265	0.14	4.90811e-158		Gimap7	3.9916e-210	0.357341	0.354	0.18	1.28869e-205
Hist1h1d	1.76901e-246	0.798976	0.111	0.028	5.71124e-242		B2m	2.42925e-162	0.224815	0.965	0.928	7.84285e-158		Ctss	6.64515e-210	0.429138	0.688	0.467	2.14539e-205
Clk1	2.34737e-240	-0.53489	0.214	0.37	7.57849e-236		9930111J21Rik2	5.25736e-162	0.27724	0.285	0.149	1.69734e-157		Gimap6	2.78626e-208	-0.579322	0.674	0.716	8.99544e-204
Gm8369	3.07404e-236	-0.595011	0.287	0.443	9.92454e-232		Rbis	1.80101e-159	0.244601	0.391	0.223	5.81457e-155		Nfkbia	6.03121e-203	0.429658	0.681	0.462	1.94718e-198
Rbm38	3.05801e-230	-0.483082	0.371	0.526	9.87278e-226		Pdia4	2.30783e-159	0.347217	0.35	0.201	7.45084e-155		Rpl21	1.78759e-202	0.157675	0.996	0.996	5.77122e-198
Smim19	9.7831e-230	-0.398607	0.021	0.112	3.15847e-225		H3f3a	5.66233e-159	-0.448061	0.929	0.944	1.82808e-154		Zfas1	5.18909e-201	0.343995	0.363	0.19	1.6753e-196
Rpl10	6.01457e-228	0.205813	0.991	0.988	1.9418e-223		Stk17b	1.00433e-158	-0.502657	0.661	0.691	3.24248e-154		H2-Oa	6.17715e-201	0.45172	0.472	0.289	1.99429e-196
Rpl29	1.77488e-224	0.219214	0.985	0.983	5.7302e-220		Rpl7a	1.75086e-158	0.221331	0.958	0.933	5.65264e-154		Hnrnpf	1.01062e-197	-0.402033	0.81	0.823	3.26278e-193
mt-Nd5	2.40344e-224	-0.351792	0.69	0.816	7.75952e-220		Anxa2	6.9762e-158	0.594564	0.147	0.061	2.25227e-153		Prr13	6.37604e-197	0.352801	0.442	0.25	2.0585e-192
Bach2	1.04842e-223	-0.562317	0.121	0.253	3.38482e-219		Prr13	1.20904e-157	0.335904	0.413	0.25	3.90339e-153		Eif3c	4.51401e-196	0.33332	0.529	0.317	1.45735e-191
Ier2	5.10014e-223	-0.635201	0.314	0.46	1.64658e-218		S100a11	7.86697e-157	0.708153	0.533	0.365	2.53985e-152		Ube2d3	1.04292e-195	-0.446301	0.693	0.715	3.36707e-191
Rgs2	5.94798e-223	-0.5383	0.034	0.13	1.92031e-218		Ifit1bl1	1.20867e-156	0.266315	0.121	0.043	3.90219e-152		Rbis	2.56316e-192	0.286463	0.411	0.223	8.27517e-188
Ube2d3	5.37121e-218	-0.386151	0.586	0.715	1.7341e-213		Eef2	6.00925e-156	-0.222156	0.961	0.967	1.94009e-151		Lef1	3.38524e-190	-0.738527	0.286	0.421	1.09292e-185
Ncl	2.78862e-216	0.623007	0.575	0.46	9.00306e-212		Ube2s	3.37749e-154	0.329497	0.406	0.246	1.09042e-149		Cd3e	1.68064e-187	-0.582666	0.399	0.546	5.42593e-183
Rps13	5.15785e-216	0.183514	0.997	0.995	1.66521e-211		Trim30a	9.0598e-154	0.287534	0.316	0.176	2.92496e-149		Blvrb	7.2858e-187	0.363552	0.275	0.132	2.35222e-182
Cox4i1	1.2753e-212	0.33325	0.844	0.815	4.11729e-208		Rps11	1.81598e-149	0.164937	0.992	0.995	5.8629e-145		Rps10	2.22197e-185	0.16754	0.997	0.997	7.17363e-181
Foxp1	3.43417e-208	-0.445776	0.463	0.613	1.10872e-203		Pnp	1.94706e-149	0.275661	0.216	0.106	6.28608e-145		Psmb9	8.02974e-183	0.349188	0.636	0.42	2.5924e-178
Dnaja1	4.44637e-206	-0.489757	0.363	0.503	1.43551e-201		Ifit1	6.65948e-149	0.39434	0.148	0.062	2.15001e-144		Pold4	9.25591e-183	0.414305	0.523	0.334	2.98827e-178
Oaz1	8.37631e-205	-0.299054	0.807	0.895	2.70429e-200		Dynlt1b	1.22966e-148	0.173219	0.134	0.051	3.96995e-144		Gm10076	2.02321e-182	0.253151	0.345	0.18	6.53193e-178
Tle5	2.06075e-202	-0.462132	0.219	0.36	6.65314e-198		Pde4b	2.28507e-148	-0.614794	0.407	0.486	7.37735e-144		Rpl11	6.56169e-181	0.166546	0.993	0.994	2.11844e-176
Arf6	5.66419e-199	-0.485071	0.343	0.484	1.82868e-194		Ywhaz	2.85536e-147	-0.347585	0.77	0.789	9.21854e-143		Aldh2	5.41348e-176	0.315266	0.285	0.141	1.74774e-171
Rpl24	2.95597e-198	0.224823	0.977	0.975	9.54334e-194		Hs3st1	1.53947e-146	0.260746	0.117	0.042	4.97017e-142		Napsa	9.99232e-176	0.408644	0.479	0.301	3.22602e-171
Hnrnpf	2.68554e-194	-0.332979	0.709	0.823	8.67027e-190		Hist1h1e	1.75357e-144	0.419113	0.206	0.102	5.6614e-140		Hs3st1	1.04616e-175	0.270601	0.129	0.042	3.37754e-171
Tra2b	3.60362e-194	-0.434859	0.335	0.478	1.16343e-189		Txn1	8.97977e-144	0.425745	0.387	0.241	2.89912e-139		Rnase6	1.60788e-174	0.334298	0.279	0.138	5.19105e-170
Npm1	5.00867e-192	0.365358	0.871	0.832	1.61705e-187		Hscb	2.32945e-142	0.201783	0.206	0.1	7.52063e-138		Pfdn5	2.85397e-174	0.281912	0.919	0.811	9.21404e-170
1810026B05Rik	2.29496e-191	-0.430661	0.09	0.203	7.40927e-187		Cyba	2.60936e-139	0.318778	0.848	0.729	8.4243e-135		Mrpl34	4.95602e-174	0.249512	0.289	0.143	1.60005e-169
Rpl18	2.4178e-190	0.191488	0.996	0.993	7.80587e-186		Tyrobp	1.95354e-138	1.05434	0.166	0.079	6.30701e-134		S100a6	9.40601e-174	1.15815	0.177	0.075	3.03673e-169
Srsf2	6.95174e-189	-0.432409	0.352	0.498	2.24437e-184		Jaml	2.02706e-138	0.303096	0.146	0.062	6.54438e-134		Uqcrh	1.6748e-173	0.301349	0.896	0.781	5.40709e-169
Dazap2	3.81147e-188	-0.436857	0.391	0.528	1.23053e-183		Hspa5	2.57227e-138	0.357981	0.567	0.394	8.30458e-134		Ppp1r15a	9.10287e-170	-0.736163	0.199	0.321	2.93886e-165
Arhgef1	2.87631e-185	-0.392491	0.509	0.639	9.28616e-181		Rpl13	1.2668e-137	0.126409	0.996	0.998	4.08986e-133		Pdia4	2.47765e-169	0.361863	0.36	0.201	7.99911e-165
Eif3k	4.26927e-185	0.379288	0.727	0.662	1.37833e-180		Cnbp	2.41944e-137	-0.361872	0.709	0.723	7.81117e-133		Ywhaz	3.85198e-169	-0.399407	0.78	0.789	1.24361e-164
Pde7a	2.91021e-184	-0.462558	0.089	0.197	9.39562e-180		Lef1	5.39178e-137	-0.623765	0.321	0.421	1.74074e-132		Capg	3.77156e-167	0.341279	0.443	0.266	1.21765e-162
Trac	9.84589e-184	-0.505575	0.194	0.323	3.17874e-179		Ubc	1.04375e-136	0.273485	0.727	0.542	3.36976e-132		Lgmn	4.33856e-167	0.279619	0.18	0.074	1.4007e-162
Malat1	1.23286e-179	0.323951	0.987	0.986	3.98029e-175		Parp9	6.61506e-136	0.229253	0.198	0.097	2.13567e-131		Snhg1	4.90966e-167	-0.660522	0.276	0.38	1.58509e-162
Tnfaip3	1.78951e-179	-0.478722	0.064	0.161	5.77745e-175		Rac2	2.76279e-135	-0.260283	0.889	0.9	8.91965e-131		Ankrd11	7.98063e-166	-0.632186	0.318	0.419	2.57655e-161
Srsf7	2.33885e-177	-0.397026	0.361	0.505	7.55099e-173		Mfsd10	3.65378e-135	0.182142	0.165	0.074	1.17962e-130		Rpl6	1.5766e-165	0.172452	0.992	0.991	5.09004e-161
Cebpb	1.68252e-175	-0.496275	0.065	0.163	5.43202e-171		Eif3c	4.02871e-135	0.249624	0.492	0.317	1.30067e-130		Nol7	8.40802e-165	0.315255	0.624	0.414	2.71453e-160
Lamp1	2.31676e-175	-0.479642	0.179	0.304	7.47966e-171		Psmb4	4.19363e-135	0.251066	0.412	0.254	1.35391e-130		Cd79b	2.9421e-164	0.484692	0.579	0.422	9.49857e-160
Mcl1	7.50292e-172	-0.45519	0.236	0.365	2.42232e-167		Apoe	3.46547e-133	0.58662	0.177	0.086	1.11883e-128		Serpinb1a	4.861e-163	0.388685	0.334	0.185	1.56937e-158
Dnajb1	2.33853e-170	-0.456318	0.16	0.278	7.54996e-166		Rpl41	4.63291e-133	0.138232	0.998	0.997	1.49574e-128		Gm11808	2.79211e-161	0.277456	0.503	0.309	9.01433e-157
Grk6	2.91078e-170	-0.44254	0.169	0.29	9.39745e-166		Trim34a	2.58096e-132	0.228418	0.221	0.113	8.33262e-128		B230219D22Rik	3.60629e-160	0.242946	0.275	0.138	1.16429e-155
Fam49b	5.10085e-169	-0.410237	0.375	0.508	1.64681e-164		Adar	7.76272e-132	0.205679	0.23	0.119	2.50619e-127		Gpr18	2.90024e-158	0.26204	0.398	0.227	9.36343e-154
5031425E22Rik	6.50936e-169	-0.4338	0.073	0.17	2.10155e-164		Rsrp1	9.91329e-131	-0.495566	0.431	0.493	3.20051e-126		Psmb4	5.33043e-157	0.26334	0.431	0.254	1.72093e-152
Gramd1a	1.92861e-168	-0.423745	0.215	0.343	6.22653e-164		Socs1	1.82882e-130	0.304795	0.252	0.139	5.90435e-126		Syngr2	5.83494e-157	0.287724	0.36	0.202	1.88381e-152
H3f3a	4.94694e-168	-0.427847	0.893	0.944	1.59712e-163		Srsf2	5.14083e-130	-0.508408	0.434	0.498	1.65972e-125		Srsf5	9.31361e-154	-0.530784	0.54	0.585	3.0069e-149
Apoe	6.79637e-168	0.538642	0.181	0.086	2.19421e-163		Eif2ak2	1.279e-129	0.193996	0.125	0.05	4.12924e-125		Hscb	1.15128e-153	0.21648	0.214	0.1	3.7169e-149
Ago2	1.54311e-166	-0.427995	0.119	0.23	4.98192e-162		Slfn2	2.79934e-128	0.312333	0.655	0.488	9.03767e-124		Rnh1	2.27896e-152	0.234322	0.284	0.148	7.35764e-148
Dynll1	1.04436e-162	-0.388047	0.436	0.569	3.3717e-158		Xaf1	4.71109e-128	0.231153	0.21	0.108	1.52097e-123		Rpsa	2.10942e-151	0.151029	0.995	0.998	6.81026e-147
Hspa8	1.11821e-159	-0.252585	0.891	0.941	3.61013e-155		Myh9	2.02753e-127	0.350605	0.806	0.675	6.54588e-123		Jund	3.61123e-149	-0.58964	0.635	0.664	1.16589e-144
Rgs1	3.56522e-159	-0.639344	0.062	0.152	1.15103e-154		Rrbp1	2.44094e-127	0.266883	0.26	0.144	7.88059e-123		Stk17b	9.67091e-148	-0.51432	0.676	0.691	3.12225e-143
Rnpepl1	1.64505e-158	-0.37482	0.056	0.144	5.31104e-154		Abhd17a	2.53809e-127	0.185671	0.255	0.138	8.19422e-123		Hsp90b1	3.89351e-147	0.467981	0.603	0.411	1.25702e-142
Ankrd11	5.32118e-158	-0.394294	0.289	0.419	1.71794e-153		Kdm5c	2.20205e-124	0.186177	0.197	0.099	7.10933e-120		Sfpq	9.87005e-144	-0.573924	0.38	0.458	3.18655e-139
Plaur	1.57965e-157	-0.666503	0.067	0.156	5.09989e-153		Ppp1r15a	2.46055e-124	-0.637622	0.228	0.321	7.94388e-120		H2-DMa	2.75012e-143	0.306794	0.54	0.364	8.87876e-139
Btg2	3.23012e-157	-0.482737	0.345	0.469	1.04284e-152		Rhoa	3.64611e-124	-0.339671	0.781	0.785	1.17715e-119		Gm2000	5.04163e-143	0.159002	0.106	0.034	1.62769e-138
Zfp36l1	2.90354e-155	-0.527657	0.539	0.645	9.37407e-151		Eif1	6.26696e-124	-0.208277	0.965	0.974	2.02329e-119		Cox4i1	6.47772e-143	0.260849	0.912	0.815	2.09133e-138
Snrpg	7.148e-155	-0.286631	0.69	0.793	2.30773e-150		Ppia	1.29931e-123	-0.153927	0.98	0.99	4.19482e-119		Dtx1	1.41364e-141	0.251352	0.253	0.131	4.56392e-137
Gm45552	1.20526e-154	-0.389148	0.055	0.14	3.89119e-150		Smap1	1.8807e-123	-0.525202	0.153	0.247	6.07184e-119		Mtdh	8.70243e-139	0.257642	0.524	0.335	2.80958e-134
Gm42031	2.20731e-153	-0.649913	0.13	0.231	7.12629e-149		Rps4x	9.76792e-123	-0.159287	0.993	0.997	3.15357e-118		Cd79a	6.59775e-138	0.479196	0.575	0.445	2.13008e-133
Peli1	3.26108e-153	-0.412446	0.325	0.451	1.05284e-148		Socs3	1.95201e-122	0.261248	0.172	0.083	6.30206e-118		Socs1	1.10286e-137	0.339508	0.259	0.139	3.56057e-133
Tgfbr2	1.36323e-151	-0.404626	0.302	0.429	4.40119e-147		Snhg1	2.69947e-122	-0.54279	0.303	0.38	8.71524e-118		Ctsh	2.00081e-137	0.280435	0.371	0.217	6.45961e-133
Slc38a2	8.91402e-149	-0.435198	0.161	0.273	2.87789e-144		Rbm38	4.42799e-122	-0.479762	0.477	0.526	1.42958e-117		Pnp	3.3515e-135	0.222592	0.216	0.106	1.08203e-130
Cnn2	9.4591e-145	-0.306842	0.659	0.763	3.05387e-140		Rps13	8.27065e-121	0.130711	0.992	0.995	2.67018e-116		Cytip	1.21731e-134	-0.481661	0.601	0.629	3.93007e-130
Cytip	1.66891e-143	-0.34962	0.511	0.629	5.38809e-139		Fos	8.40282e-121	-0.701918	0.369	0.453	2.71285e-116		Mfsd10	1.83618e-134	0.197661	0.167	0.074	5.9281e-130
Rpl32	4.14235e-143	0.150356	0.997	0.994	1.33736e-138		Mrpl34	9.95617e-121	0.175289	0.26	0.143	3.21435e-116		Erp29	6.9194e-134	0.255229	0.532	0.346	2.23393e-129
Atf4	1.57322e-141	-0.427578	0.145	0.249	5.07913e-137		Cpt1a	1.35044e-119	0.156907	0.105	0.04	4.35988e-115		Srpr	3.41017e-133	0.200953	0.292	0.159	1.10097e-128
Rab35	6.66297e-141	-0.317941	0.044	0.12	2.15114e-136		Rack1	2.06828e-119	0.202613	0.946	0.926	6.67744e-115		Mrpl51	6.48463e-133	0.188821	0.246	0.127	2.09356e-128
Rpl15	1.15487e-140	0.180708	0.982	0.98	3.72849e-136		Rps27l	8.76493e-119	0.249761	0.387	0.243	2.82976e-114		Tmem256	7.2505e-133	0.247641	0.24	0.125	2.34082e-128
Dtx3l	5.60672e-140	0.331045	0.131	0.057	1.81013e-135		Tmem256	1.55022e-118	0.204828	0.23	0.125	5.00488e-114		Pgls	1.57277e-132	0.253559	0.547	0.356	5.0777e-128
Smad7	1.35382e-139	-0.381264	0.128	0.232	4.37081e-135		Slfn8	4.75384e-118	0.236109	0.229	0.124	1.53478e-113		Ubc	1.94857e-132	0.266009	0.74	0.542	6.29097e-128
Prkcb	1.07498e-137	-0.476765	0.172	0.278	3.47056e-133		Rnh1	8.41428e-118	0.191097	0.263	0.148	2.71655e-113		Plek	6.22625e-132	0.265177	0.166	0.074	2.01014e-127
S1pr1	1.65435e-137	-0.388516	0.216	0.333	5.34108e-133		Ctss	4.86618e-117	0.323188	0.638	0.467	1.57105e-112		Junb	7.22891e-132	-0.714431	0.776	0.765	2.33385e-127
Zdhhc20	2.07878e-136	-0.394761	0.18	0.289	6.71134e-132		S100a4	5.31497e-116	0.554721	0.106	0.043	1.71594e-111		Rps28	1.0979e-131	-0.201485	0.978	0.979	3.54458e-127
Eif3c	1.2558e-135	0.425298	0.427	0.317	4.05434e-131		Ube2d3	7.97809e-116	-0.331248	0.715	0.715	2.57573e-111		Abi3	1.62191e-131	0.215189	0.226	0.114	5.23635e-127
Cox8a	2.55331e-135	0.284726	0.8	0.773	8.24338e-131		Cytip	2.41798e-115	-0.423393	0.607	0.629	7.80645e-111		Plaat3	2.17214e-131	0.219468	0.277	0.15	7.01276e-127
Ccnl1	7.92831e-135	-0.394908	0.199	0.309	2.55965e-130		Dtx1	5.81514e-115	0.239644	0.235	0.131	1.87742e-110		Pmf1	1.20955e-130	0.215669	0.229	0.116	3.90503e-126
Cd74	1.54369e-134	0.208492	0.806	0.651	4.98381e-130		H3f3b	7.20354e-115	-0.343421	0.948	0.952	2.32566e-110		Tcf7	1.46244e-130	-0.608696	0.301	0.406	4.72147e-126
Cirbp	1.42976e-132	-0.404423	0.231	0.345	4.61597e-128		Tln1	1.65793e-114	0.263864	0.535	0.368	5.35262e-110		Rpl39	2.73464e-130	-0.168197	0.992	0.995	8.82878e-126
Btf3	4.0534e-132	0.238534	0.87	0.858	1.30864e-127		Tap1	3.03643e-114	0.207325	0.422	0.269	9.80311e-110		Filip1l	5.65239e-129	0.243546	0.253	0.135	1.82487e-124
Dtx1	7.63747e-132	0.423196	0.225	0.131	2.46576e-127		Rpl18a	3.09061e-114	0.116446	0.996	0.997	9.97803e-110		Rbm39	6.87832e-129	-0.319006	0.848	0.837	2.22067e-124
Rpl35	5.12297e-128	-0.139988	0.991	0.994	1.65395e-123		Zbtb8os	3.21915e-113	0.155342	0.204	0.106	1.0393e-108		Grn	1.02321e-128	0.269704	0.123	0.048	3.30343e-124
Rplp2	1.03072e-127	0.163309	0.99	0.987	3.32769e-123		Tmem219	2.57617e-112	0.163355	0.198	0.103	8.31716e-108		Unc93b1	1.09846e-128	0.226788	0.444	0.277	3.54639e-124
Tdrp	7.1032e-127	-0.28853	0.038	0.107	2.29327e-122		Cd3e	1.81833e-111	-0.462834	0.463	0.546	5.87047e-107		Kxd1	1.51799e-128	0.212694	0.358	0.209	4.90084e-124
Trbc2	1.05146e-126	-0.447805	0.22	0.327	3.39464e-122		Clk1	4.84725e-111	-0.516501	0.292	0.37	1.56494e-106		Psmb8	2.26592e-128	0.265686	0.864	0.731	7.31551e-124
Arglu1	2.3181e-126	-0.3419	0.078	0.162	7.48397e-122		Trim25	1.94839e-110	0.185897	0.236	0.13	6.29037e-106		Hint1	2.95093e-128	0.296969	0.721	0.537	9.52708e-124
Mef2d	1.17979e-125	-0.351801	0.089	0.175	3.80894e-121		Gm42031	7.0533e-110	-0.693928	0.146	0.231	2.27716e-105		Clk1	9.28432e-128	-0.588605	0.279	0.37	2.99744e-123
Vapa	6.18281e-125	-0.33987	0.272	0.385	1.99612e-120		Etfb	4.2143e-108	0.172679	0.246	0.139	1.36059e-103		Krtcap2	3.36818e-127	0.276675	0.622	0.434	1.08742e-122
Gm11808	1.51487e-124	-0.358063	0.203	0.309	4.89076e-120		Dhrs7	6.96889e-107	0.167573	0.143	0.067	2.2499e-102		Tap1	3.57477e-127	0.225312	0.436	0.269	1.15411e-122
Nme2	4.09923e-124	0.298201	0.815	0.791	1.32344e-119		Smim19	1.20828e-105	-0.355137	0.043	0.112	3.90093e-101		Irf8	4.53934e-126	0.273376	0.425	0.269	1.46553e-121
Rpl8	4.53833e-124	0.148657	0.995	0.994	1.4652e-119		Rpl22	2.33187e-105	0.147371	0.974	0.978	7.52844e-101		Calm1	6.77164e-126	0.309607	0.888	0.774	2.18622e-121
Rpl36	1.27705e-123	-0.148438	0.986	0.988	4.12294e-119		Vcp	1.15216e-104	0.214498	0.45	0.297	3.71973e-100		Parp1	7.2438e-126	0.203692	0.324	0.185	2.33866e-121
Churc1	4.41336e-123	-0.357153	0.191	0.294	1.42485e-118		Cpne3	1.43434e-103	0.147691	0.155	0.076	4.63076e-99		Gngt2	2.46714e-125	0.257599	0.26	0.14	7.96517e-121
Vps37b	1.6328e-122	-0.343459	0.102	0.192	5.27149e-118		Fau	6.3965e-103	0.112144	0.998	0.999	2.06511e-98		Scamp2	2.64801e-125	0.181332	0.28	0.152	8.54911e-121
Hnrnph1	2.67643e-121	-0.364322	0.209	0.315	8.64085e-117		Rpl32	8.99164e-103	0.130367	0.991	0.994	2.90295e-98		Pou2af1	4.33511e-125	0.245194	0.239	0.125	1.39959e-120
Srsf3	3.42095e-121	-0.306888	0.409	0.53	1.10445e-116		Zfas1	1.306e-102	0.183221	0.313	0.19	4.21642e-98		Peli1	8.36669e-125	-0.573099	0.378	0.451	2.70119e-120
Ugcg	1.1777e-120	-0.308228	0.062	0.138	3.80222e-116		Satb1	2.81391e-102	-0.457045	0.424	0.485	9.0847e-98		Eif3g	8.85984e-125	0.204833	0.359	0.21	2.8604e-120
Gas5	1.18227e-119	-0.285452	0.657	0.747	3.81695e-115		Pitpna	4.37686e-102	0.163197	0.374	0.236	1.41307e-97		Ddit4	4.70814e-124	0.279866	0.441	0.283	1.52002e-119
Eef1d	2.32143e-119	0.319732	0.73	0.681	7.49473e-115		Cnn2	4.79222e-102	-0.296721	0.752	0.763	1.54717e-97		Rpl10a	1.29513e-123	0.162676	0.983	0.983	4.18134e-119
Ltb	3.60497e-117	-0.276034	0.732	0.814	1.16386e-112		Nfkbia	5.02666e-102	0.285365	0.627	0.462	1.62286e-97		Rrbp1	2.90821e-123	0.251283	0.262	0.144	9.38915e-119
Ly6c1	8.15232e-117	-0.548233	0.06	0.134	2.63198e-112		Rnf167	6.30608e-102	-0.465362	0.395	0.449	2.03592e-97		Eef1d	3.87635e-123	0.265182	0.822	0.681	1.25148e-118
Ncor1	3.69627e-116	-0.338817	0.294	0.404	1.19334e-111		Gngt2	3.11678e-101	0.266043	0.242	0.14	1.00625e-96		Rpl31	4.60621e-123	0.245614	0.89	0.796	1.48711e-118
Supt16	5.08025e-116	0.34378	0.214	0.126	1.64016e-111		Msrb1	5.1102e-101	0.526566	0.182	0.099	1.64983e-96		Zbtb8os	6.18873e-123	0.163241	0.212	0.106	1.99803e-118
Tgtp1	2.45643e-115	-0.312933	0.041	0.106	7.93059e-111		Helz2	6.75537e-101	0.19117	0.27	0.16	2.18097e-96		Cox5a	1.46925e-122	0.306728	0.665	0.482	4.74347e-118
Rpl37	8.73191e-115	-0.139753	0.992	0.996	2.8191e-110		Actb	1.37624e-99	0.189595	0.998	0.999	4.44319e-95		Hspa5	1.59756e-122	0.348472	0.565	0.394	5.15773e-118
Gnb1	1.5388e-113	-0.348108	0.104	0.187	4.96802e-109		Srpr	3.76694e-99	0.161155	0.269	0.159	1.21616e-94		Ciita	3.4745e-122	0.234791	0.259	0.14	1.12174e-117
Plcxd2	2.13721e-113	-0.29854	0.052	0.121	6.89997e-109		Kxd1	4.45423e-99	0.157377	0.338	0.209	1.43805e-94		Lat	4.26773e-122	-0.477368	0.392	0.512	1.37784e-117
Lef1	3.60246e-113	-0.395379	0.313	0.421	1.16305e-108		Pdia6	6.64178e-98	0.201912	0.311	0.194	2.1443e-93		Gm4070	9.00831e-122	0.202721	0.121	0.048	2.90833e-117
Rhof	5.23299e-113	-0.379617	0.157	0.25	1.68947e-108		Prpf8	6.83301e-98	0.191012	0.379	0.244	2.20604e-93		Rpl29	3.1122e-121	0.154018	0.988	0.983	1.00477e-116
Celf2	8.95472e-113	-0.34942	0.32	0.424	2.89103e-108		Tor3a	7.0971e-98	0.184278	0.145	0.071	2.2913e-93		Vamp8	3.21152e-121	0.275237	0.452	0.286	1.03684e-116
Eef1a1	4.79073e-112	-0.113199	0.999	0.999	1.54669e-107		Syngr2	8.58211e-98	0.189366	0.325	0.202	2.77073e-93		Satb1	4.4506e-121	-0.548862	0.419	0.485	1.43687e-116
Csk	6.2821e-111	-0.334932	0.447	0.552	2.02818e-106		Ptpn1	1.71241e-97	0.223343	0.443	0.298	5.52851e-93		Mrpl43	3.06263e-120	0.174096	0.373	0.22	9.88771e-116
Irgm1	2.04691e-110	-0.352224	0.068	0.142	6.60844e-106		Apobec3	2.53906e-97	0.193175	0.649	0.475	8.19737e-93		Rps11	7.97883e-120	0.147554	0.995	0.995	2.57596e-115
Stmn1	4.82669e-110	0.547244	0.137	0.07	1.5583e-105		Scamp2	2.89407e-97	0.141025	0.261	0.152	9.3435e-93		Gmfg	1.17867e-118	0.285038	0.688	0.517	3.80532e-114
Tuba1a	6.89127e-110	-0.359549	0.168	0.262	2.22485e-105		Cox8a	2.9262e-97	0.22253	0.868	0.773	9.44725e-93		Gadd45gip1	2.39518e-118	0.178637	0.348	0.204	7.73284e-114
Chchd2	1.5776e-108	-0.270538	0.572	0.678	5.09328e-104		Dusp1	8.43805e-97	-0.643034	0.276	0.357	2.72423e-92		Txn1	1.67308e-117	0.382023	0.382	0.241	5.40155e-113
Pdia4	1.68891e-108	0.440687	0.294	0.201	5.45263e-104		Phf11b	8.43891e-97	0.23769	0.248	0.147	2.7245e-92		Hcfc1r1	4.49803e-117	0.163944	0.237	0.125	1.45219e-112
Pcbp2	2.85035e-108	0.279703	0.745	0.706	9.20237e-104		Klf13	1.62469e-96	0.203422	0.486	0.333	5.24531e-92		Tuba4a	5.17594e-117	0.179784	0.257	0.14	1.67105e-112
Tcf7	7.7224e-108	-0.370909	0.298	0.406	2.49318e-103		Xbp1	4.10015e-96	0.27247	0.215	0.122	1.32373e-91		Utp3	2.21156e-116	0.19346	0.35	0.207	7.14001e-112
Tprgl	1.0938e-107	-0.324755	0.229	0.329	3.53133e-103		Sec61b	5.82362e-96	0.291384	0.753	0.622	1.88015e-91		Rpl30	3.96175e-116	0.128651	0.997	0.996	1.27905e-111
Tespa1	2.5251e-107	-0.333889	0.212	0.312	8.15227e-103		Nop53	1.47078e-95	0.18001	0.463	0.31	4.74843e-91		H2-M3	6.76081e-116	0.177212	0.285	0.16	2.18273e-111
Tnrc6c	3.09982e-107	-0.296948	0.072	0.146	1.00078e-102		Snrnp200	1.64915e-95	0.169318	0.238	0.137	5.32428e-91		Arl6ip1	2.41218e-115	0.272033	0.735	0.55	7.78773e-111
Vgll4	1.26494e-105	-0.350172	0.149	0.239	4.08387e-101		Tuba4a	4.94283e-95	0.154228	0.241	0.14	1.59579e-90		Ddx5	3.14307e-115	-0.268488	0.922	0.916	1.01474e-110
Rsrp1	1.36841e-104	-0.302445	0.386	0.493	4.4179e-100		Trim30d	6.70904e-95	0.157973	0.106	0.046	2.16601e-90		Apobec3	5.92263e-115	0.219696	0.669	0.475	1.91212e-110
Map4k4	1.72242e-104	-0.316527	0.106	0.188	5.56084e-100		Ctsb	1.36036e-93	0.356201	0.3	0.189	4.39191e-89		Cnbp	1.45766e-113	-0.346021	0.729	0.723	4.70607e-109
Tgtp2	2.19562e-104	-0.351901	0.081	0.157	7.08856e-100		Fkbp2	1.50316e-93	0.172581	0.186	0.101	4.85296e-89		Eif3k	1.68287e-113	0.250358	0.807	0.662	5.43314e-109
Ctbp1	2.56723e-104	-0.335235	0.193	0.287	8.28832e-100		Napsa	3.63937e-93	0.326719	0.42	0.301	1.17497e-88		Arhgap15	1.7626e-113	-0.580408	0.276	0.355	5.69056e-109
Tecr	3.13805e-104	-0.322797	0.293	0.395	1.01312e-99		Rps5	6.69324e-93	0.11587	0.992	0.995	2.16091e-88		Gng2	3.00015e-113	0.16115	0.235	0.126	9.68597e-109
H2-Q4	4.89182e-104	-0.331937	0.387	0.489	1.57932e-99		Ccr6	1.93859e-92	0.213045	0.156	0.081	6.25875e-88		Xbp1	1.31821e-112	0.286461	0.228	0.122	4.25585e-108
Rac2	1.27479e-102	-0.193307	0.848	0.9	4.11566e-98		Cst3	3.50804e-92	0.387889	0.466	0.322	1.13257e-87		Snx5	2.58161e-112	0.252645	0.545	0.375	8.33473e-108
Cotl1	2.05906e-102	-0.290954	0.425	0.532	6.64768e-98		Mtdh	3.87744e-92	0.183483	0.49	0.335	1.25183e-87		9930111J21Rik2	5.75695e-112	0.197338	0.266	0.149	1.85863e-107
Ywhaz	2.85267e-102	-0.239407	0.692	0.789	9.20984e-98		Itgb1	5.06534e-92	0.29023	0.17	0.093	1.63534e-87		Etfb	8.02713e-112	0.176517	0.253	0.139	2.59156e-107
Gm47283	3.61057e-102	-0.304201	0.052	0.117	1.16567e-97		Filip1l	5.54003e-92	0.208597	0.229	0.135	1.7886e-87		Cox17	6.46004e-111	0.211234	0.499	0.326	2.08562e-106
H2-Ke6	4.39893e-102	-0.339587	0.216	0.312	1.42019e-97		Lgmn	8.17607e-92	0.173908	0.148	0.074	2.63965e-87		Cyp4f18	9.08778e-111	0.212272	0.191	0.095	2.93399e-106
Sap18	6.01338e-102	-0.295981	0.356	0.456	1.94142e-97		BC004004	1.20284e-91	0.123466	0.244	0.142	3.88338e-87		Rnf167	1.18957e-110	-0.521973	0.391	0.449	3.84054e-106
Abhd17b	1.74588e-101	-0.433473	0.13	0.212	5.63657e-97		mt-Nd6	7.23068e-91	-0.443415	0.167	0.248	2.33442e-86		Psmb1	2.20625e-110	0.244892	0.693	0.51	7.12287e-106
Cybb	5.66998e-101	0.39489	0.201	0.12	1.83055e-96		Plek	7.34231e-91	0.209297	0.146	0.074	2.37047e-86		Cd74	4.08685e-110	0.397035	0.768	0.651	1.31944e-105
Txnip	6.8367e-101	-0.359011	0.426	0.525	2.20723e-96		Stat3	1.15307e-90	0.194909	0.363	0.236	3.7227e-86		Eef2	5.21966e-110	-0.194843	0.967	0.967	1.68517e-105
Cd3e	6.87431e-101	-0.361999	0.46	0.546	2.21937e-96		Dync1h1	2.592e-90	0.170641	0.281	0.172	8.36826e-86		Klf6	5.26694e-110	-0.614004	0.206	0.297	1.70043e-105
Tln1	1.92234e-100	0.397312	0.457	0.368	6.20626e-96		Nol7	1.15065e-89	0.202858	0.577	0.414	3.71488e-85		Foxp1	1.99985e-109	-0.460804	0.581	0.613	6.45651e-105
Yaf2	1.93389e-100	-0.270997	0.041	0.1	6.24358e-96		Ifi209	1.18121e-89	0.234148	0.433	0.297	3.81355e-85		Il10ra	4.96911e-109	0.153515	0.219	0.115	1.60428e-104
Hnrnpa3	2.09044e-100	0.325691	0.741	0.709	6.74897e-96		Pnrc1	2.70991e-89	-0.36085	0.666	0.665	8.74893e-85		BC004004	5.05851e-109	0.142929	0.259	0.142	1.63314e-104
Ldb1	9.64335e-100	-0.296838	0.104	0.183	3.11335e-95		Ankrd11	1.2324e-88	-0.458318	0.365	0.419	3.97882e-84		Ly86	1.53434e-108	0.217885	0.408	0.259	4.95363e-104
Rps26	3.47876e-99	0.126411	0.995	0.996	1.12312e-94		Pou2af1	1.48423e-88	0.228239	0.215	0.125	4.79183e-84		Dhrs7	1.25078e-107	0.169214	0.147	0.067	4.03815e-103
Birc2	3.66727e-97	-0.33158	0.074	0.144	1.18398e-92		Eif3g	1.74907e-88	0.154701	0.333	0.21	5.64686e-84		Bri3bp	2.69502e-107	0.177288	0.235	0.129	8.70088e-103
Nfkbid	3.91491e-97	-0.374766	0.062	0.127	1.26393e-92		Mrpl17	2.25103e-88	0.126966	0.253	0.15	7.26744e-84		Reep5	3.38443e-107	0.24532	0.512	0.344	1.09266e-102
Ctsw	9.6107e-97	-0.361486	0.132	0.216	3.10281e-92		Aldh2	3.66622e-88	0.211789	0.236	0.141	1.18364e-83		Fis1	6.10026e-107	0.231272	0.695	0.504	1.96947e-102
Uqcrh	2.1245e-96	0.258422	0.808	0.781	6.85895e-92		Vars	7.139e-88	0.168526	0.372	0.243	2.30483e-83		Mrpl18	9.50863e-107	0.190575	0.372	0.228	3.06986e-102
Ost4	4.15008e-96	-0.277097	0.403	0.506	1.33985e-91		Rplp2	1.08717e-87	0.136684	0.987	0.987	3.50993e-83		Vkorc1	1.5813e-106	0.168021	0.184	0.093	5.10522e-102
Calm2	5.11232e-96	-0.302546	0.36	0.465	1.65051e-91		Rps27rt	1.20507e-87	0.151619	0.211	0.122	3.89055e-83		Susd3	2.20472e-106	0.170192	0.211	0.111	7.11795e-102
Znrf1	1.47727e-95	-0.29951	0.107	0.185	4.76937e-91		Igtp	1.25012e-87	0.156517	0.243	0.145	4.03601e-83		Actb	3.23876e-106	0.205345	0.999	0.999	1.04563e-101
Evl	6.78531e-95	-0.307452	0.35	0.448	2.19064e-90		Notch2	1.82857e-87	0.173575	0.13	0.064	5.90353e-83		Bcl2a1b	4.59333e-106	0.244711	0.252	0.143	1.48296e-101
Cnbp	6.84277e-95	-0.227973	0.628	0.723	2.20919e-90		Vamp8	2.01571e-87	0.219312	0.424	0.286	6.50772e-83		Ddt	5.8596e-106	0.200693	0.255	0.144	1.89177e-101
Hint1	1.23751e-94	0.334037	0.596	0.537	3.99529e-90		Mzb1	2.2051e-87	0.45819	0.282	0.182	7.11916e-83		Chst3	6.47657e-106	0.195426	0.145	0.067	2.09096e-101
Gm26917	1.29433e-94	-0.201081	0.414	0.514	4.17875e-90		Creg1	3.02256e-87	0.161264	0.134	0.067	9.75835e-83		Bet1l	2.40306e-105	0.150624	0.168	0.082	7.75827e-101
Rbm3	1.48734e-94	-0.24618	0.706	0.797	4.80188e-90		B230219D22Rik	8.69718e-87	0.12828	0.235	0.138	2.80788e-82		Mdh1	6.66998e-105	0.212617	0.523	0.35	2.1534e-100
Rpl6	2.02368e-94	0.141427	0.991	0.991	6.53345e-90		Ebp	1.2415e-86	0.122461	0.214	0.122	4.00817e-82		Pde4b	7.27728e-105	-0.573066	0.432	0.486	2.34947e-100
Ifi213	2.62753e-94	-0.32873	0.096	0.171	8.48298e-90		Hnrnpk	1.34805e-86	-0.304195	0.704	0.695	4.35218e-82		Cstb	8.41117e-105	0.195555	0.285	0.165	2.71554e-100
Clec2d	4.02519e-94	-0.316146	0.322	0.422	1.29953e-89		Foxp1	1.53351e-86	-0.378028	0.588	0.613	4.95095e-82		Mpc2	1.09368e-104	0.174782	0.334	0.2	3.53095e-100
Cd24a	3.06167e-93	-0.612956	0.159	0.236	9.8846e-89		Ptpn22	1.74499e-86	0.18721	0.274	0.17	5.6337e-82		Rps2	2.0351e-104	0.15482	0.994	0.994	6.57031e-100
Chd3	3.26617e-93	-0.30503	0.278	0.377	1.05448e-88		Rpl37	2.46872e-86	0.120435	0.992	0.996	7.97026e-82		Fuca1	2.75433e-104	0.143774	0.251	0.14	8.89236e-100
Ifi30	3.85376e-93	0.497035	0.363	0.269	1.24419e-88		Capn1	2.86227e-86	0.126957	0.176	0.096	9.24085e-82		Sys1	2.75586e-104	0.19267	0.453	0.291	8.89731e-100
Gnb2	1.20925e-92	-0.284024	0.455	0.561	3.90407e-88		Lgals1	4.1805e-86	0.638912	0.3	0.204	1.34968e-81		Ndufb8	2.78327e-104	0.197789	0.439	0.281	8.9858e-100
Rps8	3.48728e-92	0.112833	0.999	0.998	1.12587e-87		H2-K1	4.20754e-86	0.172807	0.972	0.961	1.35841e-81		Rpl37a	3.91097e-104	-0.151918	0.992	0.993	1.26266e-99
Hnrnpu	8.65563e-92	0.348123	0.63	0.572	2.79447e-87		Eif3k	6.20835e-86	0.20547	0.791	0.662	2.00437e-81		Lpxn	4.18158e-104	0.155718	0.27	0.154	1.35002e-99
Rps27a	1.29361e-91	0.119292	0.999	0.997	4.17641e-87		Cnih4	1.4515e-85	0.133013	0.189	0.105	4.68618e-81		Rps27l	4.42966e-104	0.214067	0.386	0.243	1.43011e-99
Gimap4	2.03353e-91	-0.296428	0.423	0.521	6.56527e-87		Cxcr5	2.79776e-85	0.191275	0.151	0.079	9.03255e-81		Tmbim4	1.16879e-103	0.152007	0.275	0.158	3.77344e-99
Hcst	2.21742e-90	-0.326275	0.382	0.475	7.15895e-86		Rpl13a	7.16568e-85	-0.135651	0.984	0.991	2.31344e-80		Cd72	4.06733e-103	0.20554	0.411	0.265	1.31314e-98
Mrpl52	3.46992e-90	0.324658	0.509	0.426	1.12026e-85		Pgls	1.73077e-84	0.188968	0.512	0.356	5.58778e-80		Ptprcap	1.04678e-102	0.2463	0.867	0.766	3.37954e-98
Vcp	5.25265e-90	0.361302	0.384	0.297	1.69582e-85		Cox5a	3.88428e-84	0.255369	0.633	0.482	1.25404e-79		H2-Ob	1.30113e-102	0.263386	0.489	0.344	4.2007e-98
Ptp4a2	5.26102e-89	-0.301253	0.335	0.428	1.69852e-84		Ifi35	5.09985e-84	0.158949	0.334	0.215	1.64649e-79		Snx20	1.6406e-102	0.186257	0.297	0.176	5.29668e-98
Gm20559	9.93225e-89	-0.33218	0.093	0.164	3.20663e-84		Gng2	5.4114e-84	0.103671	0.217	0.126	1.74707e-79		Hmga1	8.83618e-102	0.145625	0.287	0.166	2.85276e-97
Parp1	1.14923e-87	0.323449	0.272	0.185	3.71029e-83		Cox4i1	1.15537e-83	0.184828	0.891	0.815	3.7301e-79		Mrps16	1.91485e-101	0.178723	0.458	0.296	6.18209e-97
Rapgef6	2.53445e-87	-0.280749	0.408	0.501	8.18246e-83		Srsf5	1.29836e-83	-0.377521	0.574	0.585	4.19176e-79		Itk	3.03938e-101	-0.546649	0.227	0.312	9.81263e-97
Shisa5	2.59672e-87	-0.176944	0.859	0.902	8.38352e-83		Atxn7l3b	1.77078e-83	0.148935	0.358	0.233	5.71695e-79		Micos13	5.05805e-101	0.195664	0.515	0.343	1.63299e-96
Gm10076	3.62515e-87	0.306187	0.264	0.18	1.17038e-82		Eif4a2	3.42122e-83	-0.429344	0.477	0.503	1.10454e-78		Sec11c	1.73475e-100	0.246477	0.495	0.332	5.60063e-96
Alyref	5.69569e-87	-0.285775	0.059	0.118	1.83885e-82		Znfx1	3.56556e-83	0.153392	0.121	0.059	1.15114e-78		Pdia6	3.31687e-100	0.209994	0.319	0.194	1.07085e-95
Chkb	1.1878e-86	-0.308126	0.087	0.155	3.83482e-82		Psmb10	6.51888e-83	0.179822	0.498	0.35	2.10462e-78		Calhm2	4.46249e-100	0.157892	0.166	0.082	1.44072e-95
Nptn	1.62216e-86	-0.311606	0.098	0.167	5.23714e-82		Mrpl51	1.34994e-82	0.121293	0.217	0.127	4.35828e-78		Manf	6.54997e-100	0.239606	0.415	0.267	2.11466e-95
Lgals1	7.9478e-86	0.62229	0.282	0.204	2.56595e-81		Cox17	1.35192e-82	0.170832	0.476	0.326	4.36467e-78		Fh1	7.78045e-100	0.146134	0.216	0.117	2.51192e-95
Atp5mpl	6.73006e-85	-0.258252	0.465	0.557	2.1728e-80		Parp14	3.41368e-82	0.175878	0.236	0.143	1.10211e-77		Hnrnpk	1.91057e-99	-0.349383	0.705	0.695	6.16826e-95
Neat1	2.65557e-84	-0.308693	0.107	0.18	8.57352e-80		2410006H16Rik	5.73128e-82	0.246133	0.715	0.579	1.85035e-77		Ubb	2.67926e-99	0.181234	0.986	0.975	8.64998e-95
Ccr6	6.5476e-84	0.324323	0.144	0.081	2.11389e-79		N4bp1	7.97525e-82	0.121724	0.107	0.05	2.57481e-77		Rpl36al	3.13982e-99	0.191223	0.931	0.869	1.01369e-94
Serpinb1a	8.67175e-84	0.385677	0.268	0.185	2.79967e-79		Psme1	8.52776e-82	0.212411	0.798	0.681	2.75319e-77		Gabarap	8.98267e-99	0.261275	0.736	0.559	2.90005e-94
Gps2	1.12278e-83	-0.301521	0.19	0.274	3.6249e-79		Txndc17	2.92769e-81	0.15208	0.311	0.196	9.45206e-77		Bmyc	1.13481e-98	0.168328	0.307	0.184	3.66373e-94
Rps6	2.13102e-83	0.178292	0.946	0.931	6.87999e-79		Pml	6.8974e-81	0.131568	0.263	0.162	2.22683e-76		Atp5g2	1.90663e-98	0.210594	0.889	0.799	6.15555e-94
Gpbp1	2.16677e-83	-0.31085	0.158	0.237	6.99542e-79		Sec11c	9.45108e-81	0.238254	0.472	0.332	3.05128e-76		Rpl23	2.94855e-98	0.114808	0.997	0.997	9.51941e-94
Brd2	3.53699e-83	-0.297239	0.3	0.389	1.14192e-78		Copb2	3.59443e-80	0.112882	0.234	0.14	1.16046e-75		Pgam1	4.26462e-98	0.183855	0.353	0.218	1.37683e-93
Cmpk1	3.88336e-83	-0.289692	0.179	0.26	1.25374e-78		Tmed3	4.18665e-80	0.136903	0.167	0.092	1.35166e-75		Ctsz	7.85709e-98	0.200726	0.399	0.254	2.53666e-93
Sumo1	6.60774e-83	-0.271922	0.318	0.408	2.13331e-78		Hint1	4.43975e-80	0.230809	0.677	0.537	1.43337e-75		Tmem219	8.04397e-98	0.14606	0.195	0.103	2.59699e-93
Rps19	8.93571e-83	-0.112529	0.996	0.995	2.88489e-78		Eif2s3x	4.75919e-80	0.118592	0.267	0.165	1.5365e-75		Ms4a1	1.14893e-97	0.261346	0.481	0.338	3.70931e-93
Cox5a	1.25525e-82	0.327337	0.541	0.482	4.05258e-78		Lck	5.86657e-80	-0.413282	0.466	0.523	1.89402e-75		Ndufaf8	1.41564e-97	0.168161	0.284	0.167	4.57039e-93
Snhg12	1.31865e-82	-0.277883	0.128	0.204	4.25726e-78		Gimap7	6.2247e-80	0.170627	0.284	0.18	2.00964e-75		Ppia	1.59246e-97	-0.144754	0.987	0.99	5.14127e-93
Lgmn	1.40342e-82	0.259363	0.136	0.074	4.53093e-78		Adh5	6.56149e-80	0.116452	0.327	0.208	2.11838e-75		Ptpn1	5.93279e-97	0.205014	0.452	0.298	1.9154e-92
Cox7c	1.89362e-82	-0.245679	0.566	0.659	6.11355e-78		Gm28901	6.89276e-80	0.133857	0.101	0.046	2.22533e-75		Tmem242	6.33047e-97	0.12412	0.17	0.086	2.04379e-92
Rps7	5.24941e-82	0.120275	0.998	0.997	1.69477e-77		Gm8369	1.38457e-79	-0.502768	0.396	0.443	4.47009e-75		Dnase2a	1.34924e-96	0.160808	0.164	0.082	4.35601e-92
Limd2	1.11906e-81	-0.200696	0.817	0.857	3.61287e-77		Snf8	1.41623e-79	0.108457	0.241	0.145	4.57231e-75		Eif3f	1.42231e-96	0.183577	0.937	0.89	4.59192e-92
Tecpr1	1.73372e-81	-0.267463	0.153	0.233	5.59731e-77		Stat2	1.5875e-79	0.151377	0.123	0.061	5.12524e-75		Pak2	1.78858e-96	0.205004	0.528	0.36	5.77445e-92
Otulinl	1.77602e-81	-0.25296	0.145	0.224	5.7339e-77		Arl6ip1	1.69718e-79	0.24367	0.704	0.55	5.47934e-75		Blnk	1.94743e-96	0.165476	0.343	0.21	6.28727e-92
Tra2a	2.00366e-81	-0.311133	0.193	0.274	6.4688e-77		Krtcap2	3.18751e-79	0.20486	0.586	0.434	1.02909e-74		Ndufc1	2.01051e-96	0.168776	0.372	0.233	6.49093e-92
Ptma	2.59728e-81	-0.126565	0.929	0.966	8.38531e-77		Mvp	3.22088e-79	0.140804	0.114	0.055	1.03986e-74		Ephx1	2.30608e-96	0.241885	0.237	0.137	7.44518e-92
Elavl1	8.83974e-81	-0.300231	0.205	0.286	2.85391e-76		Erp29	4.53077e-79	0.170827	0.494	0.346	1.46276e-74		Rhoa	2.54375e-96	-0.315104	0.8	0.785	8.21249e-92
Cbx3	9.97327e-81	-0.293942	0.14	0.214	3.21987e-76		Ndufb7	5.01554e-79	0.166452	0.498	0.348	1.61927e-74		Gpx1	4.8572e-96	0.334966	0.8	0.643	1.56815e-91
Itk	5.4094e-80	-0.26802	0.223	0.312	1.74643e-75		Plaat3	5.31421e-79	0.119116	0.247	0.15	1.71569e-74		Cd81	6.57698e-96	0.202006	0.34	0.212	2.12338e-91
Psmb4	5.5049e-80	0.31997	0.338	0.254	1.77726e-75		Pabpc1	8.57218e-79	-0.199417	0.903	0.9	2.76753e-74		Ppp1r11	8.52041e-96	0.143978	0.394	0.248	2.75081e-91
Chic2	7.80203e-80	-0.294411	0.163	0.24	2.51888e-75		Mlec	1.52972e-78	0.123719	0.207	0.121	4.93869e-74		Igbp1	1.68235e-95	0.134225	0.251	0.143	5.43148e-91
Brd4	3.19843e-79	-0.281574	0.244	0.329	1.03261e-74		Rnase6	2.2809e-78	0.207346	0.227	0.138	7.3639e-74		Trim34a	1.83111e-95	0.174004	0.207	0.113	5.91175e-91
Hsp90ab1	8.0796e-79	0.246438	0.934	0.932	2.6085e-74		H13	2.64231e-78	0.188268	0.392	0.264	8.5307e-74		Srsf7	2.19288e-95	-0.434502	0.462	0.505	7.07973e-91
Mat2a	8.75589e-79	-0.306688	0.24	0.324	2.82684e-74		Ndufaf3	2.71439e-78	0.100912	0.182	0.103	8.76342e-74		Arpc3	2.58405e-95	0.234367	0.791	0.631	8.3426e-91
Ndufb1-ps	7.78453e-78	-0.289449	0.234	0.316	2.51324e-73		Limd2	5.13913e-78	-0.236512	0.862	0.857	1.65917e-73		Txndc17	2.87772e-95	0.168131	0.323	0.196	9.29073e-91
Phf20l1	1.17055e-77	-0.274791	0.227	0.311	3.77912e-73		Mpc2	5.58948e-78	0.120437	0.314	0.2	1.80456e-73		Naa38	3.85101e-95	0.146215	0.328	0.199	1.2433e-90
Capza1	1.59334e-77	-0.257892	0.346	0.435	5.14411e-73		Acadl	7.03048e-78	0.151383	0.222	0.133	2.26979e-73		Rps7	4.8189e-95	0.123844	0.994	0.997	1.55578e-90
Bcl11b	4.32146e-77	-0.279007	0.162	0.241	1.39518e-72		Gnas	7.03523e-78	-0.320806	0.664	0.655	2.27132e-73		Ap2s1	9.77954e-95	0.155624	0.355	0.219	3.15732e-90
Ndufa3	9.76147e-77	-0.24993	0.41	0.499	3.15149e-72		Pbxip1	9.71373e-78	0.133625	0.224	0.135	3.13608e-73		Lck	1.19411e-94	-0.466333	0.453	0.523	3.85519e-90
Rgs14	1.24613e-76	-0.275569	0.097	0.163	4.02313e-72		Tbcb	1.06885e-77	0.0977758	0.228	0.136	3.45079e-73		Fcgr2b	1.21401e-94	0.153737	0.175	0.089	3.91943e-90
Ssbp2	5.66894e-76	-0.240618	0.058	0.114	1.83022e-71		Mapkapk2	1.65797e-77	0.146481	0.112	0.054	5.35277e-73		Tmed3	1.2832e-94	0.16082	0.177	0.092	4.14283e-90
S100a11	1.20563e-75	0.478049	0.44	0.365	3.89237e-71		Bet1l	1.83741e-77	0.107491	0.152	0.082	5.93206e-73		Rps8	1.28812e-94	0.10728	0.997	0.998	4.15869e-90
Tes	1.44974e-75	-0.255971	0.236	0.321	4.68048e-71		Psmb5	2.69264e-77	0.156965	0.48	0.334	8.69317e-73		Tubb4b	1.42308e-94	0.248326	0.458	0.308	4.59442e-90
U2af2	2.20208e-75	-0.270052	0.244	0.328	7.10943e-71		Cdv3	2.85457e-77	0.118644	0.198	0.116	9.21597e-73		Surf1	2.02408e-94	0.14264	0.2	0.108	6.53474e-90
Ngdn	7.40882e-75	-0.278174	0.128	0.197	2.39194e-70		Hmox2	3.63864e-77	0.106006	0.298	0.188	1.17473e-72		Cd22	3.21016e-94	0.168917	0.286	0.169	1.0364e-89
Sp3	1.12035e-74	-0.294254	0.126	0.195	3.61703e-70		Tcf7	4.46718e-77	-0.491033	0.342	0.406	1.44223e-72		Nap1l1	3.79918e-94	0.203505	0.49	0.332	1.22657e-89
Phf1	1.48052e-74	-0.245736	0.074	0.134	4.77985e-70		Ap2s1	1.00527e-76	0.123912	0.337	0.219	3.24552e-72		Vcp	4.88297e-94	0.202911	0.45	0.297	1.57647e-89
Foxk1	5.34741e-74	-0.235828	0.072	0.131	1.72641e-69		Vkorc1	1.14673e-76	0.114674	0.167	0.093	3.70222e-72		Psmb10	5.052e-94	0.2092	0.514	0.35	1.63104e-89
Fam43a	6.74103e-74	-0.379314	0.056	0.11	2.17634e-69		Bri3bp	1.22254e-76	0.115841	0.216	0.129	3.94697e-72		Ndufa11	7.77434e-94	0.172776	0.478	0.314	2.50994e-89
Arpp19	1.33796e-73	-0.243008	0.341	0.431	4.31961e-69		Wdfy4	1.27839e-76	0.148433	0.154	0.083	4.12729e-72		Creg1	1.07967e-93	0.152485	0.14	0.067	3.48572e-89
Dapl1	3.53611e-73	-0.327721	0.139	0.213	1.14163e-68		1810037I17Rik	1.77359e-76	0.150708	0.451	0.309	5.72604e-72		Use1	1.11232e-93	0.144241	0.331	0.203	3.59112e-89
Arl6ip1	1.09985e-72	0.318678	0.607	0.55	3.55087e-68		Bola1	1.36204e-75	0.108459	0.111	0.054	4.39733e-71		Top1	2.34475e-93	0.227484	0.445	0.298	7.57003e-89
Ankrd44	1.154e-72	-0.273682	0.25	0.332	3.72569e-68		Slamf7	2.53334e-75	0.146044	0.103	0.049	8.1789e-71		Cebpb	2.96283e-93	-0.512438	0.084	0.163	9.56549e-89
Nol7	1.72529e-72	0.302815	0.492	0.414	5.57011e-68		Supt16	3.37997e-75	0.126069	0.211	0.126	1.09122e-70		Nrros	5.03454e-93	0.178002	0.331	0.204	1.6254e-88
Aldh2	2.56909e-72	0.314231	0.212	0.141	8.29429e-68		Micos13	3.49265e-75	0.1526	0.491	0.343	1.1276e-70		Atxn7l3b	2.81794e-92	0.166086	0.369	0.233	9.09772e-88
Saraf	3.85771e-72	-0.290663	0.316	0.401	1.24546e-67		Xpa	3.9858e-75	0.117148	0.17	0.096	1.28682e-70		Fam111a	3.33965e-92	0.14254	0.215	0.12	1.07821e-87
Tmed2	4.60772e-72	-0.238062	0.355	0.443	1.4876e-67		Edf1	7.73903e-75	0.191041	0.676	0.516	2.49855e-70		Ndufs6	6.5862e-92	0.153775	0.298	0.18	2.12636e-87
Rps18	9.22059e-72	0.137578	0.984	0.977	2.97687e-67		Fam111a	8.04216e-75	0.13148	0.201	0.12	2.59641e-70		Cnih4	6.82038e-92	0.143145	0.195	0.105	2.20196e-87
Mob3a	1.60143e-71	-0.273772	0.167	0.241	5.17022e-67		Sorl1	1.54051e-74	0.157347	0.331	0.22	4.97353e-70		Rpp25l	7.01666e-92	0.131393	0.165	0.084	2.26533e-87
Ube2s	2.46178e-71	0.388105	0.318	0.246	7.94786e-67		Lman1	1.77779e-74	0.122211	0.119	0.06	5.73958e-70		Uba52	7.22967e-92	-0.170541	0.976	0.979	2.3341e-87
Max	3.47957e-71	-0.273694	0.176	0.25	1.12338e-66		Pde2a	2.06029e-74	0.137036	0.133	0.07	6.65165e-70		Txnip	8.43509e-92	-0.539542	0.494	0.525	2.72327e-87
Nop10	7.74874e-71	-0.22582	0.473	0.563	2.50168e-66		Gadd45gip1	4.12972e-74	0.101011	0.317	0.204	1.33328e-69		Trmt112	9.46305e-92	0.221759	0.741	0.573	3.05514e-87
Ppcdc	2.2038e-70	-0.242488	0.053	0.104	7.11498e-66		Mcm4	5.40231e-74	0.119218	0.153	0.084	1.74414e-69		Gramd1a	9.88935e-92	-0.527015	0.273	0.343	3.19278e-87
Lmnb1	2.33684e-70	0.389617	0.152	0.094	7.54448e-66		Mrpl43	5.43625e-74	0.101919	0.339	0.22	1.75509e-69		Pmvk	2.89604e-91	0.134859	0.12	0.054	9.34986e-87
Atp11b	3.17033e-70	-0.267467	0.169	0.243	1.02354e-65		Hmgb1	5.46566e-74	-0.224333	0.7	0.702	1.76459e-69		Glmp	1.54868e-90	0.128171	0.31	0.187	4.99992e-86
Arrb2	5.20549e-70	-0.256189	0.209	0.286	1.68059e-65		Chmp4b	6.90023e-74	0.169404	0.402	0.276	2.22774e-69		Csnk2b	3.2468e-90	0.188927	0.525	0.361	1.04823e-85
Prr13	5.56968e-70	0.313488	0.331	0.25	1.79817e-65		Utp3	7.68114e-74	0.116938	0.321	0.207	2.47985e-69		Tln1	4.69206e-90	0.209153	0.532	0.368	1.51483e-85
Plek	6.52257e-70	0.296867	0.129	0.074	2.10581e-65		Lrrk2	1.14244e-73	0.160991	0.138	0.074	3.68836e-69		Spi1	5.39891e-90	0.231885	0.233	0.134	1.74304e-85
Psmb1	6.88836e-70	0.269773	0.569	0.51	2.22391e-65		Igbp1	1.22297e-73	0.11539	0.234	0.143	3.94836e-69		Mrpl17	6.22753e-90	0.134709	0.257	0.15	2.01056e-85
Calm1	7.63928e-70	0.242287	0.788	0.774	2.46634e-65		Prdx5	1.49894e-73	0.352645	0.398	0.276	4.83932e-69		Igfbp4	8.50104e-90	-0.465919	0.176	0.275	2.74456e-85
Igfbp4	1.03522e-69	-0.290126	0.192	0.275	3.34222e-65		Srsf7	1.88209e-73	-0.364188	0.475	0.505	6.07634e-69		Aimp1	1.26383e-89	0.165064	0.397	0.255	4.08027e-85
Irf1	1.75292e-69	-0.376506	0.205	0.279	5.65929e-65		Manf	2.19354e-73	0.184484	0.393	0.267	7.08183e-69		Slamf7	1.58478e-89	0.155859	0.111	0.049	5.11648e-85
Pkn1	2.04808e-69	-0.270241	0.138	0.207	6.61223e-65		Glg1	2.47505e-73	0.109139	0.242	0.149	7.99071e-69		Ndufb9	2.02224e-89	0.201907	0.514	0.349	6.52879e-85
Sf1	2.18054e-69	-0.247285	0.308	0.392	7.03988e-65		Gm11808	4.51639e-73	0.140204	0.447	0.309	1.45812e-68		2022-03-02	2.06843e-89	0.141126	0.371	0.235	6.67793e-85
Hnrnpul2	2.28394e-69	0.32375	0.326	0.248	7.3737e-65		Cyfip2	5.93918e-73	0.134145	0.362	0.242	1.91746e-68		Cst3	4.53235e-89	0.397882	0.478	0.322	1.46327e-84
Ccr7	2.93764e-69	-0.235819	0.378	0.473	9.48417e-65		Eif5a	6.92665e-73	-0.254983	0.708	0.711	2.23627e-68		Rpl17	7.24793e-89	0.116235	0.994	0.993	2.34e-84
Rnaset2b	3.48599e-69	-0.264201	0.217	0.293	1.12545e-64		Samhd1	1.00061e-72	0.223891	0.595	0.454	3.23045e-68		Trac	9.30538e-89	-0.515747	0.242	0.323	3.00424e-84
Yipf4	5.64614e-69	-0.272066	0.142	0.21	1.82286e-64		Tmbim4	1.00656e-72	0.0991158	0.253	0.158	3.24969e-68		Rest	3.2694e-88	0.140246	0.217	0.122	1.05553e-83
Abhd17a	5.70323e-69	0.242896	0.208	0.138	1.84129e-64		Numa1	1.47998e-72	0.153557	0.318	0.21	4.77813e-68		Crlf2	3.27962e-88	0.139486	0.291	0.176	1.05883e-83
mt-Nd6	6.84963e-69	-0.228295	0.17	0.248	2.2114e-64		Ppp1r11	2.22148e-72	0.113451	0.373	0.248	7.17205e-68		Mgat1	3.41825e-88	0.11625	0.193	0.105	1.10358e-83
Rps15	8.16631e-69	0.19141	0.897	0.884	2.63649e-64		Mrps34	2.57097e-72	0.100232	0.292	0.187	8.30039e-68		Pafah1b3	6.07256e-88	0.159533	0.137	0.067	1.96053e-83
Ddx5	1.99164e-68	-0.134221	0.868	0.916	6.43001e-64		Mdh1	5.12836e-72	0.149458	0.494	0.35	1.65569e-67		Arf6	1.00168e-87	-0.48586	0.452	0.484	3.23391e-83
Rchy1	2.51188e-68	-0.26781	0.192	0.267	8.10961e-64		Nmi	5.61257e-72	0.120729	0.276	0.175	1.81202e-67		Psme1	1.20682e-87	0.222183	0.82	0.681	3.89621e-83
Srsf6	1.40422e-67	-0.234803	0.249	0.329	4.53352e-63		Trafd1	5.99743e-72	0.1262	0.159	0.089	1.93627e-67		Atpif1	1.45802e-87	0.182015	0.313	0.194	4.70721e-83
Hmgb2	2.04618e-67	0.620161	0.353	0.291	6.60609e-63		Ndufs5	7.00567e-72	0.132033	0.364	0.242	2.26178e-67		Siva1	1.65077e-87	0.136284	0.17	0.089	5.32952e-83
Tnfaip8	2.33348e-67	-0.273339	0.255	0.334	7.53362e-63		Calhm6	7.75756e-72	0.129437	0.141	0.076	2.50453e-67		Ebp	3.21843e-87	0.119328	0.218	0.122	1.03907e-82
Ddx23	3.61744e-67	0.262183	0.165	0.104	1.16789e-62		Cd44	9.33386e-72	0.165695	0.155	0.088	3.01344e-67		Atp5e	4.47189e-87	0.189731	0.919	0.848	1.44375e-82
Atp5d	6.11698e-67	0.246729	0.667	0.634	1.97487e-62		Phyh	1.10383e-71	0.0958343	0.147	0.08	3.56371e-67		Ndufs5	6.17996e-87	0.14861	0.379	0.242	1.9952e-82
Ccdc117	6.77046e-67	-0.231304	0.053	0.103	2.18584e-62		Ptrh2	1.60304e-71	0.0911765	0.121	0.062	5.17542e-67		Plcg2	6.46935e-87	0.115427	0.223	0.125	2.08863e-82
Rps14	8.49888e-67	0.129169	0.991	0.984	2.74386e-62		Rnpep	1.73935e-71	0.127225	0.135	0.072	5.61548e-67		Kpna4	1.76562e-86	-0.483721	0.203	0.279	5.70032e-82
Rpl19	1.29984e-66	0.0997409	0.998	0.997	4.19653e-62		Casp1	1.88442e-71	0.104306	0.1	0.047	6.08385e-67		Sbds	1.89133e-86	0.125869	0.227	0.13	6.10616e-82
Lck	1.68249e-66	-0.267485	0.443	0.523	5.43191e-62		Irf9	2.17396e-71	0.0981178	0.255	0.16	7.01863e-67		Timm10b	2.13518e-86	0.185473	0.469	0.314	6.89342e-82
Gimap5	2.4494e-66	-0.302558	0.256	0.333	7.90789e-62		Gmfg	4.28256e-71	0.198476	0.654	0.517	1.38262e-66		Sin3b	8.75927e-86	0.136658	0.359	0.227	2.82793e-81
Rnf187	2.9427e-66	-0.228791	0.329	0.412	9.5005e-62		Plec	4.70862e-71	0.165989	0.268	0.174	1.52018e-66		Edf1	9.10729e-86	0.209678	0.69	0.516	2.94029e-81
Ythdc1	5.28094e-66	-0.270803	0.242	0.319	1.70495e-61		Hmgb2	5.39187e-71	0.49264	0.403	0.291	1.74077e-66		Sra1	9.81345e-86	0.126903	0.302	0.185	3.16827e-81
Gimap3	1.09071e-65	-0.224657	0.445	0.533	3.52137e-61		Pop7	5.92129e-71	0.0842757	0.198	0.117	1.91169e-66		Uqcr11	1.05713e-85	0.202705	0.475	0.322	3.41294e-81
Tpm4	2.46585e-65	-0.269825	0.283	0.362	7.96099e-61		Ifnar2	7.15442e-71	0.128066	0.245	0.154	2.3098e-66		Ppp1cc	1.17912e-85	-0.420754	0.49	0.517	3.80678e-81
Hsp90b1	2.72694e-65	0.540678	0.477	0.411	8.80394e-61		Dexi	7.95622e-71	0.103307	0.112	0.056	2.56867e-66		Mif4gd	1.6841e-85	0.139118	0.438	0.292	5.43712e-81
Csrnp1	3.23696e-65	-0.27132	0.072	0.126	1.04505e-60		Daxx	8.22536e-71	0.120796	0.236	0.147	2.65556e-66		Ly6d	4.23186e-85	0.267236	0.53	0.4	1.36625e-80
Snrnp48	6.24245e-65	-0.274036	0.164	0.233	2.01537e-60		Mrpl14	9.0037e-71	0.110672	0.247	0.154	2.90684e-66		Syk	7.39968e-85	0.124324	0.314	0.194	2.38899e-80
Vasp	7.65211e-65	-0.243239	0.343	0.425	2.47049e-60		Mrpl42	9.87018e-71	0.120133	0.282	0.18	3.18659e-66		Thy1	7.70938e-85	-0.434067	0.357	0.455	2.48897e-80
Dhx9	1.51395e-64	0.288397	0.295	0.22	4.8878e-60		Ciita	1.09748e-70	0.192458	0.224	0.14	3.54321e-66		1810026B05Rik	1.03007e-84	-0.452664	0.126	0.203	3.32557e-80
Ier5	1.56147e-64	-0.359182	0.339	0.412	5.0412e-60		Abi3	1.106e-70	0.123964	0.192	0.114	3.57073e-66		Msn	1.3168e-84	-0.280136	0.772	0.762	4.25128e-80
Apobec3	2.64333e-64	0.232596	0.559	0.475	8.53398e-60		Naa38	4.72135e-70	0.0966237	0.308	0.199	1.52429e-65		Pkig	2.03839e-84	0.131785	0.34	0.213	6.58093e-80
Arf5	3.78243e-64	-0.19815	0.506	0.592	1.22116e-59		Cstb	8.27962e-70	0.122235	0.26	0.165	2.67308e-65		Pabpc1	2.19666e-84	-0.221091	0.909	0.9	7.09193e-80
Tmed7	4.68834e-64	-0.237902	0.099	0.158	1.51363e-59		Ndufs6	1.17376e-69	0.1021	0.282	0.18	3.78948e-65		Ptrh2	2.5874e-84	0.104788	0.129	0.062	8.35342e-80
Fam102a	6.12853e-64	-0.235715	0.115	0.178	1.9786e-59		Psmb9	1.18481e-69	0.172069	0.569	0.42	3.82514e-65		Eif2s2	3.56013e-84	0.172665	0.48	0.325	1.14939e-79
Pde3b	1.32795e-63	-0.22596	0.078	0.134	4.28728e-59		Prdm2	1.26777e-69	0.113102	0.182	0.107	4.09299e-65		Prdx5	1.11115e-83	0.290412	0.417	0.276	3.58735e-79
Rasgrp2	2.18457e-63	-0.265322	0.323	0.405	7.0529e-59		Bach2	1.43485e-69	-0.476326	0.188	0.253	4.63241e-65		Kdm5c	2.74629e-83	0.116769	0.181	0.099	8.86641e-79
Ube2i	2.23939e-63	-0.220813	0.428	0.514	7.22986e-59		Ppp1r21	1.4632e-69	0.128834	0.138	0.075	4.72393e-65		Rps16	3.92045e-83	0.111812	0.998	0.998	1.26572e-78
Sarnp	4.3082e-63	-0.268313	0.28	0.353	1.3909e-58		Serinc3	1.8359e-69	-0.499038	0.47	0.499	5.92721e-65		Tmem160	4.18766e-83	0.136316	0.378	0.243	1.35199e-78
Ypel3	7.43444e-63	-0.206247	0.476	0.564	2.40021e-58		Os9	2.20267e-69	0.125526	0.241	0.151	7.11131e-65		Slfn2	4.66519e-83	0.23428	0.648	0.488	1.50616e-78
Skp1a	8.99006e-63	-0.217271	0.421	0.504	2.90244e-58		Arhgef1	2.22749e-69	-0.31302	0.645	0.639	7.19146e-65		Ndufaf3	6.029e-83	0.106371	0.188	0.103	1.94646e-78
Btbd1	1.08029e-62	-0.259805	0.099	0.156	3.48772e-58		Nfkb2	2.66738e-69	0.120664	0.21	0.128	8.61163e-65		Spib	7.02292e-83	0.154495	0.219	0.126	2.26735e-78
Commd8	1.43158e-62	-0.247645	0.153	0.22	4.62186e-58		Tspo	3.81342e-69	0.302674	0.602	0.467	1.23116e-64		Socs3	1.28345e-82	0.229965	0.157	0.083	4.14363e-78
Sec61b	1.69319e-62	0.268857	0.657	0.622	5.46645e-58		Atpif1	3.87296e-69	0.137182	0.297	0.194	1.25038e-64		Herpud1	1.30161e-82	0.128125	0.293	0.18	4.20224e-78
Clptm1l	2.40332e-62	-0.240494	0.088	0.144	7.75912e-58		Sys1	4.11066e-69	0.111251	0.425	0.291	1.32713e-64		Rapgef6	1.31034e-82	-0.454022	0.47	0.501	4.23044e-78
Ciita	3.21535e-62	0.290606	0.205	0.14	1.03808e-57		Mrps16	5.55514e-69	0.115406	0.432	0.296	1.79348e-64		Lsm12	2.64818e-82	0.124137	0.312	0.193	8.54965e-78
Slc44a2	4.99937e-62	-0.242548	0.212	0.287	1.61405e-57		Kdm6a	5.88025e-69	0.108174	0.132	0.071	1.89844e-64		Pax5	2.73554e-82	0.133027	0.228	0.131	8.8317e-78
Pgls	9.44559e-62	0.273196	0.433	0.356	3.04951e-57		Tspan31	8.8589e-69	0.0900318	0.12	0.063	2.86009e-64		Bloc1s1	2.94077e-82	0.145514	0.402	0.263	9.49428e-78
Als2cl	1.23556e-61	-0.172868	0.057	0.107	3.98901e-57		Rps19	9.16753e-69	-0.123505	0.99	0.995	2.95974e-64		Bola1	3.35065e-82	0.124547	0.116	0.054	1.08176e-77
Tbc1d10c	1.97439e-61	-0.223627	0.375	0.457	6.37433e-57		Hck	1.9738e-68	0.166885	0.103	0.051	6.3724e-64		Psmb5	5.34425e-82	0.176728	0.488	0.334	1.72539e-77
Gls	2.39386e-61	-0.220581	0.08	0.134	7.72858e-57		Mrpl18	2.32592e-68	0.111265	0.343	0.228	7.50925e-64		Anapc13	8.06898e-82	0.113165	0.232	0.136	2.60507e-77
2810013P06Rik	3.57303e-61	-0.244567	0.086	0.142	1.15355e-56		Serpinb1a	3.25662e-68	0.215494	0.278	0.185	1.0514e-63		Sf3b5	1.46866e-81	0.167396	0.502	0.342	4.74158e-77
Slc50a1	7.2107e-61	-0.252769	0.295	0.369	2.32798e-56		Hnrnpul2	3.52541e-68	0.138434	0.365	0.248	1.13818e-63		H2-DMb2	1.58633e-81	0.199032	0.512	0.37	5.12147e-77
Ighm	8.3761e-61	-0.206468	0.569	0.655	2.70422e-56		Rps15	4.01558e-68	0.160102	0.923	0.884	1.29643e-63		Tbcb	1.86593e-81	0.117282	0.233	0.136	6.02415e-77
Mcm4	1.09675e-60	0.225583	0.138	0.084	3.54087e-56		H2afy	7.9745e-68	0.156537	0.495	0.353	2.57457e-63		1810037I17Rik	2.92471e-81	0.167032	0.461	0.309	9.44244e-77
Rasal3	1.37827e-60	-0.225052	0.257	0.334	4.44974e-56		Ufc1	8.59129e-68	0.0934987	0.27	0.172	2.7737e-63		Cd53	4.87736e-81	-0.364953	0.644	0.635	1.57465e-76
Eif3f	1.42412e-60	0.171989	0.888	0.89	4.59779e-56		Capg	1.0371e-67	0.17289	0.378	0.266	3.34829e-63		Mrpl42	6.05855e-81	0.122806	0.293	0.18	1.956e-76
Fen1	1.48256e-60	0.181059	0.102	0.056	4.78645e-56		Slirp	1.29124e-67	0.0819359	0.174	0.101	4.16877e-63		Ctsa	6.30268e-81	0.156994	0.333	0.212	2.03482e-76
Mzb1	1.6077e-60	0.437293	0.251	0.182	5.19046e-56		Ptpn11	1.73669e-67	0.129051	0.148	0.083	5.60691e-63		Rad50	9.94217e-81	0.133334	0.16	0.085	3.20983e-76
Lsm5	1.68376e-60	-0.255821	0.213	0.282	5.43602e-56		Ifi206	4.33803e-67	0.118692	0.187	0.112	1.40053e-62		Pgp	9.97468e-81	0.126006	0.219	0.127	3.22033e-76
Lgals9	2.03196e-60	-0.236455	0.261	0.338	6.5602e-56		Mcm6	4.71735e-67	0.1491	0.162	0.095	1.523e-62		Phyh	1.47738e-80	0.107897	0.154	0.08	4.76974e-76
Ifi47	2.42103e-60	-0.335796	0.286	0.358	7.8163e-56		Fam49b	5.59847e-67	-0.375869	0.495	0.508	1.80747e-62		Casp1	2.58949e-80	0.0893556	0.106	0.047	8.36017e-76
Mcm3	2.9492e-60	0.259506	0.121	0.072	9.5215e-56		Fkbp5	7.39168e-67	0.12335	0.141	0.079	2.38641e-62		Pbxip1	2.69659e-80	0.131088	0.23	0.135	8.70594e-76
Anp32e	4.62804e-60	0.339481	0.287	0.22	1.49416e-55		Pgam1	8.88063e-67	0.135431	0.327	0.218	2.86711e-62		Inpp4b	3.9243e-80	-0.52684	0.208	0.281	1.26696e-75
Rpl36a	4.92675e-60	-0.128034	0.951	0.964	1.5906e-55		Ifi214	9.02066e-67	0.144188	0.156	0.09	2.91232e-62		Atp6ap1	4.00949e-80	0.112251	0.283	0.173	1.29446e-75
Dgka	5.33553e-60	-0.230139	0.345	0.429	1.72258e-55		Cd2bp2	1.34187e-66	0.0798851	0.177	0.103	4.33222e-62		Tmbim6	4.49313e-80	0.213351	0.731	0.567	1.45061e-75
Rab24	5.56677e-60	-0.240403	0.121	0.182	1.79723e-55		Glmp	1.98972e-66	0.076955	0.289	0.187	6.4238e-62		Ly6c2	6.11396e-80	0.657104	0.212	0.131	1.97389e-75
Smc1a	5.66949e-60	0.300903	0.294	0.223	1.8304e-55		Grina	2.16421e-66	0.300952	0.199	0.122	6.98715e-62		Rpl27a	9.15257e-80	0.0979095	0.996	0.997	2.95491e-75
Fam189b	7.35108e-60	-0.220502	0.159	0.228	2.3733e-55		Prrc2a	2.42484e-66	0.138025	0.364	0.248	7.82859e-62		Cpne3	9.3805e-80	0.124164	0.147	0.076	3.02849e-75
Mgst2	9.72867e-60	-0.194285	0.073	0.126	3.1409e-55		Ndufa8	2.64939e-66	0.105769	0.364	0.244	8.55354e-62		Nenf	1.04239e-79	0.124629	0.117	0.056	3.36537e-75
Rps24	1.45073e-59	-0.0901404	0.999	0.999	4.6837e-55		Chst12	3.04171e-66	0.0845485	0.119	0.062	9.82016e-62		Igkc	1.11383e-79	0.295873	0.526	0.379	3.596e-75
Irf2bpl	1.65647e-59	-0.247902	0.134	0.197	5.3479e-55		Hcfc1r1	3.42264e-66	0.099362	0.206	0.125	1.105e-61		Supt16	1.36454e-79	0.126101	0.217	0.126	4.40542e-75
Ccnl2	1.66003e-59	-0.254962	0.197	0.266	5.35942e-55		Sra1	4.48329e-66	0.0903891	0.286	0.185	1.44743e-61		Ndufc2	1.61242e-79	0.151125	0.418	0.276	5.20569e-75
Stambpl1	2.0925e-59	-0.236911	0.099	0.157	6.75565e-55		Use1	4.65953e-66	0.0936544	0.309	0.203	1.50433e-61		Sec62	1.86241e-79	0.130504	0.457	0.305	6.01279e-75
Tmem123	3.28293e-59	-0.410063	0.248	0.32	1.05989e-54		Fcrla	4.94926e-66	0.170675	0.229	0.146	1.59787e-61		Zbtb7a	2.01908e-79	0.0865091	0.319	0.2	6.51861e-75
Anxa2	1.40352e-58	0.377565	0.106	0.061	4.53127e-54		Tmem242	5.13835e-66	0.0780215	0.152	0.086	1.65892e-61		Timm17b	3.08372e-79	0.115239	0.301	0.187	9.95578e-75
H2-K1	3.80478e-58	-0.138026	0.95	0.961	1.22837e-53		Rpl35	5.27289e-66	-0.116948	0.988	0.994	1.70235e-61		Isg15	4.53873e-79	0.286285	0.19	0.108	1.46533e-74
Selenow	4.01448e-58	-0.187549	0.635	0.709	1.29607e-53		Ahnak	7.08862e-66	0.300355	0.185	0.116	2.28856e-61		1110008P14Rik	4.75435e-79	0.114018	0.277	0.169	1.53494e-74
Ube2b	5.16048e-58	-0.210348	0.325	0.402	1.66606e-53		Mpnd	1.33828e-65	0.0961938	0.189	0.113	4.32063e-61		Pfdn6	4.96934e-79	0.104994	0.263	0.158	1.60435e-74
Dpm3	5.58052e-58	-0.249862	0.23	0.3	1.80167e-53		Ndufb9	1.46293e-65	0.145601	0.492	0.349	4.72307e-61		Scpep1	7.70726e-79	0.128347	0.136	0.069	2.48829e-74
Slc9a3r1	7.84309e-58	-0.21366	0.32	0.399	2.53214e-53		Gbp7	1.49082e-65	0.131642	0.185	0.112	4.81312e-61		Ddrgk1	1.43848e-78	0.124289	0.31	0.194	4.64415e-74
Smim14	9.90463e-58	-0.29759	0.264	0.336	3.19771e-53		Nenf	1.60246e-65	0.0988178	0.109	0.056	5.17355e-61		AU020206	2.4544e-78	0.121932	0.124	0.061	7.92403e-74
Hscb	1.34316e-57	0.215469	0.155	0.1	4.3364e-53		Snrpc	1.83918e-65	0.10372	0.337	0.224	5.93779e-61		Lyn	2.84611e-78	0.12722	0.357	0.23	9.18867e-74
Wac	2.52937e-57	-0.252332	0.19	0.256	8.16607e-53		Tgfbr2	2.32817e-65	-0.405627	0.391	0.429	7.51651e-61		Snrnp25	2.96387e-78	0.149003	0.156	0.083	9.56885e-74
Bin1	4.14396e-57	-0.289852	0.216	0.284	1.33788e-52		Fuca1	3.20252e-65	0.0897062	0.224	0.14	1.03393e-60		Nfe2l2	3.64176e-78	0.148023	0.206	0.119	1.17574e-73
Rps10	4.31931e-57	0.0968087	0.998	0.997	1.39449e-52		Cnpy2	3.23198e-65	0.08601	0.164	0.095	1.04344e-60		Tgfbr2	4.77574e-78	-0.471399	0.382	0.429	1.54185e-73
Pglyrp1	7.2697e-57	0.440547	0.2	0.14	2.34702e-52		Herc6	3.39429e-65	0.112568	0.117	0.062	1.09585e-60		Mknk2	5.01432e-78	0.122577	0.259	0.157	1.61887e-73
Dctpp1	1.08069e-56	0.209849	0.13	0.08	3.48902e-52		Baz1b	3.43949e-65	0.138058	0.24	0.153	1.11044e-60		Xpa	5.88207e-78	0.117878	0.175	0.096	1.89903e-73
Rnaset2a	4.53223e-56	-0.210276	0.231	0.302	1.46323e-51		Ndufa9	3.7167e-65	0.0790988	0.185	0.11	1.19994e-60		Atox1	6.06881e-78	0.298892	0.462	0.317	1.95931e-73
Pou2af1	5.06018e-56	0.282531	0.184	0.125	1.63368e-51		Ndufaf8	4.54857e-65	0.10331	0.261	0.167	1.46851e-60		Cisd1	8.84169e-78	0.101273	0.16	0.086	2.85454e-73
Gbp4	7.5784e-56	-0.255238	0.095	0.149	2.44669e-51		Rps18	5.38357e-65	0.131548	0.976	0.977	1.73809e-60		Snx2	9.16314e-78	0.122837	0.466	0.319	2.95832e-73
Arf1	2.3598e-55	-0.204216	0.437	0.516	7.61861e-51		Ndufc1	5.49178e-65	0.126093	0.345	0.233	1.77302e-60		B3gnt8	9.63272e-78	0.145072	0.109	0.051	3.10992e-73
Ifi208	4.15433e-55	-0.22279	0.157	0.222	1.34123e-50		Hint3	6.7126e-65	0.0934949	0.191	0.115	2.16716e-60		Exosc3	1.4981e-77	0.098298	0.276	0.169	4.83661e-73
Mbnl1	4.32656e-55	-0.198364	0.491	0.56	1.39683e-50		Tmem160	1.32553e-64	0.114338	0.36	0.243	4.27946e-60		Acadl	1.98484e-77	0.130505	0.226	0.133	6.40806e-73
P2ry10	5.55876e-55	-0.254621	0.08	0.131	1.79465e-50		Ube2d2a	1.56682e-64	-0.344353	0.544	0.544	5.05847e-60		Rpl9	2.98338e-77	0.0932563	0.996	0.997	9.63184e-73
Cd40lg	7.34029e-55	-0.240678	0.056	0.101	2.36981e-50		Ndufb8	1.7139e-64	0.131311	0.405	0.281	5.53331e-60		Hdac1	4.11459e-77	0.116979	0.344	0.22	1.32839e-72
Tpr	7.70281e-55	0.261507	0.522	0.457	2.48685e-50		Lpxn	1.92632e-64	0.115198	0.241	0.154	6.21911e-60		Tomm5	4.24077e-77	0.137332	0.336	0.215	1.36913e-72
Hypk	1.53223e-54	-0.214102	0.066	0.113	4.94682e-50		Unc93b1	2.27634e-64	0.144513	0.39	0.277	7.34915e-60		Btk	6.84767e-77	0.123846	0.177	0.097	2.21077e-72
H2-Aa	1.62251e-54	0.182845	0.603	0.497	5.23826e-50		Rest	2.58017e-64	0.105113	0.2	0.122	8.33007e-60		Sec61b	8.48373e-77	0.255028	0.763	0.622	2.73897e-72
Thy1	1.73214e-54	-0.271645	0.38	0.455	5.5922e-50		Rpp25l	4.18239e-64	0.0877109	0.148	0.084	1.35028e-59		Ndufb7	9.17967e-77	0.163023	0.503	0.348	2.96366e-72
Ssh2	1.75476e-54	-0.216131	0.288	0.362	5.66526e-50		Fis1	4.71326e-64	0.175536	0.656	0.504	1.52168e-59		Arhgef1	1.35081e-76	-0.352004	0.651	0.639	4.36108e-72
Rbm7	3.46325e-54	-0.220927	0.176	0.24	1.11811e-49		Pfdn5	4.80758e-64	0.160293	0.89	0.811	1.55213e-59		Ets1	1.74849e-76	-0.35719	0.659	0.657	5.64501e-72
Snhg3	3.59495e-54	-0.240917	0.086	0.136	1.16063e-49		Smap2	6.74874e-64	0.111179	0.37	0.254	2.17883e-59		Ncf2	2.12998e-76	0.126723	0.176	0.097	6.87663e-72
Rpl13a	4.17253e-54	-0.0820182	0.991	0.991	1.3471e-49		Hdlbp	8.69081e-64	0.119148	0.196	0.12	2.80583e-59		Ptpn11	4.21092e-76	0.122206	0.156	0.083	1.3595e-71
Tbca	5.71433e-54	-0.202951	0.405	0.48	1.84487e-49		1110008P14Rik	1.39405e-63	0.0837278	0.263	0.169	4.50071e-59		Psen2	4.90781e-76	0.122865	0.231	0.137	1.58449e-71
Prpf8	8.26787e-54	0.283065	0.312	0.244	2.66928e-49		Siva1	1.39966e-63	0.0865014	0.155	0.089	4.51881e-59		Rel	5.5195e-76	0.121862	0.292	0.183	1.78197e-71
Edf1	1.14227e-53	0.241223	0.563	0.516	3.68782e-49		Sdf4	1.9919e-63	0.147371	0.468	0.33	6.43084e-59		Cd37	1.14099e-75	0.176701	0.839	0.713	3.68369e-71
Snx5	1.33616e-53	0.273716	0.447	0.375	4.3138e-49		Ddit4	2.33479e-63	0.170476	0.396	0.283	7.53787e-59		Chst12	1.23185e-75	0.107582	0.125	0.062	3.97704e-71
Slc3a2	1.4265e-53	-0.239246	0.155	0.216	4.60545e-49		Coro1a	2.5062e-63	-0.159597	0.942	0.95	8.09126e-59		Sugt1	1.34534e-75	0.114085	0.337	0.216	4.34343e-71
Srpr	1.45033e-53	0.234128	0.222	0.159	4.6824e-49		Edem2	2.59243e-63	0.114608	0.148	0.085	8.36967e-59		Ccdc50	1.82978e-75	0.115829	0.19	0.108	5.90746e-71
Rpl11	1.48681e-53	0.0968753	0.994	0.994	4.80017e-49		Snx5	3.5514e-63	0.137451	0.511	0.375	1.14657e-58		Mbnl1	1.87945e-75	-0.382287	0.553	0.56	6.0678e-71
Sec61g	1.83101e-53	-0.193527	0.496	0.575	5.9114e-49		Mvb12a	4.25602e-63	0.092344	0.261	0.168	1.37406e-58		Gm2682	2.47838e-75	-0.470184	0.147	0.219	8.00143e-71
Utp3	3.19616e-53	0.245223	0.275	0.207	1.03188e-48		Sdf2l1	5.92256e-63	0.123468	0.16	0.094	1.9121e-58		Cpsf2	2.79083e-75	0.103351	0.189	0.107	9.01021e-71
Frmd8	3.4581e-53	-0.216672	0.149	0.21	1.11645e-48		Ctsa	6.83802e-63	0.117038	0.315	0.212	2.20765e-58		Lman1	2.79755e-75	0.134331	0.122	0.06	9.03189e-71
Selenok	3.49776e-53	-0.217852	0.34	0.415	1.12925e-48		Ubl4a	6.99225e-63	0.077285	0.17	0.1	2.25745e-58		Psmd2	5.60844e-75	0.105009	0.266	0.163	1.81069e-70
Tmem258	4.03294e-53	-0.190847	0.388	0.466	1.30204e-48		Ubr4	9.12194e-63	0.115701	0.272	0.179	2.94502e-58		Ifngr1	5.7087e-75	0.212767	0.364	0.245	1.84305e-70
Amfr	4.76748e-53	-0.203906	0.063	0.109	1.53918e-48		Cpsf2	9.6861e-63	0.0727975	0.179	0.107	3.12716e-58		Il7r	5.82282e-75	-0.44354	0.321	0.411	1.8799e-70
Adrb2	4.85387e-53	-0.333771	0.122	0.179	1.56707e-48		Atox1	2.58142e-62	0.268839	0.439	0.317	8.33413e-58		Wdfy4	8.55822e-75	0.111847	0.157	0.083	2.76302e-70
Itpkb	8.21315e-53	-0.220772	0.166	0.23	2.65162e-48		Ddt	3.35331e-62	0.104489	0.227	0.144	1.08262e-57		Wdr61	1.17016e-74	0.0882543	0.179	0.099	3.77786e-70
Trbc1	9.51664e-53	-0.270213	0.104	0.158	3.07245e-48		AU020206	3.46486e-62	0.116808	0.114	0.061	1.11863e-57		Cib1	1.2242e-74	0.135136	0.311	0.198	3.95232e-70
Dcun1d5	1.52539e-52	-0.237359	0.243	0.308	4.92473e-48		H2-M3	3.70118e-62	0.0821537	0.249	0.16	1.19493e-57		Ly6c1	2.0069e-74	-0.522117	0.067	0.134	6.47928e-70
Gdi1	1.56418e-52	-0.231108	0.134	0.193	5.04995e-48		Psmb1	5.2415e-62	0.167855	0.659	0.51	1.69222e-57		Adh5	2.52073e-74	0.1115	0.327	0.208	8.13818e-70
Ywhaq	1.57522e-52	-0.245661	0.148	0.207	5.08561e-48		Cdk9	5.70919e-62	0.0864881	0.159	0.093	1.84321e-57		Tcf25	3.94035e-74	0.15921	0.493	0.34	1.27214e-69
Sidt1	3.31051e-52	-0.208613	0.09	0.141	1.0688e-47		Pbdc1	7.55585e-62	0.0901974	0.179	0.107	2.43941e-57		Lax1	6.97486e-74	0.128109	0.244	0.149	2.25183e-69
Tnfrsf13c	4.75545e-52	-0.452478	0.181	0.237	1.5353e-47		Snd1	7.70581e-62	0.0810051	0.183	0.11	2.48782e-57		Ndufa9	8.37688e-74	0.0934609	0.192	0.11	2.70448e-69
Hnrnpab	5.49582e-52	0.328328	0.473	0.423	1.77433e-47		Ly6e	1.13754e-61	0.13383	0.961	0.946	3.67254e-57		Naca	1.15495e-73	0.146283	0.956	0.928	3.72877e-69
B230219D22Rik	5.9594e-52	0.208928	0.198	0.138	1.92399e-47		Psmd2	1.17392e-61	0.0871741	0.253	0.163	3.79e-57		Cirbp	1.17051e-73	-0.506007	0.285	0.345	3.779e-69
Gimap8	6.57057e-52	-0.190183	0.183	0.25	2.12131e-47		Cmc1	1.46321e-61	0.0898281	0.207	0.128	4.72398e-57		Psmc3	1.33269e-73	0.124716	0.369	0.241	4.30259e-69
Tsc22d4	1.09477e-51	-0.227178	0.297	0.366	3.53446e-47		Ncl	1.57405e-61	0.224911	0.596	0.46	5.08181e-57		Psap	1.63713e-73	0.344725	0.631	0.465	5.28549e-69
Cd53	1.15823e-51	-0.171982	0.556	0.635	3.73934e-47		Blmh	1.58997e-61	0.0855475	0.147	0.085	5.13321e-57		Mri1	2.3466e-73	0.101809	0.212	0.124	7.576e-69
Kdm5c	1.27708e-51	0.211792	0.151	0.099	4.12305e-47		Cisd1	2.95846e-61	0.0765318	0.149	0.086	9.55139e-57		Dok1	2.57315e-73	0.115551	0.122	0.061	8.30743e-69
Fau	1.32293e-51	0.0853375	0.999	0.999	4.27109e-47		1810026B05Rik	5.16907e-61	-0.38197	0.142	0.203	1.66883e-56		Serf2	4.38437e-73	0.177894	0.942	0.889	1.41549e-68
Klrd1	1.69663e-51	-0.239117	0.117	0.174	5.47756e-47		Mcm3	6.58564e-61	0.130971	0.129	0.072	2.12617e-56		Nhp2	6.03217e-73	0.130545	0.31	0.199	1.94748e-68
Pdia3	2.51569e-51	0.293819	0.474	0.418	8.1219e-47		Txnip	6.74974e-61	-0.423581	0.514	0.525	2.17915e-56		Alad	8.70633e-73	0.0776717	0.109	0.052	2.81084e-68
Rrbp1	4.12241e-51	0.25825	0.202	0.144	1.33092e-46		Sema4b	6.82757e-61	0.126261	0.138	0.079	2.20428e-56		Cd19	1.10728e-72	0.12813	0.359	0.235	3.57487e-68
Snrnp200	4.25247e-51	0.23571	0.196	0.137	1.37291e-46		Ly6c1	7.15547e-61	-0.452842	0.076	0.134	2.31014e-56		Hmox2	1.1545e-72	0.110304	0.299	0.188	3.7273e-68
Rab21	4.43997e-51	-0.192027	0.057	0.1	1.43344e-46		Themis2	1.02764e-60	0.110018	0.101	0.052	3.31775e-56		Vps4b	1.24757e-72	0.106999	0.254	0.156	4.02778e-68
Scml4	4.89018e-51	-0.157804	0.081	0.131	1.57879e-46		Diaph1	1.09599e-60	0.1018	0.279	0.184	3.5384e-56		Asna1	1.85337e-72	0.0937574	0.191	0.109	5.98362e-68
Dnmt1	4.95732e-51	0.300249	0.184	0.13	1.60047e-46		Hipk1	1.12251e-60	0.105634	0.209	0.131	3.62401e-56		Ndufb2	1.94991e-72	0.129365	0.351	0.228	6.29529e-68
Galnt1	6.25228e-51	-0.237143	0.086	0.136	2.01855e-46		Hint2	1.15122e-60	0.0808185	0.149	0.086	3.71671e-56		H2-T22	2.0468e-72	0.143052	0.597	0.428	6.60808e-68
Atp5k	7.58799e-51	-0.226673	0.189	0.25	2.44978e-46		Dbi	1.94749e-60	0.15232	0.329	0.226	6.28746e-56		Aarsd1	2.08623e-72	0.0928726	0.179	0.101	6.73541e-68
Hnrnpk	1.01184e-50	-0.174473	0.622	0.695	3.26672e-46		Nhp2	2.14933e-60	0.0961243	0.297	0.199	6.93913e-56		Esd	2.47429e-72	0.114037	0.409	0.271	7.98825e-68
Hnrnpdl	1.5769e-50	-0.211493	0.355	0.427	5.09102e-46		Zfp106	5.27741e-60	0.0974067	0.196	0.122	1.70381e-55		Bcap31	2.71799e-72	0.120652	0.416	0.277	8.77503e-68
Lcp1	3.21832e-50	0.234702	0.744	0.733	1.03903e-45		Ssr4	6.75052e-60	0.19495	0.58	0.44	2.1794e-55		Bcar3	2.75601e-72	0.121071	0.153	0.082	8.89779e-68
Ppp1r18	3.23342e-50	-0.182805	0.532	0.605	1.04391e-45		Scpep1	6.94846e-60	0.104488	0.124	0.069	2.24331e-55		Prdx2	3.13788e-72	0.130912	0.383	0.254	1.01307e-67
Dusp10	4.20068e-50	-0.194303	0.067	0.113	1.35619e-45		Ifngr1	8.15448e-60	0.175172	0.347	0.245	2.63267e-55		Marcksl1	4.42532e-72	0.177939	0.2	0.119	1.42871e-67
Pa2g4	5.82629e-50	0.324805	0.38	0.32	1.88102e-45		Ndufa11	1.05599e-59	0.122811	0.446	0.314	3.40926e-55		Psenen	4.64059e-72	0.162442	0.59	0.422	1.49821e-67
Cbx4	6.56836e-50	-0.221953	0.138	0.195	2.1206e-45		Lman2	1.54452e-59	0.0873112	0.319	0.214	4.98647e-55		Pnrc1	6.65854e-72	-0.350927	0.682	0.665	2.14971e-67
Cd247	7.61413e-50	-0.209885	0.262	0.334	2.45822e-45		Tmbim6	2.02791e-59	0.177609	0.709	0.567	6.54711e-55		Cops9	9.89549e-72	0.154995	0.423	0.287	3.19476e-67
Cbfb	9.02491e-50	-0.243928	0.155	0.212	2.91369e-45		Ndufb5	2.85885e-59	0.128911	0.518	0.374	9.2298e-55		Atp5d	1.19636e-71	0.194945	0.782	0.634	3.86245e-67
Traf4	2.73493e-49	-0.2015	0.059	0.101	8.82971e-45		H2-T22	3.52323e-59	0.150215	0.571	0.428	1.13748e-54		Ndufb6	1.37694e-71	0.114495	0.354	0.23	4.44544e-67
Hsp90aa1	3.01716e-49	-0.170801	0.391	0.47	9.7409e-45		Rtraf	4.40027e-59	0.139321	0.595	0.444	1.42063e-54		Rtraf	1.40274e-71	0.161404	0.611	0.444	4.52875e-67
Itgb7	3.79748e-49	-0.165702	0.326	0.407	1.22602e-44		Ndufc2	4.88588e-59	0.125305	0.395	0.276	1.5774e-54		Gm8369	1.64239e-71	-0.5324	0.409	0.443	5.30246e-67
Rhoa	4.86824e-49	-0.177984	0.712	0.785	1.57171e-44		Anapc13	6.43743e-59	0.0659411	0.215	0.136	2.07833e-54		Tnfaip3	1.72031e-71	-0.44767	0.094	0.161	5.55401e-67
Erh	5.30514e-49	-0.181098	0.32	0.395	1.71276e-44		Sla	8.2125e-59	0.12012	0.251	0.165	2.65141e-54		Fcf1	5.06176e-71	0.0927536	0.239	0.144	1.63419e-66
Cisd1	5.57141e-49	0.187401	0.133	0.086	1.79873e-44		Flot1	8.73062e-59	0.0982358	0.109	0.058	2.81868e-54		Timm10	6.33927e-71	0.0936837	0.142	0.075	2.04663e-66
Slc25a3	6.14081e-49	0.18878	0.71	0.685	1.98256e-44		Uqcr11	1.56538e-58	0.137149	0.451	0.322	5.05384e-54		Mrps34	7.48626e-71	0.107994	0.294	0.187	2.41694e-66
Fam53b	7.63843e-49	-0.201202	0.108	0.161	2.46607e-44		Ddx23	1.98161e-58	0.085467	0.172	0.104	6.39763e-54		Hint2	1.30022e-70	0.108846	0.156	0.086	4.19778e-66
Cd27	8.88722e-49	-0.186616	0.206	0.274	2.86924e-44		Ifi47	2.09565e-58	0.140612	0.482	0.358	6.76582e-54		Zmat2	1.40236e-70	0.104858	0.325	0.21	4.52753e-66
Ifi206	1.60264e-48	-0.18956	0.067	0.112	5.17412e-44		Ndufb6	2.47866e-58	0.0917772	0.338	0.23	8.00235e-54		Fkbp2	1.6362e-70	0.121533	0.177	0.101	5.28248e-66
Sh3gl1	3.82901e-48	-0.211162	0.181	0.242	1.2362e-43		Calm1	3.10733e-58	0.212413	0.854	0.774	1.0032e-53		Il4i1	1.69807e-70	0.225394	0.167	0.094	5.48221e-66
Hdlbp	3.83779e-48	0.216734	0.174	0.12	1.23903e-43		Lamtor4	3.56424e-58	0.0982059	0.357	0.245	1.15071e-53		Med19	1.9753e-70	0.105089	0.125	0.064	6.37725e-66
Tspan32	4.74835e-48	-0.218692	0.278	0.348	1.53301e-43		Zkscan3	4.56329e-58	0.0946593	0.134	0.076	1.47326e-53		Dok3	2.09021e-70	0.100356	0.267	0.165	6.74825e-66
Txk	1.18845e-47	-0.196484	0.125	0.18	3.83692e-43		Gbp6	4.69615e-58	0.119658	0.131	0.075	1.51615e-53		Aprt	2.3641e-70	0.134588	0.415	0.282	7.6325e-66
Sirt7	1.54154e-47	-0.2138	0.177	0.237	4.97687e-43		Tmem243	5.25716e-58	-0.468114	0.169	0.227	1.69727e-53		Btf3	2.67284e-70	0.150284	0.92	0.858	8.62926e-66
Arf4	1.58169e-47	-0.237803	0.243	0.306	5.10649e-43		Orai3	5.38626e-58	0.0655393	0.142	0.082	1.73895e-53		Rps25	3.06572e-70	0.158399	0.925	0.868	9.89768e-66
Mob4	1.81347e-47	-0.240259	0.165	0.222	5.85479e-43		Pgd	1.07927e-57	0.110159	0.145	0.085	3.48441e-53		Psmd12	4.09539e-70	0.10316	0.224	0.135	1.3222e-65
Sf3b2	1.98438e-47	0.240636	0.508	0.45	6.40656e-43		Trappc5	1.43934e-57	0.07466	0.214	0.136	4.6469e-53		Timm8b	4.724e-70	0.113439	0.239	0.146	1.52514e-65
1600020E01Rik	2.45378e-47	-0.184961	0.073	0.119	7.92203e-43		Pik3r4	1.51192e-57	0.101359	0.108	0.058	4.88124e-53		Trim35	5.28107e-70	0.122096	0.244	0.151	1.705e-65
Selenot	2.46457e-47	-0.22919	0.188	0.247	7.95685e-43		Sephs2	1.57073e-57	0.083052	0.12	0.066	5.0711e-53		Lman2	7.63965e-70	0.107698	0.33	0.214	2.46646e-65
Nhp2	2.62142e-47	0.270975	0.258	0.199	8.46325e-43		Anxa7	1.76807e-57	0.059886	0.164	0.098	5.7082e-53		Hnrnpdl	8.39566e-70	-0.449423	0.388	0.427	2.71054e-65
Snx3	3.06788e-47	-0.203384	0.363	0.433	9.90466e-43		Ppp1r9b	2.08625e-57	0.095062	0.158	0.094	6.73544e-53		Mrpl14	9.46011e-70	0.102942	0.25	0.154	3.0542e-65
Ddt	4.94719e-47	0.263196	0.199	0.144	1.5972e-42		Taf10	2.76654e-57	0.0903636	0.361	0.25	8.93176e-53		Ubl4a	1.7186e-69	0.0973652	0.176	0.1	5.54851e-65
Cdk17	5.03436e-47	-0.192158	0.116	0.169	1.62534e-42		Ino80b	2.78001e-57	0.0692113	0.165	0.099	8.97525e-53		Copb2	1.8287e-69	0.0819137	0.231	0.14	5.90394e-65
Ppp3cc	5.97241e-47	-0.228822	0.125	0.178	1.92819e-42		Tpr	2.84447e-57	0.137083	0.602	0.457	9.18336e-53		Lgals3bp	2.12236e-69	0.186912	0.174	0.1	6.85203e-65
Arhgap15	6.4838e-47	-0.208167	0.287	0.355	2.09329e-42		Parp1	3.12005e-57	0.0799926	0.278	0.185	1.00731e-52		Romo1	2.21428e-69	0.111161	0.401	0.268	7.14882e-65
Atxn2l	1.00612e-46	-0.219749	0.186	0.246	3.24827e-42		Esd	3.72619e-57	0.0942607	0.389	0.271	1.203e-52		Eci1	2.64388e-69	0.104046	0.163	0.091	8.53577e-65
Tmem64	1.17696e-46	-0.236214	0.072	0.116	3.79983e-42		Tle5	3.85244e-57	-0.392077	0.32	0.36	1.24376e-52		Dnajc19	2.80041e-69	0.100002	0.328	0.212	9.04111e-65
Zbtb20	1.52866e-46	-0.203696	0.096	0.146	4.93528e-42		Cks2	4.2467e-57	0.15171	0.108	0.058	1.37105e-52		Mrpl21	4.01477e-69	0.0885825	0.263	0.164	1.29617e-64
Spop	1.80583e-46	-0.235177	0.173	0.23	5.83013e-42		Gnai2	4.90656e-57	0.17743	0.704	0.566	1.58408e-52		Ssr4	4.56218e-69	0.222815	0.596	0.44	1.4729e-64
Ankrd10	2.27382e-46	-0.206985	0.15	0.207	7.34103e-42		Glrx	6.30538e-57	0.156456	0.117	0.066	2.03569e-52		Rnaseh2c	4.62933e-69	0.10906	0.358	0.234	1.49458e-64
Ppp1cc	2.45565e-46	-0.185248	0.442	0.517	7.92805e-42		Aurkaip1	6.69341e-57	0.0946649	0.394	0.274	2.16097e-52		Prkch	4.89771e-69	-0.459726	0.237	0.306	1.58123e-64
Kpna4	2.50743e-46	-0.197469	0.215	0.279	8.09522e-42		Uba1	9.91797e-57	0.0841005	0.315	0.213	3.20202e-52		Mettl26	6.6395e-69	0.0944151	0.176	0.101	2.14356e-64
Syngr2	2.61846e-46	0.226807	0.266	0.202	8.45369e-42		Ifi203	1.05681e-56	0.168643	0.555	0.423	3.4119e-52		Mpst	1.06278e-68	0.0889155	0.176	0.1	3.43119e-64
Midn	2.70601e-46	-0.214282	0.109	0.159	8.73636e-42		Resf1	1.06922e-56	0.117739	0.319	0.221	3.45197e-52		Rpl27	1.08087e-68	0.109726	0.985	0.982	3.4896e-64
Mtdh	4.05259e-46	0.245929	0.401	0.335	1.30838e-41		Mgat1	1.28883e-56	0.064988	0.172	0.105	4.16098e-52		Eif4a2	2.32031e-68	-0.418871	0.487	0.503	7.49111e-64
Rhoh	4.69173e-46	-0.21444	0.318	0.387	1.51472e-41		Znhit1	1.32995e-56	0.0719516	0.159	0.095	4.29375e-52		Stat3	2.6399e-68	0.128457	0.356	0.236	8.52291e-64
Gramd3	5.82571e-46	-0.219529	0.216	0.278	1.88083e-41		Gm45552	1.43701e-56	-0.362903	0.087	0.14	4.6394e-52		Gpi1	5.10538e-68	0.17888	0.688	0.53	1.64827e-63
Rpl22	6.2868e-46	0.109959	0.973	0.978	2.02969e-41		Lamp2	1.5104e-56	0.0797283	0.122	0.068	4.87633e-52		Lrrk2	1.26296e-67	0.110219	0.139	0.074	4.07746e-63
Slc35b3	8.94458e-46	-0.182109	0.065	0.107	2.88776e-41		Top1	1.54884e-56	0.142957	0.415	0.298	5.00043e-52		Ptpn18	1.50857e-67	0.193493	0.86	0.759	4.87041e-63
Atp5g2	9.46418e-46	0.16103	0.801	0.799	3.05551e-41		Ddx58	1.81305e-56	0.116003	0.23	0.15	5.85342e-52		Trappc2l	1.55081e-67	0.085472	0.257	0.16	5.00681e-63
Ppp2ca	1.11216e-45	-0.215783	0.145	0.199	3.59061e-41		Rpl18	1.98127e-56	0.105301	0.989	0.993	6.39653e-52		Lamtor4	1.59006e-67	0.13345	0.368	0.245	5.13351e-63
Suds3	1.12169e-45	-0.199698	0.091	0.137	3.62137e-41		Tor1aip1	2.0043e-56	0.122571	0.245	0.161	6.47088e-52		Rfc1	2.89665e-67	0.111213	0.236	0.146	9.35183e-63
[truncated: 3,911 more rows]

## Sheet: supplementary figure 9E
DEGs in VKH/HC comparison group
	p_val	avg_log2FC	pct.1	pct.2	p_val_adj
RPL11	0	0.1918	0.997	0.995	0
[truncated: 3,677 more rows]

## Sheet: supplementary figure 10A
DEGs of T cells in VKH/HC comparison group
[truncated: 3,395 more rows]

[truncated: 1 more sheets: supplementary figure 10C]
