# Supplementary material for: Multicellular immune dynamics implicate PIM1 as a potential therapeutic target for uveitis
Source: Nat Commun. 2022 Oct 4;13:5866. doi: 10.1038/s41467-022-33502-7 (PMC9532430; doi:10.1038/s41467-022-33502-7)
Supplement: Supplementary file 5 — Source Data [file 41467_2022_33502_MOESM5_ESM.xlsx]

## Sheet: figure1
Fig1
D	Day0	Day7-c	Day14-c	Day21-c	Day7	Day14	Day21
BC	0.400631	0.420334	0.418599	0.520279	0.4786	0.488869	0.527885
TC	0.550851	0.457852	0.45109	0.389385	0.419277	0.42416	0.352641
NK	0.00799274	0.00790915	0.0106007	0.00921793	0.0087206	0.0101784	0.00479616
Mono	0.00915925	0.0253498	0.0319745	0.0154279	0.0307516	0.0383316	0.0333272
Marco	0.00635099	0.0200771	0.0153409	0.015622	0.0193345	0.00939882	0.0153723
cDC	0.0137389	0.00973433	0.020081	0.00892684	0.00963855	0.01386	0.0148189
pDC	0.00470924	0.00919354	0.0178402	0.00611294	0.00883534	0.00571726	0.00780914
Neu	0.00656701	0.0495505	0.0344738	0.0350281	0.0248422	0.00948545	0.0433499

## Sheet: figure2
Fig2
D	Day0	Day7-c	Day14-c	Day21-c	Day7	Day14	Day21
ncd4	0.775771	0.579322	0.593937	0.54276	0.584891	0.554254	0.546635
tfh	0.0668278	0.178337	0.133608	0.158892	0.147759	0.154372	0.135183
th1	0.0154984	0.0451313	0.0415419	0.0680272	0.0432778	0.0954333	0.0808737
th17	0.0255936	0.0434902	0.0486527	0.0442177	0.0619718	0.068306	0.04634
treg	0.116309	0.15372	0.18226	0.186103	0.1621	0.127635	0.190968
ctl	0.153637	0.175504	0.210941	0.290411	0.164779	0.193163	0.252768
ncd8	0.846363	0.824496	0.789059	0.709589	0.835221	0.806837	0.747232
E	Day0	Day7.c	Day14.c	Day21.c	Day7	Day14	Day21
ncd4	0.589421	0.72925	0.838355	0.764402	2.2121	1.43736	0.866092
treg	3.58564	3.3607	3.575	3.56565	5.25693	4.66947	2.98816
tfh	0.643088	0.769228	0.72805	0.899782	1.67184	1.32327	0.636014
th17	3.22164	1.69031	2.22532	2.2003	3.72125	4.73957	2.08513
th1	1.88888	1.39558	1.07814	1.52697	3.04916	4.5202	1.74671
ncd8	0.377425	0.458128	0.575709	0.521553	1.05077	0.871496	0.409476
ctl	0.802186	0.735078	0.721227	0.908619	1.60463	1.45796	0.655131
prot	1.43305	1.22762	1.50813	1.23064	2.05018	2.54064	1.42608

## Sheet: figure3
Fig3
A	Normal	EAU
	12	50
	8	50
	15	40
	10	33
	19	46
	25	60
B	EAU	SMI-4a
	2	0
	2	0
	1	0
	2	0
	2	0.5
	2	0
C	EAU	SMI-4a
	3	0
	3	0
	2	0
	3	0
	3	0
	3	0
D	EAU	SMI-4a
	3.25	0.82
	2.19	0.51
	2.79	2.11
	3.11	0.78
	3.09	1.06
	1.8	0.65
E	EAU	SMI-4a
	3.18	1.37
	2.83	1.47
	1.8	0.93
	3.25	1.34
	3.12	0.74
	2.31	2.25
F	EAU	SMI-4a
	14.3	23.7
	13	19.4
	11.68	25.6
	9.9	22.1
	9.4	22.75
	10.9	20.45
G	EAU	SMI-4a
	76	55.1
	75.8	50.5
	76.1	53.7
	71.5	58.2
	72.4	56.8
	73.1	50
H	EAU	SMI-4a
	78.2	48.7
	75	50.2
	75.6	55.4
	80.2	45.7
	78.9	43.9
	80.8	53.6
I	EAU	SMI-4a
	73.1	56.3
	76.2	55.7
	78.9	56
	72.4	58.2
	71.5	53.8
	72.7	50.1

## Sheet: figure4
Fig4
A	EAU	SMI-4a
	2.03	1.04
	2.24	0.95
	2.15	1.12
	2.07	1
	1.97	0.87
	2.02	1.18
B	EAU	SMI-4a
	2.98	0.53
	3.33	2.34
	2.76	1.57
	2.49	1.88
	4.02	0.64
	1.96	0.77
C	EAU	SMI-4a
	10.8	18.5
	14.3	19.7
	11.6	16.5
	16.4	15.1
	9.49	16
	13.5	18.3
E	EAU	SMI-4a
	2	0
	2	0
	1	0
	2	0
	2	0.5
	1	0
G	CD4	CD4+Nc shRNA	CD4+pim1 shRNA
	2	2	0
	2	2	0.5
	1	0.5	0
	2	2	0
	2	1	0
	1	2	0
H	Control	IRBP1-20	IRBP1-20+SMI-4a
	77.5	91.1	14.6
	84.2	90.4	22.7
	69.8	89.6	10.1
	69.9	83.5	33.5
	72.7	80.1	39.6
	55.4	90.2	17.3
I	Control	IRBP1-20	IRBP1-20+SMI-4a
	3.74	72.5	26.2
	4.11	80.2	25.5
	6.54	74.7	31.7
	2.77	69.4	16.4
	8.3	72.8	31.1
	4.23	58.4	25.3
J	Control	IRBP1-20	IRBP1-20+SMI-4a
	6.66	12.1	8.14
	7.03	14	9.8
	7.5	13.7	8.44
	9.8	16.9	8.06
	6.69	14.9	7.13
	7.45	13.5	7.84

## Sheet: figure5
Fig5
B	pc	gc	nb
Day0	0.019869	0.0224466	0.957684
Day7-c	0.017482	0.0519647	0.930553
Day14-c	0.0221357	0.0272597	0.950605
Day21-c	0.015814	0.0253023	0.958884
Day7	0.0322618	0.0640561	0.903682
Day14	0.0326947	0.0487783	0.918527
Day21	0.0159358	0.0321042	0.95196
C	Day 0	Day 7	Day 14	Day 21
	0.12	0.85	0.69	1.04
	0.22	0.72	1.34	0.71
	0.24	0.28	0.25	0.72
	0.2	0.64	1.24	0.49
	0.11	0.67	1.44	0.91
	0.04	0.15	1.07	0.34
E	Normal	Day 7	Day 14	Day 21
IgG	0.1525	0.0905	2.313	0.1155
	0.134	0.1825	2.3675	0.25
	0.2895	0.0455	3.272	0.592
	0.093	0.0775	3.341	0.2685
	0.0645	0.0455	1.8445	0.8025
	0.093	0.0535	1.118	0.4645
IgG1	0.0125	0.0375	3.2905	0.008
	0.0005	0.0055	3.371	0.3825
	0.009	0	3.7225	1.357
	0.021	0.082	3.6955	0.3445
	0.0145	0.006	3.7195	1.85
	0.013	0.0005	1.827	1.9665
IgG2b	0.051	0.008	1.592	0.0125
	0.042	0.0135	0.4785	0.3195
	0.087	0	3.382	0.1165
	0.0085	0	1.7235	0.168
	0.0045	0	1.424	0.94
	0	0	3.0605	0.057
G	Day0	Day5	Day7	Day14	Day21
EAU	0	0	0.5	2	3
	0	0	0.5	2	3
	0	0	0.5	1	3
	0	0	0.5	2	2
	0	0	0.5	2	2
	0	0	0	1	3
Anti-CD20(day-7)	0	0	0.5	2	3
	0	0	0.5	2	3
	0	0.5	1	2	3
	0	0	1	2	3
	0	0.5	1	2	2
	0	0.5	0	2	3
Anti-CD20(day+7)	0	0	0.5	0.5	0.5
	0	0	0.5	0.5	0.5
	0	0	0.5	0.5	0.5
	0	0	0.5	0.5	1
	0	0	0.5	1	1
	0	0	0	0	0
J	EAU	SMI-4a
	0.73	0.42
	1.33	0.52
	0.33	0.41
	1.34	0.72
	1.06	0.13
	0.99	0.29
K	EAU	SMI-4a
	93.4	74.8
	90	75.1
	89.5	73.5
	93.8	74.6
	94.1	80.3
	95	81
L	EAU	SMI-4a
IgG	2.498	1.3542
	2.943	2.4421
	3.519	1.7932
	3.624	1.9832
	2.984	2.5392
	1.764	0.793
IgG1	3.55	1.402
	3.71	1.893
	2.873	1.144
	3.594	2.286
	3.101	2.343
	1.984	1.9411
IgG2b	1.5342	1.7432
	1.7743	1.8321
	2.8946	1.342
	3.1097	1.1439
	3.2854	1.5231
	3.3012	0.923
M	EAU	SMI-4a
	55.9	15.4
	58.2	10.3
	50.7	25.3
	40.7	14.5
	38.4	13.6
	39.2	27.9

## Sheet: figure6
Fig6
F	HC	VKH
	76.6	93.4
	75.2	92.8
	57	90
	45.6	88
	78	87.3
	77.5	76
	75.4	76.2
	80	76
	71	75.8
	72.7	85.4
	75	84.6
	76.3	83.2
	78.8	81.5
	56.7	79.8
	60.2	67.5
G	HC	VKH
	13.5	39.4
	11.4	39.1
	9.7	31.2
	19.9	29.2
	22.8	28.8
	23.1	26.4
	21.5	23
	23	22.5
	23.1	20.3
	18.7	15.7
	10.4	26.8
	11.6	30
	13.5	29.3
	10.9	10
	28.4	29.1
H	SMI-4a(-)	SMI-4a(+)
	76	55.9
	76.6	54
	77.2	55.1
	80.3	60
	83.3	58.4
	76.4	53.6
I	SMI-4a(-)	SMI-4a(+)
	70.3	61.7
	71.4	60
	70.7	59.5
	69.6	58.1
	72.6	60.3
	73.7	61.1

## Sheet: supplementary figure1
Sup1
B	Day 0	Day 7	Day 14	Day 21
EAU	0	0.5	2	3
	0	0.5	2	3
	0	0	2	3
	0	0	1	2
	0	0.5	2	2
	0	0.5	2	3
Control	0	0	0	0
	0	0	0	0
	0	0	0	0
	0	0	0	0
	0	0	0	0
	0	0	0	0

## Sheet: supplementary figure3
Sup3
E	Day 0	Day 7	Day 14	Day 21
EAU	0	0.5	2	3
	0	0.5	2	3
	0	0.5	2	2
	0	0	1	2
	0	0.5	2	3
	0	0.5	2	3
SMI-4a	0	0	0	0
	0	0	0	0
	0	0	0.5	1
	0	0	0	0
	0	0	0	0
	0	0	0	0
F	EAU	SMI-4a
	55.9	47
	56.2	52.7
	55.3	42.1
	53.4	53.8
	52.8	50.5
	53	47.5
I	Day 0	Day 7	Day 14	Day 21
EAU	0	0.5	2	3
	0	0.5	2	3
	0	0.5	2	3
	0	0.5	2	2
	0	0	2	3
	0	0	2	3
Quercetagetin	0	0	0	0
	0	0	0	0
	0	0	0	0
	0	0	0.5	1
	0	0	0	0
	0	0	0.5	0.5

## Sheet: supplementary figure4
Sup4
A	control	1μM	10μM	20μM	40μM
	100	98.46	93.29	98.25	86.86
	100	110.57	106.68	106.53	89.2
	100	97.25	104.89	97.25	96.95
	100	105.61	101.63	97.51	85.16
	100	99.57	106.33	108.81	74.63
	100	103.42	97.72	97.84	68.34
B	control	1μM	10μM	20μM	40μM
	100	121.61	95.24	94.24	64.41
	100	99.48	100.17	92.16	89.72
	100	106.38	106.06	102.87	59.33
	100	96.63	96.4	103.71	87.42
	100	95.02	93.67	116.74	88.69
	100	114.69	114.22	90.68	66.67
D	control	1μM	10μM	20μM	40μM
	96.1	92.5	85.1	63	37.7
	92.8	92.7	88.4	79.6	39.2
	92.7	94.7	80.5	59.5	30.5
	93	93.8	83.5	60.5	40.1
	94.7	95	86.7	65.2	41
	96.8	92.1	82.4	62	37

## Sheet: supplementary figure5
Sup5
A	Control	Nc shRNA	pim1 shRNA
	91	92	12.7
	96	93.4	20
	92.5	88.6	15.8
	90.8	89.7	12
	87.6	90.2	28.8
	85	94.5	30.5
B	Control	Nc shRNA	pim1 shRNA
	2.16	2.12	1.17
	2.18	2.02	1.21
	2.25	2.35	1.05
	2.12	2.11	1.15
	2.33	2.31	1.12
	1.98	2	1.22
C	Control	Nc shRNA	pim1 shRNA
	2.53	2.48	0.54
	3.68	3.31	0.51
	2.55	3.63	1.48
	3.27	2.61	0.65
	2.51	2.55	0.86
	2.66	2.7	0.54
D	Control	Nc shRNA	pim1 shRNA
	11.5	10.8	15.7
	12.8	15	18.5
	11.8	13.4	17.3
	15.1	9.8	15.9
	9.5	9.2	15.1
	10.2	11.7	15.5
E	Th17	Th17+Nc shRNA	Th17+pim1 shRNA
	2	2	0
	1	1	0
	0.5	1	0
	1	0.5	0
	1	1	0
	2	1	0

[truncated: 5 more sheets: supplementary figure6, supplementary figure7, supplementary figure8, supplementary figure11, supplementary figure12]
